# Supplementary material for: Development of Orthogonal Linear Separation Analysis (OLSA) to Decompose Drug Effects into Basic Components
Source: Sci Rep. 2019 Feb 12;9:1824. doi: 10.1038/s41598-019-38528-4 (PMC6372619; doi:10.1038/s41598-019-38528-4)
Supplement: Supplementary file 3 — Supplementary Dataset For Figure 3 [file 41598_2019_38528_MOESM3_ESM.xlsx]

## Sheet: Summary
	Cumulative Contribution Ratio	Contribution Ratio	Top 3 Perturbagans	GO biological process complete	P value	Q value
P1	0.124703	0.124703	ampC_24h_rep1, 2AAF_24h_rep1, ampC_24h_rep2	positive regulation of DNA binding transcription factor activity (GO:0051091)	0.0065	0.00758333
P2	0.213675	0.0889723	ampC_24h_rep2, ampC_24h_rep1, 8HQ_24h_rep2
P3	0.28511	0.0714351		cellular process (GO:0009987)	2.9e-06	8.7e-06
P4	0.333675	0.0485644	Sulfi_24h_rep3, Sulfi_24h_rep1, Cur_24h_rep3
P5	0.368703	0.0350283		cell cycle (GO:0007049)	8.37e-72	1.7577e-70
P6	0.403254	0.0345514	E2_24h_rep3, E2_24h_rep1, E2_24h_rep2
P7	0.430591	0.0273371	VitC_rep3, VitC_rep2, VitC_rep1	cell surface receptor signaling pathway (GO:0007166)	0.00871	0.0091455
P8	0.457697	0.027106		response to stimulus (GO:0050896)	2e-05	4.66667e-05
P9	0.484538	0.0268407		RNA metabolic process (GO:0016070)	4.2e-05	7.35e-05
P10	0.511061	0.026523	NPD_rep3, NPD_rep1, NPD_rep2	organic acid metabolic process (GO:0006082)	1.56e-09	5.46e-09
P11	0.536997	0.0259357		nitrogen compound metabolic process (GO:0006807)	3.57e-05	6.81545e-05
P12	0.562299	0.0253026	CsA_24h_rep1, CsA_24h_rep2, TCDD_24h_rep1	ncRNA metabolic process (GO:0034660)	0.000379	0.000497438
P13	0.587207	0.0249072	2CMP_rep1, 2CMP_rep3, 2CMP_rep2	carboxylic acid catabolic process (GO:0046395)	2.49e-10	1.30725e-09
P14	0.60788	0.0206733
P15	0.628525	0.0206456	DMN_24h_rep2, Phen_rep1, DMN rep2, Phen	mitochondrial gene expression (GO:0140053)	0.00759	0.00838895
P16	0.645233	0.0167073	cisPt_rep2, cisPt_rep3, cisPt_rep1	cellular process (GO:0009987)	0.0115	0.0115
P17	0.661776	0.0165433		regulation of biological quality (GO:0065008)	6.12e-05	9.88615e-05
P18	0.678307	0.0165308	BZ_rep2, BZ_rep1, IQ_rep2	small molecule catabolic process (GO:0044282)	0.000132	0.000198
P19	0.694652	0.0163453		mitochondrial gene expression (GO:0140053)	2e-17	1.4e-16
P20	0.709748	0.0150957	TBTO_rep1, TBTO_rep3, TBTO_rep2
P21	0.724583	0.0148352	TPA_rep3, TPA_rep1, TPA_rep2	regulation of blood coagulation (GO:0030193)	0.000183	0.0002562
P22	0.73825	0.0136668		nitrogen compound metabolic process (GO:0006807)	2.27e-05	4.767e-05
P23	0.751824	0.0135743	DDT_rep3, DEPH_rep3, DEPH_rep1	ribonucleoprotein complex biogenesis (GO:0022613)	7.84e-10	3.2928e-09
P24	0.762537	0.0107128
P25	0.77223	0.00969275
P26	0.78119	0.00896015
P27	0.788876	0.00768605		regulation of phosphorylation (GO:0042325)	0.00528	0.00652235
P28	0.795507	0.00663134	TCDD_rep3, TCDD_rep2, PCP_rep1	response to stimulus (GO:0050896)	5.04e-06	1.323e-05
P29	0.8014	0.00589228	Res_rep1, Res_rep2, Res_rep3	cellular response to type I interferon (GO:0071357)	9.45e-18	9.9225e-17

## Sheet: Abbreviation
Name	Abbreviation	concentration (mM)	type
2-Acetyl aminofluorene	2AAF	50
Aflatoxin B1	AFB1	1
Benzo[a]pyrene	BaP	2
7,12-Dimethyl benzantracene	DMBA	5
Dimethyl nitrosamine	DMN	2000
Mitomycine C	MMC	0.2
p-Cresidine	pCres	2000
2-(Chloromethyl) pyridine hydrochloride	2CMP	300
4-Acetyl aminofluorene	4AAF	0.1
4-Nitro-o-phenylenediamine	NPD	2000
8-Quinolinol	8HQ	15
Quercetin	Que	50
Phenobarbital	PhB	1000
Acetaminophen	APAP	100
Diethylstilbestrol	DES	5
Phenol	Ph	2000
Tributylinoxide	TBTO	2e-05
Curcumin	Cur	1
o-Anthranilic acid	AnAc	2000
Resorcinol	RR	2000
Sulfisoxazole	Sulfi	5
17beta-estradiol	E2	30
Ethylacrylate	EtAc	1000
Phenacetin	Phen	1000
l-Ascorbic acid	VitC	2000
Ampicillin trihydrate	AmpC	250
Diclofenac	Diclo	100
d-Mannitol	Dman	250
Cyclosporine A	CsA	3
Di(2-ethylhexyl) phthalate	DEHP	10000
Reserpine	Res	12.5
2,3,7,8-Tetrachloro dibenzo-p-dioxin	TCDD	0.01
Tetradecanoyl phorbol acetate	TPA	0.5
Wy 14643	Wy	200
4-Aminobiphenyl	ABP	80
Azathioprine	AZA	250
Benzidine	BZ	1000
Chlorambucil	Cb	20
Cisplatin	cisPt	20
Cyclophosphamide	CP	2000
Diethylnitrosamine	DEN	500
1-Ethyl-1-nitrosourea	ENU	1000
Furan	Fu	2000
2-Amino-3-methylimidazo[4,5-f] quinolone	IQ	800
4,4ʹ-Methylenebis(2-chloroaniline)	MOCA	60
2-Chloroethanol	2-Cl	2000
p-Anisidine	Anis	60
Bromodichloro methane	BDCM	2000
Carbon tetrachloride	CCl4	2000
Ethylbenzene	EthylB	800
Eugenol	EuG	500
Nitrobenzene	NBZ	2000
1,1,1-Trichloro-2,2-di-(4-chlorophenyl) ethane	DDT	80
Pentachlorophenol	PCP	10
Progesterone	Prog	6
Tetrachloroethylene	TCE	2000
Lindane	g-HCH	2000
Acesulfame-K	ASK	2000
Caprolactam	CAP	2000
Coumaphos	COU	250
Diazinon	DZN	250
Simazine	Sim	50

## Sheet: RSM
	AFB1_24h_rep1	AFB1_24h_rep2	AFB1_24h_rep3	BaP_24h_rep1	BaP_24h_rep2	BaP_24h_rep3	CsA_24h_rep1	CsA_24h_rep2	CsA_24h_rep3	E2_24h_rep1	E2_24h_rep2	E2_24h_rep3	TCDD_24h_rep1	TCDD_24h_rep2	TCDD_24h_rep3	2AAF_24h_rep1	2AAF_24h_rep2	2AAF_24h_rep3	2CMP_24h_rep1	2CMP_24h_rep2	2CMP_24h_rep3	8HQ_24h_rep1	8HQ_24h_rep2	8HQ_24h_rep3	ANAC_24h_rep1	ANAC_24h_rep2	ANAC_24h_rep3	DEPH_24h_rep1	DEPH_24h_rep2	DEPH_24h_rep3	DMN_24h_rep1	DMN_24h_rep2	DMN_24h_rep3	MMC_24h_rep1	MMC_24h_rep2	MMC_24h_rep3	NPD_24h_rep1	NPD_24h_rep2	NPD_24h_rep3	PhB_24h_rep1	PhB_24h_rep2	PhB_24h_rep3	Que_24h_rep1	Que_24h_rep2	Que_24h_rep3	Res_24h_rep1	Res_24h_rep2	Res_24h_rep3	WY_24h_rep1
P1V	0.285582	0.307585	0.327216	0.261819	0.272084	0.30736	0.295567	0.304415	0.326913	0.356512	0.361031	0.361707	0.282362	0.307314	0.26898	0.702278	0.688058	0.45545	0.313549	0.304301	0.31884	0.690407	0.655634	0.451378	0.687899	0.635914	0.697335	0.597567	0.599362	0.586719	0.432841	0.33717	0.431193	0.696434	0.675466	0.488559	0.501153	0.529511	0.475373	0.679505	0.654288	0.586624	0.265341	0.32888	0.34536	0.550783	0.499949	0.475967	0.655249
P2V	0.145814	0.105213	0.112722	0.120802	0.114415	0.122497	0.122175	0.0984874	0.0958819	0.136902	0.0828603	0.126411	0.125787	0.113624	0.115765	0.152094	0.154132	0.123819	0.0995421	0.10077	0.102718	0.201999	0.212556	0.157398	0.168643	0.196831	0.165141	0.140825	0.17907	0.132649	0.144907	0.11773	0.11411	0.154365	0.182414	0.153271	0.124039	0.155513	0.143131	0.207388	0.205145	0.130783	0.0169739	0.0466071	0.0747802	0.109959	0.128883	0.126107	0.192765
P3V	-0.111621	-0.0505969	0.0556537	-0.0927306	-0.081847	0.0271747	-0.0251931	-0.0211971	0.0744722	-0.0395771	0.04179	0.0823173	-0.0329973	0.0712194	0.0731043	0.0659411	0.0767488	0.0106665	0.0637542	0.0328732	0.0398002	0.0390555	0.0761859	0.0212689	0.1312	0.00387866	0.101859	0.15024	0.0124338	0.168874	0.113782	0.0662459	0.158044	0.107761	0.0607783	0.0109376	-0.0119309	-0.0111443	0.0371726	0.0597369	0.0169224	0.175066	0.0621177	0.125651	-0.12576	0.111361	-0.0173245	-0.028458	0.0807278
P4V	0.117504	0.117632	0.162335	0.112475	0.104514	0.150547	0.0971303	0.0945854	0.167611	0.127141	0.159523	0.180321	0.126343	0.152702	0.142446	-0.272911	-0.239417	-0.173468	-0.13465	-0.142741	-0.125722	-0.293198	-0.262632	-0.189708	-0.28568	-0.252843	-0.235577	-0.225827	-0.229892	-0.183397	-0.197165	-0.141425	-0.183755	-0.276264	-0.258941	-0.196826	-0.221509	-0.206697	-0.181379	-0.257104	-0.26481	-0.245333	-0.148452	-0.153866	-0.0592342	-0.231823	-0.215377	-0.182097	-0.251547
P5V	-0.0386616	-0.0428609	-0.105906	0.0687286	0.0831034	-0.0224089	0.0484656	0.0683251	0.0831515	-0.0649971	-0.0727269	-0.13697	0.070733	0.0219855	0.0261563	0.0151123	0.0541413	0.577049	0.0835518	0.139208	0.140995	0.0185047	0.0827643	0.582363	-0.0645748	0.0687425	0.068346	0.291641	0.139776	0.319455	0.130551	0.142655	0.120742	-0.105482	-0.067675	0.462997	-0.00758466	0.0115077	0.0334531	0.0754827	0.0934547	-0.0438409	0.0535928	0.0540629	0.0058452	0.190631	0.182111	0.104558	0.171262
P6V	0.545336	0.584433	0.574901	0.503264	0.502074	0.552744	0.582691	0.585542	0.558252	0.604207	0.599882	0.623224	0.542077	0.548917	0.523313	-0.175433	-0.187358	-0.0661303	-0.0843838	-0.0948619	-0.0966513	-0.141683	-0.12185	-0.0614368	-0.141399	-0.178373	-0.172932	-0.129133	-0.17691	-0.120564	-0.116116	-0.102894	-0.104611	-0.170551	-0.15634	-0.0862749	-0.116416	-0.142152	-0.113936	-0.185411	-0.192309	-0.138314	-0.0156357	-0.0266193	-0.0902248	-0.146654	-0.156565	-0.147576	-0.177873
P7V	0.0861166	0.064503	0.0784355	0.0635026	0.0589577	0.05677	0.0853999	0.0790159	0.0772538	0.0968024	0.0747976	0.0916135	0.0812244	0.085695	0.078474	0.138	0.134124	0.10049	0.0796517	0.0771282	0.0829383	0.151684	0.159674	0.106058	0.13752	0.141905	0.154063	0.112018	0.142478	0.115534	0.105952	0.0783705	0.0902688	0.150306	0.151454	0.1171	0.110529	0.128789	0.115067	0.149142	0.148789	0.113041	0.0345855	0.0497373	0.0610729	0.0779975	0.0863911	0.0970839	0.15756
P8V	0.125277	0.134056	0.182783	0.0977187	0.0814248	0.151842	0.159079	0.129954	0.189674	0.184299	0.225692	0.202602	0.122178	0.111399	0.131777	-0.0336766	-0.062751	0.181966	0.0374682	-0.0147771	0.0793824	-0.00934458	-0.0377401	0.207544	0.0190854	-0.111698	0.0910473	-0.130186	-0.131325	0.059219	0.00459092	0.0226678	0.0985996	-0.0105674	-0.0782779	0.188802	-0.0107223	-0.00966987	0.124683	-0.0947557	-0.120973	0.211462	-0.0612369	-0.0866414	0.178383	-0.142336	-0.103522	0.0929822	-0.0916127
P9V	-0.059036	0.0114558	-0.0502824	-0.0545015	-0.0414692	-0.0666011	-0.0862347	-0.0241598	-0.0265858	-0.00946652	0.0767723	-0.0451878	-0.0565165	0.00953603	-0.0668446	0.134909	0.111305	0.0927303	0.0415282	0.0553526	0.0658589	0.119272	0.0935422	0.0536191	0.107089	0.107608	0.147303	0.0852708	0.112697	0.000212971	0.0125931	0.0319894	0.0166991	0.0891803	0.117685	0.0922555	-0.00476509	0.0282495	-0.0463391	0.0789525	0.0973146	-0.183303	0.0564048	0.0676218	0.0602612	0.0633332	0.0921033	0.0498824	0.0623143
P10V	0.00246279	-0.0446091	-0.0354554	-0.135309	-0.165441	-0.171057	-0.0545902	-0.102652	-0.195045	0.00689803	-0.0138725	-0.042559	-0.0188581	-0.0633719	-0.0550211	-0.158	-0.181806	0.0223864	-0.204509	-0.244862	-0.208343	-0.164853	-0.211186	0.0909729	-0.194396	-0.187935	-0.0393415	-0.207913	-0.176868	-0.165486	-0.20522	-0.135617	-0.19891	-0.0962602	-0.124978	0.0995345	-0.492163	-0.488154	-0.499974	-0.146479	-0.152938	0.0347972	-0.0877116	-0.122576	-0.0164278	-0.161857	-0.180748	-0.112252	-0.311145
P11V	0.298295	0.0951864	0.0496727	0.218449	0.1566	0.0356277	0.00901787	0.00208679	0.0238164	0.0528026	-0.0938214	-0.0032806	0.0717813	0.0194272	-0.0367785	0.103741	0.0529982	0.0565063	0.026359	0.062495	0.18094	0.0264685	0.0174709	-0.0506874	-0.00840547	0.156652	0.202334	-0.0441987	0.118725	0.0385098	-0.0112704	0.0933075	0.0106286	-0.00211209	0.137906	0.0390868	0.014918	0.121307	0.163135	0.0346387	0.105341	-0.164753	-0.171317	-0.153033	0.255548	-0.0427229	0.338305	0.544221	0.0254502
P12V	-0.287503	-0.234333	-0.203159	-0.230314	-0.234785	-0.150888	-0.388542	-0.351376	-0.21488	-0.269455	-0.137313	-0.211753	-0.301278	-0.147511	-0.195751	0.159705	0.14293	0.166793	0.0745152	0.109731	0.123192	0.172353	0.155461	0.087791	0.104922	0.183743	0.194123	0.189222	0.145597	0.235108	0.0269469	0.0280797	0.0718184	0.0639028	0.200597	0.111154	-0.0279542	0.0159881	0.0475927	0.142853	0.113661	-0.168254	-0.00331168	0.0866697	0.176816	0.0304457	0.0802866	0.148786	0.0950984
P13V	-0.120327	-0.104971	-0.121501	-0.205636	-0.233874	-0.224952	-0.13658	-0.148346	-0.196774	-0.0939879	-0.0974486	-0.122634	-0.156858	-0.129576	-0.174626	-0.054385	-0.000422256	0.0970081	-0.758161	-0.690193	-0.697369	-0.116085	-0.061306	0.0836233	-0.150896	-0.014863	-0.0283193	0.00882818	0.0572171	-0.00844751	-0.0342847	-0.0647184	-0.0487097	-0.0870293	-0.0289561	0.102912	-0.278257	-0.194776	-0.306409	0.0259691	0.0671998	-0.0537164	-0.542687	-0.482819	-0.0476702	-0.0579578	-0.0203252	-0.0748263	-0.0805368
P14V	-0.219287	-0.107366	0.0253705	-0.124277	-0.15776	-0.0405947	-0.19489	-0.235013	-0.0657776	-0.271044	-0.146751	-0.06193	-0.239989	-0.180729	-0.0870559	-0.0470112	-0.0922135	-0.00495518	-0.0877901	-0.0893298	-0.151927	-0.103339	-0.124782	0.0264831	-0.010325	-0.207877	-0.105872	-0.0185404	-0.280388	-0.129892	-0.0829003	0.000719116	-0.0499313	-0.0143046	-0.0695935	0.00249888	-0.00481118	-0.116224	-0.0241733	-0.214144	-0.176468	0.0798055	0.131771	0.0833464	-0.20564	-0.0421884	-0.028377	-0.217139	-0.0967501
P15V	-0.0804893	-0.0794989	-0.0541973	-0.0414609	-0.0531972	-0.0359122	-0.0989402	-0.0935204	-0.0349483	-0.109729	-0.0667913	-0.0626962	-0.0956592	-0.0532543	-0.0489327	-0.0413664	-0.0235564	-0.00807632	-0.0332311	-0.0217407	-0.0340179	-0.0343544	-0.0124096	-0.0364761	-0.0502176	-0.0120369	-0.0549349	0.00887161	0.0193913	-0.00360514	0.668043	0.782265	0.614478	-0.028757	-0.00765998	-0.0279113	0.0540747	0.0831646	0.0646972	0.0111959	0.0226206	-0.0242175	0.0157747	0.0322433	0.0473726	-0.0429399	-0.0216503	-0.00618673	0.0369422
P16V	0.218733	0.383723	0.333369	0.42385	0.367504	0.310178	0.0283017	0.0133561	-2.16531e-05	-0.00835159	-0.0172863	0.007248	0.0345858	0.00874223	0.0160728	0.00290152	-0.00409034	0.0467026	0.178896	0.161581	0.165784	0.0283924	0.0317126	0.0650563	0.00808864	0.00459037	-0.000319171	0.0927194	0.0560147	0.0613693	0.0245543	0.0405235	0.0383949	0.135787	0.0931444	0.130856	0.0883207	0.0622912	0.116333	0.0021728	-0.0132906	-0.0449373	0.23245	0.259291	0.00586443	0.0424954	0.039745	0.0428761	-0.00310711
P17V	-0.0908292	-0.130436	-0.0789239	-0.129862	-0.115593	-0.0941465	-0.0878883	-0.0828888	-0.053917	-0.129798	-0.125466	-8.26571e-05	-0.113746	-0.043397	-0.0717097	-0.0639012	-0.149229	-0.143675	-0.182334	-0.209229	-0.170997	-0.059238	-0.190616	-0.134792	-0.0454533	-0.148657	-0.0331095	-0.00237786	-0.0241888	-0.0104929	-0.122637	-0.130156	-0.0664545	-0.0771553	-0.142791	-0.139736	-0.155054	-0.182119	-0.0926981	-0.0106278	-0.109678	-0.00637179	-0.19968	-0.249654	0.134737	-0.0933609	-0.145696	-0.0380407	-0.0747586
P18V	0.0394747	0.0763894	0.0498678	0.0622889	0.0391989	0.0456339	0.0757734	0.0870705	0.104425	0.0326431	0.0606599	0.0170444	0.0214653	0.0314184	0.038425	0.00536629	0.0229612	-0.0474011	0.0787376	0.065348	0.0213157	-0.00728855	0.0463704	-0.110302	0.0227531	0.0243915	-0.0740734	0.131396	0.0998917	0.0303245	0.111057	0.131848	0.101848	0.0259035	0.0478522	-0.0744421	0.155389	0.135662	0.146902	0.0854074	0.0933239	-0.0597153	0.314282	0.350318	0.0804968	0.126828	0.104808	0.00726625	0.137352
P19V	0.301658	0.170797	0.12815	0.251195	0.26789	0.150939	0.216421	0.207262	0.108379	0.180759	0.01858	0.0828129	0.236769	0.00908792	0.0845682	0.0136506	0.0216932	-0.274449	0.0658596	0.0529758	0.0643887	0.0900967	0.0302057	-0.258371	0.0906559	0.0215742	-0.100232	-0.0806425	-0.0731024	-0.035176	-0.0797575	-0.0479664	-0.174865	0.0546699	0.0142915	-0.310832	-0.117995	-0.118882	-0.0800891	0.0496018	0.0521283	0.0276495	-0.0304187	-0.080077	-0.0915108	-0.0376023	0.0324694	0.0890409	0.0500169
P20V	0.0375251	0.0225254	-0.075953	0.064429	0.0920871	0.0238241	0.00357669	0.00574879	-0.100443	-0.0766202	-0.126206	-0.0563169	0.0444733	-0.0628943	0.0183087	-0.0414225	0.0659178	0.0252842	-0.00881976	0.134443	0.0948503	0.044174	0.0681251	0.00892553	-0.0960932	0.153813	-0.0365175	0.0924863	0.0970259	0.120596	0.0281154	0.0361059	-1.7048e-05	0.00441579	0.0852691	0.0220417	-0.04843	0.0841723	0.0684856	0.125034	0.146858	-0.029919	-0.104264	-0.0437486	0.0481869	0.0491915	0.0953745	0.101307	0.0993458
P21V	0.139155	0.184763	0.202723	0.146068	0.191784	0.212555	0.13081	0.142255	0.252364	0.100373	0.117844	0.190606	0.173397	0.201798	0.22441	-0.0760718	0.0194584	-0.144268	0.0382001	0.0755285	0.0471496	-0.063668	0.00639272	-0.156095	-0.0236411	0.0099117	-0.0513506	0.125018	0.0924463	0.159788	-0.0866046	-0.00274157	-0.0643775	0.00427559	0.0646674	-0.0882612	-0.0819067	-0.0842393	-0.0725359	-0.0311646	-0.0213328	-0.0185375	0.13688	0.134014	0.0282268	-0.0281215	0.000963814	0.000715423	-0.0254148
P22V	0.145271	0.0844511	0.0338677	0.112464	0.100018	-0.00145216	0.200563	0.165921	-0.00419044	0.102259	-0.0436339	0.00944783	0.130873	-0.0250721	-0.000933273	-0.0749745	-0.0354521	-0.0326751	-0.0877344	-0.10706	-0.138267	-0.0615011	-0.081721	0.0108181	-0.0745542	-0.0801463	-0.115035	-0.0640097	0.0383511	-0.101891	-0.051581	-0.0112923	-0.0725914	0.00842005	-0.099875	0.0181621	0.0571032	0.0358068	-0.0185897	-0.0784644	-0.0413325	0.0842852	-0.0231415	-0.0721336	-0.0819891	-0.0391288	-0.0321619	-0.0905333	-0.0497859
P23V	0.0217286	0.0237309	0.0716224	0.0551484	0.067874	0.143233	0.0129137	0.0403806	0.0522646	0.0353319	0.0648539	0.124103	-0.0522815	-0.00743087	-0.00529466	-0.0347674	0.0159691	-0.221805	0.0795432	0.0747197	0.0673356	0.0623357	0.159841	-0.215612	0.0397803	-0.00533957	-0.119375	0.237903	0.182029	0.245095	-0.169378	-0.0474705	-0.194106	0.0289151	0.0147037	-0.258562	-0.0537778	-0.07227	-0.078208	-0.025433	-0.00263178	0.0802333	-0.043518	-0.0600624	-0.0359421	-0.0346254	0.0154602	0.0244993	0.00265433
P24V	0.00542324	0.102999	0.087269	0.0238845	0.0207649	0.154571	0.0717839	0.0842758	0.196632	0.122411	0.249836	0.177631	0.0623858	0.167026	0.138442	-0.0202415	-0.0202307	-0.00608142	-0.0392619	-0.0501252	-0.0471701	-0.00284621	-0.0289427	-0.0160215	0.070162	-0.0685882	0.00792823	0.0629259	-0.018358	0.047838	0.035194	0.0561259	0.155799	0.0240522	-0.0199728	0.0192136	0.191355	0.0873735	0.143576	-0.027026	-0.0864487	0.212469	0.140117	0.120128	-0.183648	0.149729	-0.0266943	-0.0271743	-0.0444251
P25V	-0.036474	-0.0504535	-0.14374	-0.0423221	-0.0247375	-0.116767	-0.0894462	-0.0870279	-0.204391	-0.0337293	-0.143691	-0.119699	-0.0163439	-0.116307	-0.095063	0.109272	0.175957	0.0484228	0.0497636	0.130254	0.0833836	0.0374495	0.0787972	0.00239661	-0.0124362	0.224663	0.0812588	0.0279457	0.2123	0.0769429	0.0186404	0.0769969	-0.0154145	0.109713	0.178783	0.0999147	0.00753797	0.0726891	-0.0353711	0.107224	0.187952	-0.0925007	-0.205284	-0.125103	0.0782892	-0.0884702	0.120912	0.0975559	0.0475803
P26V	-0.0475118	-0.0669196	-0.0479195	-0.0499611	-0.0807125	-0.0485567	-0.0944975	-0.102185	-0.096848	-0.116185	-0.0974056	-0.0811237	-0.0600615	-0.042559	-0.0114817	0.0432854	0.0361304	0.0220398	-0.00334464	0.0190642	-0.00824253	0.0584419	0.0776091	0.0477832	0.042309	0.0296464	0.0181698	0.0567757	0.0350187	0.0318602	-0.00545426	0.0139098	0.00524098	0.039282	0.0809943	0.0385178	0.0409229	0.0242052	0.0432636	0.0465123	0.0598912	0.0739949	0.0133714	0.00708092	0.0844025	0.00712679	0.0180471	0.00594455	0.0234627
P27V	-0.0421742	-0.0911597	-0.0962007	-0.0666123	-0.0316452	-0.0825983	-0.0602823	-0.0641843	-0.0506215	-0.0408991	-0.0968355	-0.0430118	0.00217547	-0.0452719	-0.0361624	0.134423	0.200369	0.0132116	-0.0232754	0.0179355	-0.0203193	0.0451727	0.00605276	0.0607789	0.0204281	0.0385968	-0.00516692	-0.0490175	-0.0430914	-0.0799265	-0.00125294	0.00455637	-0.0260914	0.00482507	0.0415242	-0.0571312	0.00979126	0.0303259	0.0159836	0.0996346	0.131501	-0.0380966	-0.0316051	-0.0343543	0.17833	0.0402769	0.0688558	-0.0321413	0.0263919
P28V	0.000938087	0.028991	0.0551019	0.0858232	0.101124	0.16238	-0.035538	-0.0415519	-0.0421899	0.0122298	0.0678252	0.0760671	0.310216	0.463724	0.47231	0.135606	0.104529	0.165205	0.0322869	0.0336428	0.00121935	0.0298401	0.0387763	0.105492	0.0778757	0.0765501	0.0391102	0.0717815	0.0819337	-0.0177811	0.00805619	0.0485782	0.00182429	0.0480499	0.0608196	0.114144	0.061281	0.0766256	0.0512231	0.0538942	0.043341	-0.00683272	0.132992	0.152	-0.0368367	0.0570849	0.0744092	0.0295029	0.00880973
P29V	0.00795839	-0.000755562	-0.0193696	-0.0166637	0.0108813	-0.0399401	0.00492112	0.00035752	-0.0245893	-0.0103026	-0.0632012	-0.0430972	-0.0583801	-0.12639	-0.125579	0.0519691	0.0772424	0.0580613	0.107082	0.13086	0.0990765	0.000547258	0.0311987	0.037007	0.0369832	0.103642	0.0353078	0.0729206	0.0794076	0.103174	0.049235	0.0246214	0.0357844	0.0767954	0.0984297	0.058083	-0.000546578	0.0114884	0.00344815	0.0355764	0.0553541	-0.0766064	-0.0620468	-0.0299962	0.150181	-0.49977	-0.464913	-0.361676	0.0247012
P30	-0.0129459	0.0389823	-0.0126475	-0.00403692	0.00819573	-0.0429227	0.0536961	0.0749201	-0.0243271	0.0563731	0.0716346	0.0195572	-0.059584	-0.0628512	-0.097185	0.0150724	-0.0250059	0.0334037	-0.0275823	-0.0073621	-0.0339913	-0.0636866	-0.0555028	0.0126321	-0.0162543	-0.0158187	-0.00099776	-0.0111315	-0.00885521	-0.0885089	0.0486686	0.0106599	0.0282126	0.00594415	0.00603409	0.0070507	-0.0230422	-0.0351102	-0.0624287	0.0091466	-0.00401287	-0.0698521	0.0486654	0.0605107	-0.263604	0.0402378	0.0368693	-0.045177	-0.00852802
P31	-0.0278255	0.0215182	-0.0459642	0.0633381	0.0899116	0.0553486	-0.0120632	-0.00506691	-0.0322886	-0.0241538	-0.0594796	-0.0646745	0.0602306	0.0425436	0.0518911	0.0373859	-0.0417437	-0.0307887	-0.130705	-0.152651	-0.10716	0.0375611	-0.0639095	-0.0602756	0.0171417	-0.0639035	0.0454142	-0.0249041	-0.0349833	0.057918	0.00485732	-0.00792513	0.0471613	0.00296413	-0.066222	-0.0856738	0.124489	0.102169	0.154656	0.0100288	-0.0311478	0.0679853	-0.0350594	-0.0451747	0.161178	-0.0878472	-0.177836	-0.0585135	0.0663114
P32	0.0788372	-0.0270924	-0.0627814	0.00957913	-0.0318597	-0.0364586	0.096672	0.0651285	-0.0262427	0.0377579	-0.0596332	-0.00970667	0.0085704	-0.0657069	-0.0564169	-0.0357922	-0.0505873	0.0269945	0.018392	0.0123463	0.0108213	0.0179045	-0.0212436	0.0828867	0.0485354	-0.0120662	0.00368753	0.0317916	-0.00681999	-0.0328539	0.0355367	-0.0136459	0.0549382	-0.0156272	-0.0450739	0.0482982	0.00615184	-0.0305023	0.00416582	0.02273	0.0118506	0.0608336	0.0807008	0.0458379	-0.364672	-0.0593466	-0.124685	-0.0677613	-0.012048
P33	-0.0210472	-0.0644009	-0.029769	0.0222746	0.0506716	0.0044613	-0.0141381	-0.0180063	0.130015	-0.0266148	-0.0663169	-0.0120247	0.0589031	0.0427543	0.0376617	0.00760081	0.0964274	0.0169733	0.0300339	0.0401167	0.0553983	-0.0391674	-0.0105513	-0.00549548	0.014447	0.00242708	-0.00145162	0.026833	0.0239767	0.0927802	-0.00839817	0.0249589	-0.0355638	-0.0119322	0.0058796	0.0268871	-0.00834064	0.0123709	-0.0113336	-0.0662797	-0.0398039	-0.0322739	-0.0733005	-0.0644229	-0.267894	-0.025309	0.00817878	0.00353485	0.0334857
P34	-0.0527185	-0.0108082	0.0827273	0.0366592	-0.0331564	0.0876249	-0.11247	-0.113074	0.0106146	-0.0800994	0.0600251	0.031759	-0.0802827	0.0967659	0.0735533	0.0364083	-0.00167437	-0.0206681	-0.0707904	-0.0861444	-0.0768527	-0.00771314	0.00536656	-0.0531118	-0.00236323	0.0367973	0.0416117	-0.0814405	0.0141468	-0.119806	0.0372479	-0.0427091	0.0147004	-0.045487	-0.00385266	-0.0424801	0.0516628	0.096692	0.0597789	0.0391894	0.0627694	-0.0328376	-0.072586	-0.0388724	-0.249083	-0.180641	-0.11797	-0.0354559	0.0749331
P35	0.0571898	0.0277244	-0.0853394	0.0584619	0.094295	-0.0300713	0.0205936	0.0332572	-0.0954484	0.0551523	-0.0570129	-0.0777488	0.0863883	-0.017107	-0.0362295	0.0281741	0.0489902	0.052356	-0.106043	-0.107573	-0.0824797	0.0722195	0.0641319	0.0242269	-0.0479078	-0.0314963	-0.000705394	-0.0544524	0.00234377	0.0307697	0.0200956	-0.00306975	0.028084	0.0174524	0.00485915	0.0243631	0.0556935	0.0460755	0.0233484	-0.0527911	-0.0299701	0.011307	0.233743	0.196402	-0.138476	-0.0608979	-0.0195169	0.0241637	-0.0458435
P36	0.00564117	0.037639	0.0260045	0.0118667	0.00457568	0.0535794	-0.0408369	-0.0215542	-0.0238574	0.0203515	0.0757546	0.0368276	-0.119612	-0.105254	-0.156312	-0.0170755	-0.0417943	0.0597675	-0.0502842	-0.0492134	-0.0676774	0.0953749	0.0674046	0.074214	0.0909267	0.0275017	-0.0257974	-0.00521933	0.0467927	-0.0964776	-0.0123052	-0.00158979	-0.0436415	0.05099	-0.00267876	0.0639263	0.0806943	0.122958	0.0393161	0.00711347	-0.0204209	-0.137669	0.0370686	0.0569921	0.0279405	0.0571337	-0.00105219	0.00161547	-0.0552286
P37	0.00128893	0.0530902	0.0732164	0.0194534	0.0276451	0.0421742	0.00896548	0.0236765	0.013631	0.0129924	0.0289585	0.0267824	-0.0818976	-0.1398	-0.144324	-0.0245833	0.042579	0.000129691	-0.0439343	-0.034122	-0.0199491	-0.0593309	-0.0373797	-0.0041178	-0.0410333	-0.0199125	0.0298802	0.00358866	0.00889108	0.0881983	0.0157972	0.000684703	0.0426163	0.0315472	0.00261898	0.0237779	0.125782	0.120044	0.11559	-0.0360276	0.000261105	0.0815744	-0.119049	-0.0786666	-0.0308391	0.0667845	0.102988	0.0815252	-0.00644132
P38	-0.0247073	0.0607239	0.0856499	0.00360924	-0.00779079	0.0857675	0.0039969	0.00847986	0.0422888	-0.0478168	0.0285917	-0.00206078	-0.0579648	-0.00804986	-0.0198147	0.0312254	0.0298356	-0.00136098	0.0911902	0.0954587	0.0805046	0.0163277	-0.0278844	0.00473923	0.0336759	0.0137314	-0.00178671	-0.0227389	-0.0297953	-0.0387066	-0.00302268	-0.0225208	0.0282972	0.00777635	0.0195881	-0.0110359	-0.116703	-0.0640297	-0.0657434	0.0289142	0.0230023	0.000700415	-0.0472839	-0.0326273	-0.0106603	0.0767876	0.0224271	-0.00933946	0.00923221
P39	0.0178878	-0.0134288	-0.000820318	0.0320727	0.00972148	0.0174451	0.00994494	0.0102697	0.0192096	-0.0192414	-0.0174608	-0.0240978	0.0164351	0.00389647	-0.00366545	0.0871883	0.0774751	0.0637551	-0.0770659	-0.076625	-0.0843986	-0.0333627	-0.0331293	0.036964	0.0302456	0.0289627	0.0654937	0.00151644	-0.0357526	-0.0196371	-0.0245851	0.0188668	0.0322086	0.0527789	0.0518755	0.052552	0.00420479	-0.000910816	0.0441078	-0.0242165	-0.000789954	-0.0667562	0.0621531	0.0367563	0.123281	-0.060532	-0.0225449	-0.0213553	-0.0364941
P40	0.014712	0.0522229	0.0213926	0.0542678	0.0676766	0.0306739	-0.0153445	-0.00846822	-0.0275571	-0.0117079	-0.00534834	-0.038755	0.000749186	-0.0517371	-0.0637307	0.0582735	-0.0325113	0.0434192	-0.0252201	-0.0515486	-0.0364104	0.0728388	-0.0394972	0.0368816	0.0633711	-0.0087689	-0.0255712	0.00656441	-0.0205199	-0.0531858	0.0399811	0.0278722	-0.0180845	0.0523029	-0.00826139	0.0293392	-0.0451207	-0.047264	-0.0936675	0.0195615	-0.0257302	-0.045209	-0.0234256	-0.0524186	-0.0491415	-0.000955251	-0.0447608	-0.00467608	0.0458765
P41	-0.00148133	-0.00690439	0.077967	-0.0567589	-0.0656762	-0.0353814	-0.0769383	-0.0808474	0.0458334	-0.0179576	0.0595099	0.0572026	-0.0695852	-0.0157285	-0.0294164	-0.116303	0.0215812	0.0233088	-0.00531158	0.0212517	0.0366187	-0.0878781	0.0311532	0.0395493	-0.142962	-0.00355631	-0.0313709	-0.0334897	0.0628586	0.0495924	-0.0471921	0.0168167	-0.0654421	-0.0093257	0.0108899	0.119136	0.00427594	0.0124195	-0.0230377	-0.0245304	0.0335961	0.111431	0.0464703	0.0597837	-0.115072	-0.123788	-0.0314011	0.0393851	-0.0669761
P42	0.0121676	0.0501089	0.0367881	0.000747665	0.00241966	0.0234964	-0.0139031	-0.0281248	-0.0395485	-0.00717094	-0.0172381	-0.0210906	0.0195529	0.0195855	0.0393244	0.00273499	-0.0315619	-0.0195459	0.0188816	0.0135318	0.0164535	0.000535878	-0.0358683	-0.0122282	0.018027	-0.0155148	0.0554749	0.00691055	-0.00669571	0.00209948	0.0576759	0.0148394	0.0809272	0.101793	0.0265121	0.010577	0.0306548	0.00525251	0.0294974	0.0367427	-0.0275185	-0.0639768	-0.175651	-0.148947	-0.206004	0.0529002	0.0124065	-0.0199832	-0.0472114
P43	0.00971603	-0.0200667	0.00117173	0.00537625	-0.000917437	0.00607049	-0.0118027	-0.0284576	-0.0103067	-0.0149834	-0.0140241	0.0340595	-0.00219278	-0.0191858	0.00295493	-0.101468	0.0282302	0.00892925	-0.0450324	-0.0230556	-0.0516862	-0.0308043	0.084676	0.04563	-0.0385412	0.00789249	-0.0576612	0.0459668	-0.0281466	0.0312406	-0.0124741	0.0107135	-0.0357623	-0.0893912	0.0404076	-0.034291	0.0445009	0.0592986	0.0848076	-0.0234182	-0.00311206	-0.0532151	-0.0324771	-0.00837444	0.0736159	0.0420846	0.0391379	-0.0507561	-0.0369231
P44	-0.00942526	0.0104438	0.0296964	-0.00292146	0.00663715	0.0278545	0.00652876	0.018523	0.0601359	-0.0510049	0.0109791	0.0129198	-0.0325075	-0.00481445	-0.00664238	0.00844359	0.0204675	-0.053927	-0.0424237	-0.0520023	-0.0405999	0.0473736	0.0128365	-0.0037856	0.0244253	0.00308821	-0.0318802	0.0283392	-0.00693544	0.0161027	-0.0155046	-0.000723562	-0.0183156	0.102343	-0.0108256	-0.00332132	0.0705991	0.0282163	0.0121941	-0.0216666	-0.00655108	0.0419515	0.133691	0.0978026	0.0600753	0.00101191	0.028399	0.00252472	-0.0203704
P45	0.011039	-0.0113733	0.0292676	0.00732598	0.0177975	0.0148432	-0.00236383	-0.0266956	0.0318205	0.000449857	-0.0034419	0.0334104	-0.028996	-0.0523178	-0.0318546	-0.0317393	0.0101081	-0.0269536	-0.0384898	-0.0220876	-0.0120492	-0.0354867	-0.0367018	-0.0273086	-0.00931026	-0.0057727	-0.00381873	0.0505598	-0.0655453	0.0610663	0.0110377	-0.0379815	0.0400322	-0.114246	-0.043209	-0.064781	-0.0792708	-0.0650414	0.0196573	0.00394319	-0.00372481	0.0793678	0.0842392	0.0652693	-0.109125	0.00778957	-0.00199915	-0.00523002	0.00725437
P46	0.00883081	-0.00157717	0.0408272	-0.00531963	-0.0089856	0.00441249	-0.0580997	-0.0522799	-0.0519177	-0.00174956	-0.0123826	0.0113914	0.00200239	0.0401494	0.0239437	-0.00488498	0.0282818	-0.0493246	-0.00675106	-5.72637e-05	0.00300606	0.0448731	0.0833498	0.00198366	-0.00696134	-0.0169825	-0.0456726	0.0459401	0.00374308	0.0492009	-0.0245176	0.00211793	-0.0385263	0.00377929	0.0428789	-0.0420692	0.0164307	0.0175111	0.00686068	-0.00934588	0.0177692	0.134169	-0.0163829	-0.0585635	-0.0565206	-0.051605	-0.0662408	0.00817909	-0.0457744
P47	-0.0192422	-0.0179604	-0.0187636	-0.0621021	-0.01337	-0.0303295	0.000943535	0.0321031	0.0334903	-0.00867358	0.0223689	0.0455575	0.0145258	-0.00460528	0.0209845	-0.0178656	0.0524105	-0.0327576	-0.0262791	0.0012319	-0.0211146	-0.0237059	-0.018466	-0.0166725	-0.00367351	0.0155573	-0.000978876	-0.0217676	-0.0025132	0.0398191	0.0354036	0.0145156	0.0419706	-0.00158385	0.037488	-0.0318062	-0.0609992	-0.0548638	-0.0423574	0.00613165	0.0297437	0.0400553	0.0439573	0.0331653	-0.0815245	-0.00640582	0.0340495	-0.0177581	-0.0264842
P48	-0.00728632	0.0178273	0.0633905	0.0168415	0.0169208	0.0617278	-0.0354831	-0.0483795	0.0063502	-0.0388903	-0.00089696	-0.0282173	0.00611806	0.0318453	0.0360608	-0.0561012	-0.00541772	0.0571537	-0.039252	-0.0343818	-0.0392309	-0.0255776	0.026125	0.0734654	0.0032833	0.00339157	-0.0430421	-0.0165024	-0.0355071	-0.0188059	0.0290714	-0.00489939	0.0214035	-0.0470517	0.00118336	0.060825	-0.101062	-0.0912772	-0.105589	-0.0318276	0.0216974	0.079065	0.00285464	-0.015883	0.0460263	0.0204811	0.0126904	0.0169761	0.0660912
P49	0.00570899	-0.00627139	-0.00926844	-0.00380335	-0.0117059	0.00370519	0.0177396	0.00797858	-0.0334986	0.0244325	-0.0152091	-0.0108231	0.00707616	0.00773077	-0.00837965	-0.0560077	-0.0339354	-0.0519339	0.0004325	0.00290774	-0.00325298	-0.0375683	-0.00314261	-0.00823489	-0.0530379	0.000790006	-0.0263136	-0.021637	0.0448224	-0.0123405	-0.0138566	0.0108654	-0.0321026	-0.00481796	0.0219803	0.00296485	-0.0353551	0.0204029	-0.00445886	-0.0377644	0.00554589	0.0660393	0.026201	0.0509807	0.0703953	-0.0118457	0.00591814	0.0121413	-0.0286211
P50	-0.00174433	0.00723678	-0.0200912	0.0124543	0.017628	-0.0230514	-0.0128173	-0.0326093	-0.0413239	0.0392104	0.0208466	-0.0164648	0.058798	0.0171318	0.0271829	0.0015677	0.0566097	0.0233408	-0.00075425	0.00579533	0.0123598	0.00561086	0.0161349	-0.0184671	-0.0106667	0.0364204	9.65391e-05	0.0557195	0.0550141	0.0899879	0.0248633	-0.0182109	0.0538689	-0.100753	0.0116369	-0.0150857	0.0321064	0.0597471	0.082899	0.0247715	0.074871	-0.0193857	-0.00347713	0.0299232	-0.0192137	-0.00592167	0.00608432	0.0100571	-0.0812585
P51	0.0100569	-0.0259878	-0.0319183	-0.014225	-0.0157458	-0.0191232	-0.0170567	0.00831069	0.0261357	-0.0103929	-0.00508367	0.0347844	-0.0185396	0.00695494	0.00557611	-0.0475602	-0.0395701	0.0162576	0.0414412	0.0489748	0.0620164	-0.00504235	0.0499274	0.043747	-0.00994586	0.00384922	0.017862	0.036284	-0.0170458	0.00299707	0.0172241	-0.000957698	0.0238826	-0.0410587	0.0116456	-0.00437218	-0.0162424	-0.0125708	-0.0276809	-0.000981556	-0.0198917	-0.128722	-0.0516929	-0.050541	0.040438	-0.0295634	-0.0213834	-0.0255056	-0.00470995
P52	-0.00838595	0.0219212	0.0136932	0.0383468	0.0188395	0.00904099	-0.0510021	-0.0397929	-0.0150943	0.0190253	0.0348957	0.00830869	0.00171112	0.0101955	-0.0107617	-0.00833743	-0.00371936	-0.0422679	-0.0131972	0.0112642	0.0297092	-0.0118628	0.0403169	-0.0686223	-0.0182927	-0.00787989	0.0105896	-0.0119384	0.0394578	0.00285939	0.0323808	0.043139	0.0250931	0.0431192	-0.00364395	-0.0579805	-0.0225488	-0.0264307	-0.0896225	-0.0139938	-0.0227436	-0.0362339	-0.00375668	0.021346	0.0602608	-0.0454217	-0.0138552	0.0326435	0.0453099
P53	0.0151042	-0.00102451	0.0068834	0.0251326	-0.0148935	0.00204384	-0.00912443	-0.0268727	-0.000847147	-0.024084	-0.042686	-0.0153654	0.0305095	0.0341906	0.0529593	0.00613673	-0.0300722	-0.00695156	0.00314419	0.00228919	0.00544573	-0.0138551	-0.0140702	-0.00849711	0.0133279	-0.0497776	0.0126156	0.07135	0.00288447	0.0363322	-0.0156837	-0.000929608	-0.0246024	0.0632513	-0.0246066	-0.00955259	0.0474189	0.0314371	0.0285439	0.00406266	-0.0371086	-0.0302237	-0.0242329	-0.0406255	-0.0295935	0.0163475	0.000825945	-0.00502106	-0.00802812
P54	0.0100923	-0.000534422	-0.00661468	0.0202521	0.0170657	-0.00611506	0.0235796	0.0308979	0.0193973	-0.00942925	-0.0447999	-0.00437945	0.0112963	-0.0176294	-0.0180701	0.0362345	0.0111109	-0.014308	0.00314017	-0.0238372	-0.000498264	0.0236421	-0.0456146	-0.0107303	-0.0281868	-0.00124121	0.00552485	-0.00190297	-0.0134643	0.015029	0.0439523	-0.0283178	0.0369526	0.0046583	0.000999367	-0.0327961	-0.0281994	-0.0113747	-0.00339508	0.00895041	-0.0172936	-0.0725081	-0.0654552	-0.0634804	-0.0103485	0.0104413	0.0203809	0.0261651	-0.0367207
P55	-0.00996418	-0.0469454	0.00385454	-0.0466217	-0.0397241	-0.0122118	-0.00716733	-0.0142407	0.0218859	0.0202284	0.014878	0.0619103	-0.0199534	0.0164659	0.0262203	0.0482265	-0.00118889	0.00908918	0.046646	0.0204251	0.00838619	0.0461454	-0.032603	0.0404569	0.0201175	-0.0151745	-0.0973997	0.00454159	-0.0262394	-0.0394788	0.0020852	0.00405927	-0.0476715	0.044438	-0.0502028	0.0289794	0.058113	0.0184813	0.00278923	0.0224713	-0.00715483	0.0522312	-0.0633847	-0.097868	0.0243128	0.0515874	-0.0126819	-0.0112898	0.00364864
P56	-0.00945303	-0.0773565	-0.0146417	-0.0562203	-0.0434755	-0.0226011	0.00305755	0.0108943	0.0476076	-0.0415766	-0.0593297	0.0781814	0.0102498	0.0248477	0.0631676	-0.00307957	-0.0377569	-0.0169528	-0.00907106	-0.00793965	-0.0170955	0.00810573	-0.0320392	0.00271944	0.0095171	-0.00412962	-0.0282897	0.0443803	0.0474321	0.0157955	0.0149945	0.000289985	0.0102363	0.0776284	-0.00136412	0.00249063	0.0122534	0.0217844	-0.000798408	-0.0284635	0.00988778	-0.0486419	-0.000443872	0.0011313	0.00314098	-0.00133424	0.0198427	0.0120932	-0.0350933
P57	-0.00341278	0.051398	0.049095	0.0306747	0.00678028	0.0417065	-0.0406594	-0.0342606	-0.0149822	-0.0279814	0.0378364	-0.00154913	-0.0511965	-0.0182461	-0.0178368	0.0258983	0.0119694	0.00156627	0.0231771	0.0100133	0.0132549	0.0029954	-0.0355164	-0.0224662	0.00581882	-0.0164555	0.000730839	0.0210793	-0.0262002	0.0102226	-0.00810534	-0.0505263	-0.0153005	-0.102075	0.0255127	-0.0471275	-0.0142427	-0.0288138	0.00378551	0.007033	0.0160781	0.061404	0.0499297	0.0252547	0.0265423	0.00240271	0.00151112	-0.00845884	0.00077291
P58	-0.0182397	-0.0270298	-0.0135131	-0.0130705	0.000372797	0.0100323	0.000858415	8.1878e-05	-0.0121766	0.00718652	0.00167429	0.0185174	0.000321727	0.00967327	0.010454	-0.0199816	-0.0224607	-0.0410888	-0.0111868	0.0209295	0.0160795	-0.030059	-0.011417	-0.0225445	-0.0387586	0.00621132	-0.00605903	-0.0371669	0.0338352	-0.0147064	-0.019414	0.0185853	-0.0357975	-0.0576721	-0.0021374	-0.0236508	-0.0336202	0.0244591	-0.00104834	-0.057477	0.0107235	0.00340491	-0.0302283	-0.0167699	0.00503468	-0.0223739	0.0202923	0.00913964	0.0032731
P59	0.0217225	-0.00952496	-0.00713604	0.0099	0.0243498	-0.0165144	-0.0127429	-0.0133231	-0.029258	0.00766417	0.00872657	0.0084401	0.00368821	-0.0079729	-0.0430654	0.0793871	0.0293085	-0.00726272	0.00335564	-0.00571212	0.000469468	0.0485446	0.031313	-0.0127142	0.142756	0.0401695	0.0902954	0.032019	-0.0495725	0.0540232	0.00460924	-0.0398481	-0.00701553	-0.0571571	0.0192617	-0.0428608	-0.0675175	-0.0453157	-0.0376001	-0.048881	-0.0249214	-0.00826356	-0.0121814	0.00131768	-0.00596664	-0.00105391	-0.0159176	0.0254781	0.046491
P60	-0.00690137	-0.00382167	-0.00926273	-0.02792	-0.0160337	-0.0262867	-0.00196546	0.0130838	-0.00172413	0.0129995	0.00621521	-0.0101234	0.00987197	0.0169263	0.0141677	0.037684	-0.0160251	0.0124927	-0.0165312	-0.00805754	-0.00412266	0.034854	0.0392316	-0.00250951	0.00503281	0.00410487	0.0476722	-0.0536567	-0.0293138	-0.00191176	0.0531027	0.00256759	0.0533413	0.0297598	0.0398083	-0.00222489	-0.0519254	-0.0360652	-0.0148986	-0.00312806	-0.0180978	-0.106293	0.00278393	0.0234705	-0.0215708	-0.00253637	0.0057455	-0.00172888	0.0469386
P61	-0.00468777	0.0351944	0.0412767	-0.0195827	0.00767331	-0.0218103	-0.005662	0.0149433	0.00349848	-0.0214034	0.0203293	-0.0140381	-0.000331944	-0.000421052	0.00836219	-0.0298159	-0.0290848	-0.0212809	0.0139552	0.0215449	0.0170249	-0.033257	-0.0322306	-0.00886869	-0.0154421	-0.0362005	-0.00686953	0.00882862	0.026268	0.0181097	-0.0178858	0.0184134	-0.0313679	0.0769301	-0.00585292	-0.0158781	0.0671231	0.0390772	0.00946789	-0.0251407	-0.0111328	0.00906318	0.00744468	-0.0247314	-0.0113041	-0.0119831	-0.0106928	-0.00575526	0.0226733
P62	-0.00195027	0.0264969	0.0229134	0.0184386	0.0229859	0.0384523	-0.002705	0.0271154	-0.00137581	-0.0250244	0.0109999	-0.0223006	-0.00380298	-4.34213e-06	-0.0113649	0.011532	0.0122977	-0.0106761	0.0154465	0.0171651	0.0213449	-0.0212161	0.0112047	-0.0109095	-0.0555505	-0.00405459	0.0132444	0.0140977	-0.0316909	0.0240521	-0.00677076	-0.0187506	0.0358839	-0.119239	-0.0335399	-0.0427714	-0.00717269	0.000213194	0.0368749	-0.0250285	0.0204622	-0.0211169	0.0115198	0.0140733	-0.0367042	0.00202316	-0.000242685	-0.0150817	0.0465316
P63	0.0068261	0.036201	0.0214463	0.0191583	0.023292	0.0209423	-0.0109586	-0.0176825	0.0109198	0.00449288	0.000123996	-0.00267371	-0.0147366	-0.0170331	-0.0276732	-0.0247984	-0.0207214	0.039018	0.0146597	0.00691403	0.0216609	-0.0673422	-0.0224661	0.0149386	-0.0156076	-0.0189429	4.66662e-05	0.0340818	-0.0185099	0.006686	0.0149342	0.0007722	0.0148822	-0.0858382	-0.0045871	0.0384565	0.0685541	0.0179678	0.0423624	0.0445919	0.00178159	-0.0148797	-0.0540271	-0.0443645	0.00455171	0.0254901	0.00148012	-0.00414267	0.0222351
P64	-0.00246021	0.030024	0.0561094	0.0395448	-0.0100678	0.0321487	-0.00488182	-0.0209661	0.00830816	-0.00314022	-0.00620684	-0.00901783	-0.012703	-0.0297453	-0.0392513	-0.033412	-0.024461	-0.0178331	0.0180187	0.0159417	0.0108626	-0.0401546	0.0142616	-0.0289746	-0.0145504	-0.0322792	0.002764	0.0328844	0.00628185	0.0313063	0.0359876	0.00040202	0.0294812	0.0226949	-0.0429712	-0.0297106	-0.000201311	-0.0222475	-0.0189501	0.0480381	-0.027019	-0.0482436	0.0257243	0.0197115	0.02877	0.00828923	0.00368729	0.0206936	0.0557939
P65	-0.00973181	0.0111265	0.027105	-0.0112407	0.00593456	0.00588539	0.00426576	-0.0048368	0.00617107	-0.0333325	0.00127436	-0.0163742	0.000206485	0.019853	0.033531	0.0129927	0.0309698	-0.0169531	-0.00396417	-0.00161543	-0.00946289	0.0387761	0.0446967	0.00452044	-0.00953829	-0.0120947	0.000734638	-0.0710851	0.00332105	-0.0346268	-0.0158663	0.00438912	-0.0358116	0.0682234	-0.0232958	-0.0033879	-0.00801832	0.0111003	-0.0333563	-0.0275702	0.000594828	0.0153346	-0.0272563	-0.0392038	-0.0114694	-0.0234849	0.0283702	0.0132954	0.0155871
P66	-0.00669004	-0.0536145	-0.0130836	-0.0438351	-0.0241189	-0.0411334	0.0249499	0.0139673	0.0453667	-0.00837789	-0.0503322	0.0113108	0.00520933	0.0201312	-0.000811787	0.038106	0.0242612	-0.000971023	-0.0183199	-0.0197249	-0.0152366	0.0408944	0.0761167	-0.0309933	-0.04722	-0.00427979	0.0335054	-0.0311482	-0.0190102	0.00171915	0.000937863	-0.00907089	0.011775	0.0726087	0.0349519	-0.0292743	-0.0329062	-0.0141695	-0.0173016	-0.0752589	-0.0235159	-0.0343256	-0.0364541	0.00205947	-0.0269927	-0.015999	0.0173573	0.0263632	-0.0204947
P67	-0.0045499	0.0162746	0.0116757	-0.0148509	0.00417241	-0.0137559	0.0104535	0.0106034	0.0108386	-0.000126535	-0.00570904	-0.00382111	0.0092739	0.0184825	-0.005171	-0.0232998	0.00689528	0.0244126	-0.00299145	0.00672159	0.00247348	0.0176794	0.027715	-0.00180239	-0.0594807	-0.0149708	-0.0278664	0.0240991	-0.0113368	0.0267311	0.0243537	-0.0093291	0.0380634	-0.0110837	-0.00242308	-0.0114753	-0.0149871	0.0256753	0.0122871	-0.0188203	0.0471166	0.0590542	-0.0132305	0.00145985	-0.00226439	0.0109532	0.00357294	-0.00406972	0.00069229
P68	-0.000128469	0.016123	0.0217078	0.0137562	0.0163871	0.0469183	-0.0121068	-0.0139878	-0.0148915	-0.0156385	-0.0266469	-0.0156447	-0.00274409	0.0115521	0.0136627	-0.000476487	-0.0370728	-0.0158438	0.00568196	-0.00438453	-0.00536171	0.0483475	0.00157358	-0.0124257	-0.0237133	0.0176942	-0.0161029	-0.0416348	0.00304092	-0.0172719	0.0293099	0.00494539	0.0262615	0.0551562	0.0302844	-0.018479	-0.044861	-0.0128984	-0.0325351	0.0328407	0.0758335	0.0305525	-0.00197672	3.02597e-05	-0.00151669	0.00284597	-0.00629049	0.0114673	0.00740986
P69	-0.0106848	0.0139558	-0.0137045	-0.00997155	0.0121761	-0.0137674	0.0195141	0.0279744	0.0203064	-0.0208784	-0.0101614	-0.00979268	0.000129344	-0.000780107	0.0253933	-0.0298452	0.0066198	-0.000548594	-0.00614111	-0.0133377	-0.00479766	0.00972299	0.0305856	-0.00273315	-0.00948847	0.0320274	0.039837	-0.00782962	-0.0131564	0.0235949	0.0029788	-0.0134894	0.00770111	-0.0233235	0.0418284	-0.0178545	-0.00168847	0.0085158	0.0111767	0.0182883	0.0216864	-0.034748	-0.000516106	-0.00560945	-0.00293156	-0.00972799	0.00656261	-0.000867731	0.0090472
P70	0.0143306	-0.00883878	0.0197184	0.0155967	0.0129102	0.0243852	-0.010363	-0.00457557	-0.0103551	0.00816518	-0.00745925	0.0317369	-0.0287667	-0.049297	-0.0537124	0.00755138	-0.017512	0.0304956	-0.0048725	-0.00355327	-0.0107252	0.0162376	0.0542252	0.0415965	-0.00855803	-0.0158667	-0.00768355	-0.0582327	-0.0184957	-0.0279788	-0.0184493	0.00291869	-0.0436611	0.00688854	0.00246633	0.0153852	0.0341224	0.0597041	0.00270719	-0.0418049	-0.0330149	-0.0163202	0.0243321	0.0372046	-0.0117188	-0.0405947	0.00362673	0.0213304	0.034298
P71	-0.0224444	0.0259229	-0.0272903	0.0145599	0.0192074	-0.0252317	-0.0110108	0.0363832	0.00633291	0.00773042	0.00231435	-0.0159868	0.0213298	0.00206091	-0.00359484	-0.0335146	-0.019023	0.00693356	0.0165776	0.00769467	0.028197	-0.00629413	0.00947717	0.00399791	-0.0671085	-0.0338944	-0.00615016	-0.0109247	0.0096349	0.00700799	-0.00368574	0.0141836	0.00241434	-0.0354002	-0.096431	0.00925568	0.00788968	-0.0166755	-0.00329617	-0.0565606	0.0135257	-0.011126	-0.00162255	-0.0130425	0.00182858	-0.00373184	0.00506704	-0.0101056	0.00850234
P72	3.43667e-05	-0.0103064	-0.00382545	0.0344769	-0.00653599	0.0364241	-0.0281105	-0.0274442	0.0149575	0.0054157	0.0198847	0.00535285	-0.0156067	-0.0121461	-0.0132241	0.0209005	0.0155534	0.00561542	-0.00969016	-0.0111515	-0.00846298	-0.0202341	-0.0165744	-0.000109999	0.0210383	-0.0036798	-0.00675035	0.0499688	0.0456851	0.0322881	-0.0358536	0.00381133	-0.040326	0.0429663	0.0103716	-0.00458241	0.00496652	-0.000179275	0.00345575	-0.0245588	-0.00304352	-0.100446	0.0158576	-0.00179904	-0.0232653	-0.0108299	0.00127916	0.00377095	-0.013888
P73	0.00642559	-0.0220313	0.0217385	-0.0321244	-0.00112306	-0.00519419	0.000206724	-0.00386202	0.0354962	-0.00196719	0.00727114	0.0168678	-0.0352493	-0.0335722	-0.0402348	0.0153794	0.00360315	0.0133496	0.0187374	-0.0104433	0.00705321	0.0312472	-0.00731548	0.00119684	0.0377357	-0.0188938	0.0428619	-0.00779398	0.00297602	-0.0120191	-0.0126692	-0.00919655	-0.010433	-0.00227139	-0.000405574	-0.00786802	-0.00274091	-0.00392938	0.0231252	0.0777864	0.0350872	0.0850679	-0.00691895	0.0160369	0.00471261	0.0231077	-0.0143217	-0.0165188	-0.0249963
P74	-0.0095236	0.0584531	0.0398152	0.0276418	0.021673	0.0381547	-0.0145947	-0.00876709	-0.00148346	-0.0369813	0.0145782	-0.0291132	-0.0023258	-0.00998023	-0.00472374	-0.0113072	0.016203	-0.02501	0.005578	0.00937481	0.00500696	0.0253672	0.0611471	-0.0290291	-0.0240494	-0.00323447	0.0171588	0.00203671	0.019258	0.00914011	-0.0269413	-0.0047534	-0.0176848	-0.00254774	-0.0118877	-0.0343907	-0.0206807	-0.00966661	-0.0312066	-0.0315744	-0.0380763	-0.106849	-0.0155037	0.0296945	-0.0145825	0.00816565	-0.0127738	0.0013544	-0.0826486
P75	-0.0100016	-0.0198241	-0.0151246	-0.0336539	-0.0151499	-0.0185977	0.0178127	0.036307	0.00919155	-0.00227102	0.0256961	-0.0159981	0.00548299	0.0190325	0.0347273	-0.0122252	-0.0313709	0.00507586	-0.0135904	-0.0231154	-0.0171095	0.0117457	-0.035069	-0.00813422	-0.0174408	-0.0043292	0.00118787	0.00455646	-0.0374063	-0.0232805	-0.000140385	0.000869198	0.0106276	-0.0359578	0.061162	0.0284578	0.0421757	0.0125344	0.0460474	0.0136463	0.00636031	-0.0106659	-0.00677372	-0.018247	-0.0147702	0.00711979	-0.00327354	0.00951906	0.0159351
P76	0.00673171	0.0206655	0.0318835	0.00952584	0.0265209	0.00575641	-0.00224712	-0.00322455	-0.00470589	-0.0143151	-0.0274697	-0.0163236	-0.000416574	0.0146433	0.0230447	0.00833306	0.0162024	0.0160402	0.00922581	0.0222343	0.0198198	-0.0745665	-0.0698977	-0.00258489	-0.0383397	0.0244124	0.00940831	0.0107433	-0.0347982	-0.0336124	0.00595296	0.01118	0.0115415	-0.0707832	-0.0228691	-0.00805794	0.0222747	0.00299806	0.0263709	0.0629914	0.00847532	-0.029901	0.0139673	0.0180407	0.0276418	-0.00549691	0.00808664	-0.00137926	-0.0230659
P77	0.0159391	0.00872295	0.0154534	-0.020243	0.00620267	-0.0287519	0.0236244	0.0438725	0.0108067	-0.0185837	-0.0187127	-0.0130798	-0.0123847	-0.00305081	-0.000951942	-0.0146672	-0.0373238	-0.0133131	-0.00592067	-0.00835566	0.00653337	-0.0377932	0.0281684	0.000166462	0.0444683	0.00192842	0.0526594	-0.0514866	-0.00662924	-0.0334983	0.0170061	0.0116401	0.0115698	-0.0580681	-0.00689614	0.00166095	0.024759	0.0260485	0.0304899	-0.0258849	-0.00164277	0.00882626	-0.0123817	-0.0115449	-0.0102799	-0.00793747	0.028288	0.000740149	-0.0445089
P78	-0.012387	-0.0126076	0.0177953	0.0090281	-0.00885025	0.0109787	-0.00690591	-0.0501209	-0.0423338	0.0120481	-0.0084026	-0.0260769	0.0226362	0.02777	0.0449567	-0.0326582	-0.0558262	-0.00479549	0.0153754	0.00974561	0.0133406	0.044484	0.0195887	-0.00158221	0.0105718	-0.0122728	-0.000974341	0.0226025	0.042286	0.0409278	0.0136824	-0.00851054	0.0190425	0.0134699	-0.0664729	-0.0220737	-0.0255733	-0.00482282	-0.00798165	-0.00349758	-0.0186777	0.0186405	0.0153726	-0.00477363	-0.0219964	0.0211162	-0.0171972	0.000221043	0.0261042
P79	-0.00326576	-0.00181707	0.0193209	-0.0341925	-0.0295487	-0.0261833	0.0129185	0.0371974	0.039089	-8.8437e-07	-0.0051571	0.0231582	-0.0310277	-0.0154356	-0.0383931	-0.0452874	-0.0318333	0.0266105	-0.00882257	0.00926209	-0.0170003	-0.0293085	-0.0230591	0.0114301	-0.016275	0.0217081	-0.0155031	0.0203019	0.00717251	-0.0193729	0.0239949	-0.00509048	0.0283247	0.0494225	0.00238398	0.0303096	0.0281733	0.00731266	0.00101356	0.00291391	0.0169738	-0.0054697	0.0267411	0.0173764	0.00545605	0.00433165	0.00825025	-0.00529288	0.0736039
P80	0.00111931	-0.0116635	-0.0121548	-0.0052177	-0.0073466	-0.0204405	0.00884414	0.00543328	0.0256363	-0.0308063	-0.00537297	-0.0241808	0.0223626	0.0273405	0.0316301	-0.0309136	0.00637986	0.0101476	-0.00164391	0.00321383	0.00984884	0.0552153	0.0063886	0.01685	-0.0457829	0.0078482	-0.0517832	-0.0586706	-0.00851958	-0.0393003	0.00481611	-0.00383698	1.47937e-05	-0.0452016	-0.023327	0.0293748	0.0373463	0.0372321	0.0134733	-0.0108849	0.00233669	-0.00527348	-0.0067244	-0.0113869	0.00785435	-0.0194838	-0.00463181	0.0168937	0.0156414
P81	0.00619209	0.0156391	-0.00911262	0.003521	0.00241025	-0.00368443	0.00696202	0.0231756	0.000529686	-0.0273917	0.00917873	-0.0360273	0.00323896	0.0255282	0.0121597	-0.0170819	-0.0174819	-0.0267111	0.00182147	-0.0112577	0.00514967	-0.0108365	0.00871599	-0.0196977	0.0224739	-0.00061951	0.0310741	-0.0474618	0.0105131	-0.0261929	-0.0164015	-0.00515111	0.0131382	0.0296207	-0.0131446	-0.0136745	-0.00594843	-0.00847127	-0.0268696	-0.014597	0.017215	0.07592	-0.0108903	-0.00893519	0.00260221	0.00387224	-0.00586705	0.00928548	-0.018542
P82	0.00611554	0.00139138	-0.00226029	0.024461	0.0108484	0.00749034	0.00185512	0.00290153	0.00272931	0.031807	-0.00438074	-0.00249559	0.00231417	-0.0250585	-0.0346907	-0.00363329	0.0272493	-0.0129081	-0.00480237	0.00553614	-0.0040652	0.0546819	0.0611142	0.00567375	0.00250104	0.0343817	-0.0133758	0.0118619	0.0183748	-0.00893239	-0.0281363	0.00533919	-0.0309004	-0.0589706	-0.0186733	0.00560208	-0.0080124	-0.00350839	-0.0273919	0.0223351	0.013769	0.100011	-0.00871078	-0.0381635	-0.00282626	-0.0173331	-0.0223272	0.00978797	-0.0167379
P83	-0.00932871	-0.00256361	-0.0264903	0.00354861	0.00234809	-0.0159267	0.00840935	0.0153838	0.018574	-0.019143	-0.0133002	0.0071129	0.00718863	0.00985169	0.00595624	0.00369104	0.0363611	-0.0029915	-0.00627924	-0.00853483	0.00573121	0.00496147	-0.0141256	-0.00783246	0.0122538	0.0360419	0.0203365	-0.0642169	0.0355593	-0.0158954	-0.030662	0.0293245	-0.0286762	-0.0381256	-0.0152861	0.0164722	-0.0266522	0.0033797	-0.0290276	0.0154126	0.0242166	0.0594428	0.00641398	-0.00997117	-0.00770541	-0.0113975	0.000182976	0.00670868	-0.0163994
P84	-0.00235373	-0.00240978	0.00458091	-0.00262603	0.00479009	-0.0103925	0.00736932	-0.0218	0.0110236	0.0153488	0.0277524	-0.00541876	0.00459513	-0.0157194	0.00284992	-0.0154758	0.0392312	-0.00842612	0.000165471	0.0104536	0.00940673	0.0462262	-0.00353949	0.0105561	-0.0851603	0.0231397	-0.00774845	-0.0103874	-0.00404746	0.0286427	0.0369771	0.00497837	0.0439417	0.0393787	-0.0302057	0.00360917	-0.0178818	0.000788988	-0.000543636	-0.0129329	-0.0272744	0.0194713	0.0172165	0.0279376	0.0141801	0.0198816	-0.0157849	-0.0169475	-0.010751
P85	0.00298069	-0.0190019	-0.050762	-0.000316028	-0.00350156	-0.0489235	0.00667223	0.0111471	0.00167255	0.0208349	-0.030491	-0.0225962	0.038616	0.0397108	0.0405799	-0.0182556	-0.0166007	0.00654782	0.00823054	-0.00269338	0.00811316	-0.082024	-0.0496323	0.0031098	-0.010219	-0.0219889	0.017213	0.0412179	-0.0155739	0.0451517	-0.00203975	-0.025376	0.00563424	-0.0352665	0.00911036	0.0218012	0.0243501	-0.00962754	0.0310133	0.000918671	-0.010654	0.0747209	-0.00206823	-0.00254314	0.0180846	-0.0229873	0.00431415	0.0095561	0.0103989
P86	-0.0182238	0.00246493	-0.0399483	0.0140558	-0.00220844	-0.0135187	-0.0360205	-0.0250663	-0.0351275	0.0561518	0.0714727	0.00255176	0.00361432	-0.00697007	-0.0373487	-0.00611734	-0.0249465	-0.000225015	0.00553226	0.000578222	0.00218246	-0.00893841	-0.0194531	0.00452041	0.050383	0.00344403	0.0258838	-0.0503851	-0.00579574	-0.0715883	0.0113099	0.012675	-0.00380584	0.041125	-0.00249951	0.0116928	0.0172307	0.00414316	-0.021297	-0.000505609	-0.00174386	-0.0155681	-0.0412722	-0.0299795	-0.00169972	-0.028196	0.0223653	0.0107013	-0.0449654
P87	-0.00644817	0.00581639	0.016901	0.0240759	0.00569489	0.055513	-0.010076	-0.0280693	-0.00546107	0.00177626	-0.0164368	0.0296232	-0.0105815	0.0140432	0.0244081	0.0015101	-0.00646915	-0.0149505	-0.00262461	0.00406532	-0.00059058	0.0225851	0.019501	0.0129773	0.0258268	0.0189436	-0.010292	-0.0136215	0.0367877	-0.00986964	-0.0281033	0.0146733	-0.0454158	0.017959	0.0172575	-0.00328597	-0.0113914	0.00638219	-0.0263937	-0.0152896	-5.56763e-05	0.0310625	0.0125082	-0.0105999	0.00145255	-0.0268884	0.00842751	0.0325137	-0.00583053
P88	-0.0208584	-0.0108214	-0.0284234	-0.0135673	-0.0228675	0.0085721	0.0117746	-0.00768446	0.0150885	0.0222948	0.0287939	0.0337398	-0.0121779	-0.00681418	-0.0151532	0.00720338	0.0354852	-0.00852218	-0.0149534	-0.00724609	-0.00491116	-0.00418097	-0.0175268	0.000820111	-0.0179769	0.0208819	0.00630458	-0.00492192	-0.0403092	0.0123551	0.0285974	0.00986245	0.0268874	-0.000441262	0.0401328	2.00091e-05	-0.0162202	-0.0230228	-0.0045878	0.0265569	0.02498	-0.0355372	-5.31828e-05	0.0177082	-0.00697298	0.00109717	0.0152319	-0.00571486	0.00181986
P89	0.00483733	-0.0192178	0.0260358	-0.011824	0.00547056	-0.0227428	-0.0171248	-0.0161119	-0.00589331	0.0173746	0.0103271	-0.0160631	-0.00290527	-0.0131515	-0.0206625	0.0281158	0.0376376	0.00498807	-0.0077718	-0.00656146	0.00491783	0.0215963	0.0300443	-0.0409757	0.00635992	-0.0100265	0.0155836	0.00758571	-0.00560274	-0.0184464	-0.00982108	0.00137775	-0.0262956	-0.0803379	-0.000739357	-0.00140315	-0.00310269	0.021948	0.0312337	-0.0470129	-0.0123171	0.0257125	-0.000543085	-0.0227415	0.00667467	-0.0361396	0.00895327	0.0246012	-0.0380039
P90	0.00273959	-0.0545686	-0.0294283	0.0173795	0.00655755	0.00623373	0.00396633	-0.0161875	-0.0120689	0.0225985	0.00491741	0.0187185	0.0094402	-0.00227951	-0.0046856	0.0216625	-0.00127934	0.00562397	0.00230492	0.00509165	0.00833316	0.00719046	0.0409572	0.0106442	-0.0612784	-0.0146693	-0.00187327	-0.0629448	-0.0603226	-0.0121011	0.0430492	0.0183602	0.0503506	-0.0315944	0.00507326	-0.0152381	-0.000973429	0.00697453	0.0320979	-0.040418	-0.00848076	0.00510642	-0.0139574	-0.00589776	0.0123406	-0.0351245	0.0185409	0.0230421	0.0232591
P91	-0.00691978	0.023397	0.0181846	0.0209235	0.0348281	0.0287619	-0.0170889	0.0112543	-0.0109347	-0.04481	0.0114528	-0.010016	-0.0152348	0.00252831	-0.00449541	-0.026582	0.0160193	-0.00777881	0.00729757	0.0152251	-0.00411836	-0.0125454	-0.0543583	0.0139937	0.0411333	0.00131812	0.00511228	-0.0896545	-0.00426161	-0.0362425	0.0358657	-0.0129324	0.0338855	-0.0354384	0.022879	-0.00472127	-0.000136615	0.0046289	-0.000329302	0.032569	0.0296572	0.0204913	-0.00435188	0.00309608	0.0148533	0.0126239	-0.00216529	-0.00599452	-0.00964113
P92	-0.00757673	-0.0211703	0.0191354	-0.0213153	-0.0069452	-0.00238401	0.00955229	0.018003	0.0314417	-0.00452748	-0.0418578	0.000366575	-0.00433554	-0.00407315	0.0144524	0.00676218	-0.0420498	-0.0117474	0.00798788	-0.00107808	0.00267317	-0.00894786	-0.0191538	-0.016238	-0.000966077	-0.0162112	0.0352788	0.00864251	0.0163475	0.00205723	-0.0348525	-0.00711366	-0.0351661	-0.00688625	-0.0156591	-0.0043155	-0.00877107	0.0039047	0.00509334	-0.0105161	0.00532984	-0.064656	0.0154409	0.0189275	-0.0203671	0.00331415	-0.00371321	-0.00555329	-0.0129371
P93	-0.00753921	-0.0135308	-0.0356968	-0.00143817	-0.0154647	0.00163059	-0.0189501	-0.00814151	0.00667541	0.00893515	0.0458418	0.0164773	0.00618071	-0.00837907	0.000873721	-0.000494971	0.0569253	0.0201001	0.00225709	0.0118279	0.00658261	0.0414759	-0.021423	0.0334983	-0.0939767	0.0171194	-0.0702825	-0.0890767	-0.0025835	-0.0295398	0.0173151	-0.00909758	-0.00210124	-0.00239175	-0.0105861	0.00682044	0.0106139	0.0353534	-0.00350903	0.00540255	0.00509774	-0.0583818	0.000350139	0.0111508	0.00582874	0.00988253	-0.0113618	0.0140403	0.0614991
P94	0.0219905	-0.0254642	0.0214004	-0.00961129	-0.00313167	-0.0046659	0.00322997	-0.0439668	-0.0104525	0.00414499	-0.0435963	0.02835	0.00673633	-0.0173078	0.00447183	0.00334917	-0.0039695	-0.00435307	-0.0141409	-0.0105462	-0.00827302	0.0394699	0.0286373	0.00836576	-0.113083	-0.00282902	-0.0504884	0.0173724	0.0182578	0.0592085	0.00772309	-0.0234712	0.0183508	-0.0064291	-0.000249418	0.0179842	0.0333214	-0.0012304	0.00676694	0.0150814	-0.00910499	-0.0675023	-0.00906132	0.0190054	-0.00755405	0.0336646	-0.0384503	0.00107999	0.020241
P95	-0.00752504	-0.00781304	-0.00786995	-0.00544758	0.00579164	-0.0109483	0.00857221	0.0230848	-0.0335372	0.022011	0.0253312	-0.0240717	0.00420964	0.00840166	-0.0141205	-0.00922971	0.0370817	-0.00714872	-0.00995225	0.00545431	-0.00641097	0.0408491	0.076827	0.0105675	0.0436093	0.0485662	0.0133065	-0.0291996	-0.0643883	-0.0123009	0.030313	0.0310625	0.0504617	-0.0634721	0.00130691	-0.00656442	-0.00483369	0.0221515	0.00999609	-0.0586617	-0.0436334	0.00646101	-0.0310923	-0.0306367	-0.00757928	-0.000682973	0.00432787	0.00700249	-0.0115623
P96	-0.00635555	-0.0160688	-0.0476983	-0.00360897	-0.00795059	-0.0398241	0.00746488	0.0170602	0.0184868	0.0150585	0.0228118	-0.00330319	0.00854245	0.0140235	0.00913281	-0.0303174	-0.0738435	0.0126785	-0.00379497	-0.0135284	-0.0180719	0.0136998	0.0367368	0.0143668	0.0475389	-0.0247487	0.00723732	0.0295348	0.00379564	0.00899313	0.0085218	-0.02517	0.0119661	0.0195799	0.00683003	0.00397397	-0.00307227	-0.0385941	-0.0128818	0.0157778	-0.00694438	0.0238999	0.015913	0.00839571	0.00793234	0.00280507	-0.00837786	0.0036353	-0.0479379
P97	0.0162553	0.0224826	-0.00426147	0.0122817	0.010351	0.0030006	-0.0369756	-0.0468378	-0.0400687	0.021536	0.0111843	-0.00346445	0.00751957	0.01873	-0.00405112	0.00485357	-0.0123026	-0.00481413	0.0073587	0.0195444	0.00640076	0.0177626	-0.0587766	-0.020171	-0.0699246	-0.0377124	-0.0595666	-0.00970677	-0.0288625	0.00518169	0.0518832	-0.00309233	0.0399317	0.0812082	-0.00554313	-0.00369771	-0.0045994	-0.0169416	-0.0075496	0.0460187	0.0118665	0.0878821	-0.000123319	-0.000835974	0.0254531	0.0157935	-0.00375719	-0.00790749	0.00458757
P98	-0.0146396	0.0225261	0.019465	-0.0062572	-0.0146216	-0.00680629	-0.0251431	-0.00828806	-0.00296327	0.0105804	0.0264373	-0.0248259	0.00850887	0.00032405	0.0238722	0.0127873	0.0409642	-0.0100308	0.00257818	-0.00123184	0.000929478	0.0112314	-0.0833048	-0.0166358	-0.0250449	0.0161413	-0.0051939	-0.0229093	-0.00718413	0.0212053	-0.0132053	-0.00420945	-0.0126632	0.033666	0.0251409	-0.0173012	-0.0078711	-0.0218369	-0.00560563	-0.00357292	-0.00236105	0.0468404	0.00655388	0.00164188	-0.0136077	-0.0255226	0.0178511	0.0199786	-0.00898318
P99	-0.0188557	-0.0201631	-0.0482201	-0.00313527	-0.0150965	-0.0274524	0.0186542	0.0125162	0.023123	0.0113465	0.0334361	-0.0151998	0.00400999	0.00294773	0.0126048	-0.00213845	-0.0295699	-0.0180831	0.00548643	0.00915263	-0.0142657	-0.042684	-0.0130592	0.0168014	0.0148558	0.0043561	-0.00649364	0.0205868	0.0538822	0.0393842	-0.0461903	0.0265485	-0.057396	0.0604526	0.00487049	0.0113019	-0.00507322	0.0293456	-0.006564	0.0726064	-0.0174861	0.0110092	-0.000173403	-0.00126093	-0.0344954	0.0099165	-0.0231527	0.0028539	0.0615895
P100	-0.000510476	-0.0177375	0.00675113	-0.00233594	-0.00368525	-0.000820383	0.0162635	0.000987254	0.0135423	-0.0113683	-0.0417424	0.00258601	-4.74211e-05	-0.0163355	0.0114608	0.00098991	-0.0104004	-0.012272	0.00333131	-0.00528555	-0.00261879	-0.023838	0.00791024	0.00325543	-0.0436482	0.00679895	-0.014976	0.00738029	-0.0204339	0.029612	0.00193695	-0.0196024	0.0133897	0.010615	0.00313221	0.00255476	-0.0209601	0.00728898	0.0165192	0.0426865	-0.0234312	-0.0191251	-0.00489229	0.0208425	0.00507418	-0.00552723	-0.00917502	0.020547	0.0286155
P101	0.0165173	0.0137826	0.00201061	-0.0177937	0.00152658	-0.0331442	0.00270645	-0.00322709	-0.00853463	0.0213928	-0.0247313	-0.0274909	0.0127376	0.0109609	0.0188535	-0.0159539	-0.00857932	0.00386608	0.00749123	-0.000773834	-0.00056182	-0.0181801	0.0313862	-0.0132995	0.0336746	-0.0274798	0.0407355	0.00916926	-0.0386562	-0.00231733	0.0423856	-0.00822783	0.0378625	0.0120921	0.0173497	0.00939207	-0.00208261	0.0124327	0.0209829	-0.00840297	-0.0201675	-0.0168937	-0.00388171	0.0157654	0.0135325	-0.0250135	0.0127578	0.0111432	-0.0149674
P102	0.000726247	-0.00427048	-0.0335928	0.00877645	0.024076	0.00408918	-0.00362005	-0.0142366	0.00179731	0.013511	0.0542839	-0.0147209	0.0269659	-0.00121843	-0.00483079	-0.00160366	0.0209932	-0.00656991	-0.00351113	-0.00233268	0.00849495	0.0216349	0.0014023	-0.0208246	-0.015856	-0.0210592	0.0285788	-0.0354953	-0.0378169	-0.0190906	-0.0686735	0.000155644	-0.0790339	0.0382834	0.0126615	-0.01548	0.0405551	0.000159849	0.0201103	0.0183635	-0.0265672	0.0136497	-0.026995	-0.024739	-0.013354	0.00647764	-0.00830481	-0.0113798	-0.0331874
P103	2.69652e-05	0.0608058	0.0447859	-0.0128265	0.0181914	-0.000726703	-0.0207662	-0.00257614	-0.0366842	-0.0172679	0.0264064	-0.017188	-0.0115956	0.0167986	0.0200029	0.00101141	0.00501929	-0.0145379	0.00181798	0.00633992	0.000926317	0.0254901	-0.0109274	0.0128467	-0.0157851	0.00620312	0.00953725	-0.0385441	-0.0196344	0.0227686	-0.0456102	-0.00281146	-0.054763	-0.0213483	-0.0309882	0.00105314	0.00166456	0.00563071	0.0216453	0.0336091	0.0220322	-0.0334133	0.00698166	-0.0093527	-0.0182467	0.00212797	-0.00399408	-0.00146749	-0.0124343
P104	0.0175351	-0.0145368	-0.0294935	-0.0104024	-0.0169667	-0.0043622	0.000824784	0.0143893	0.00915128	0.0143124	0.0157432	0.0204754	0.0180074	-0.0157071	-0.00640592	-0.0112928	0.0139089	-0.0100523	0.00271133	-0.00585092	-0.00151719	-0.00809845	0.0107566	-0.0120692	0.0262122	-0.0249788	0.0300422	0.0290939	0.00766232	0.0111883	0.0302197	0.0103206	0.0486111	-0.0216304	0.0346708	-0.00447369	-0.0276505	-0.0369154	-0.0245393	0.0772048	0.00502508	0.0293889	-0.0115444	-0.010475	0.0107241	0.00623543	-0.000375263	-0.0167529	-0.00325294
P105	-0.0050931	0.0223158	0.0297557	-0.0214587	-0.00128821	-0.0107396	0.0102297	0.0395767	0.0583557	-0.0435005	-0.0453733	-0.0100922	-0.0182968	-0.00752111	-0.00878295	0.0287931	0.0302547	-0.00391522	0.00839166	-0.000233059	0.000846884	0.0128124	0.0269729	0.000354946	-0.0640982	-0.0129892	-0.0162536	-0.0281134	-0.0323931	0.0258991	-0.00584787	-0.000116008	0.00869441	0.00415806	-0.0117242	-0.0124323	-0.00309224	0.0162006	0.00994266	-0.00644421	0.00199364	0.054942	-0.00635124	-0.000403471	-0.0206821	-0.029113	0.0139262	0.0234089	0.0255736
P106	-0.00777848	0.00518306	-0.0483965	0.0307519	0.0110889	0.00428314	-0.00790051	0.0167638	0.0229621	0.00037126	0.0529604	-0.012958	0.0137399	-0.00331249	-0.031032	-0.000456329	0.0126872	0.00559312	0.0044854	0.00912024	0.00372889	-0.0608797	0.00766661	-0.0193294	0.00356258	-0.0433338	-0.0323784	0.0295606	0.0224104	-0.0213779	0.0137684	0.0405054	0.0245423	0.00174795	-0.0244621	-0.00656857	0.0385203	0.0221135	-0.0335852	-0.00709136	-0.0123844	-0.00264663	-0.00541203	0.00302047	0.00778376	-0.00224474	-0.00191696	0.0088219	0.00449907
P107	0.023848	0.0354816	0.0288742	-0.0100588	0.00981511	-0.0359491	-0.0123042	-0.00307184	-0.0425876	0.017692	-0.017409	-0.021284	0.00677103	0.0021135	-0.0167042	-0.0181725	-0.00705535	4.70447e-05	-0.00729648	-0.00875234	0.00115429	-0.0444126	-0.0291967	-0.0206969	-0.00475837	0.00625729	-0.0101208	0.0515186	0.019907	0.0274416	-0.0046105	0.0017635	-0.0314722	0.0500008	0.00506521	-0.00181177	-0.0110799	-0.0109048	0.000641507	0.0331487	-0.0185937	-0.0369373	0.0128862	0.00339263	0.0227207	-0.00255485	0.00394958	0.000180861	0.0125488
P108	0.0126289	-0.00507528	-0.00668831	0.012419	-0.0102315	0.0223169	-0.0339549	-0.0433789	-0.0273542	0.0208422	0.004489	-0.0155064	0.0176042	0.00116004	0.00456848	-0.00905256	-0.0108454	0.00472266	0.00408185	0.0114397	-0.0075044	-0.058436	-0.0394008	-0.00077156	0.0117817	0.0220898	-0.01197	0.0111992	0.0202256	-0.0174986	0.0374927	0.0173265	0.0285149	0.00674419	-0.0161102	0.00427196	-0.00936446	0.0211093	-0.012799	0.0183661	0.00757297	-0.0106119	-0.00123587	-0.00868465	0.000871209	-0.000681692	0.00113311	-0.00902875	0.00549548
P109	0.00568849	0.0181139	0.00221979	0.00467339	-0.0452405	-0.0172019	0.00789667	-0.0189717	-0.0296315	0.0337623	0.0128357	-0.000502351	0.0163538	0.00491863	0.0316558	-0.000969586	0.0223646	0.00870997	0.000932069	-0.0102898	-0.0161448	0.0531919	-0.02045	0.0106061	0.057202	0.0104572	0.0130692	0.0217081	-0.0104074	0.0105998	-0.0508661	-0.0451887	-0.0236202	-0.0560653	-0.0146307	-0.000401856	0.0180937	-0.0107791	0.0238458	0.00266057	0.00251455	-0.0265526	-0.00788982	-0.00739821	-0.00891151	0.0351838	-0.0107723	-0.0172025	0.0280668
P110	0.0012622	0.0198501	-0.0076208	0.0266063	0.0109274	-0.0130619	0.000897705	0.0241016	-0.0203599	-0.0368077	0.0075215	-0.00149828	-0.00380535	0.0166768	-0.0140361	0.00508102	0.0372113	-0.00745508	0.00121981	0.00552307	0.0118496	0.0268995	0.000241489	0.00115964	-0.021735	0.0225708	-0.0264371	0.0597382	0.00849888	0.0210658	0.0152089	0.0157901	0.015758	0.0491775	0.0492145	-0.020264	-0.0273021	-0.00274847	0.00542756	-0.114881	-0.0182086	0.0457705	-0.00358558	-0.023249	0.00928173	-0.0157027	0.0128831	0.0023037	-0.0216796
P111	-0.0213113	0.0145206	-0.0198314	0.0103046	0.00897404	0.0112221	-0.0158873	0.0285498	0.00369449	-0.00849958	0.00962664	-0.0211472	-0.00713681	0.0390846	0.0256468	-0.0602134	-0.0291197	-0.005756	0.00191621	0.0035249	-0.00158261	0.0229151	0.0696715	-0.00337703	0.0217211	-0.0274323	-0.0373235	-0.00257745	0.0328371	-0.00448645	0.00632317	-0.0251219	0.022234	0.00673832	0.0382287	-0.0203029	0.0191218	0.0172663	-0.0313355	-0.00254491	0.00558091	0.0132797	-0.00446207	-0.0116358	0.00102946	0.000705481	-0.000948559	-0.00726717	-0.0478065
P112	-0.00744743	-0.0348901	-0.00437602	0.0135131	0.024511	0.040571	0.00644476	-0.00817132	-0.00214937	0.00572468	0.0190824	-0.000380512	-0.00796465	-0.0122026	-0.0343115	0.0175735	0.00415453	0.00381001	0.0101803	0.0131674	-0.00142379	0.0134004	0.00433051	0.0286917	-0.028626	-0.0355206	-0.0362968	-0.00549135	-0.00938253	-0.0429228	0.0440596	0.00668902	0.0413684	-0.0102899	-0.00797844	0.00284859	0.00834174	-0.00505024	0.00488179	-0.0864972	0.00630572	-0.0294862	-0.0107252	0.00653747	0.00913801	0.0355288	-0.00935775	-0.0338359	0.0177435
P113	0.00729889	0.0191619	0.00485417	-0.000726695	0.00931624	-0.0107199	0.00791863	0.0169661	0.00780323	-0.0301249	-0.0367089	0.00503861	-0.0127066	-0.00747372	0.00678593	-0.0827853	-0.0200778	-0.017842	0.00542757	0.00349151	-0.00189196	-0.026318	-0.0337932	0.0126604	0.0173272	0.0326588	0.0437809	-0.0603184	0.0205403	-0.00394525	0.0200989	-0.00836224	0.0360494	0.0134288	0.0449224	0.0195088	-0.00897124	0.0243654	-0.0119172	-0.0110211	-0.00135305	-0.0295185	-0.00765179	0.0140925	0.0115733	0.00437995	-4.06508e-05	0.00820854	-0.03104
P114	0.0027531	0.0119841	0.00408338	0.00852677	0.00697001	0.010443	-0.0138117	-0.00475556	-0.0130956	0.00908862	0.0373502	0.00309052	-0.020327	-0.00392241	0.00301456	0.00753278	-0.0216054	-0.00898056	-7.95946e-05	-0.000107653	-0.00453448	0.0269393	0.0718861	-0.00794076	-0.00791091	-0.00134708	-0.0461132	-0.0407306	-0.0199104	-0.00281077	0.0164069	-0.0249359	0.0341053	-0.000157693	0.0277911	0.00680814	-0.00997164	-0.00587663	-0.0250138	0.0499761	0.0282545	0.0122086	-0.0154004	-0.0115771	0.00743371	0.00413924	-0.00210818	0.0172175	-0.000764608
P115	0.0069669	0.00606163	0.0128965	-0.0105863	-0.00825234	-0.00923648	0.0226815	0.00324785	0.0144251	-0.0307868	-0.0247244	-0.0175351	0.00523969	0.0101167	0.0322025	-0.0591619	-0.0506247	0.00870772	-0.00387294	-0.00346861	-0.0100344	0.0416447	0.0446672	0.0172339	0.0745628	-0.014725	-0.0476055	-0.00771064	-0.0481465	0.00745949	-0.0228669	-0.000486082	-0.0304665	-0.0334711	0.00702907	0.0114536	-0.000702746	0.00234454	0.0265096	-0.0331854	0.0133327	-0.0371461	-0.0106066	-0.018321	-0.017955	0.0119682	-0.00263383	-0.00309325	0.021713
P116	0.00875382	-0.00279346	0.0186996	-0.00342828	-0.0108104	0.00451991	0.0198481	-0.0103433	0.0208475	-0.0236816	-0.0170404	-0.0288382	0.00668532	-0.00923299	-0.00699064	-0.00240806	-0.00517646	-0.00273317	0.00864295	0.00212056	0.00267573	-0.0319242	0.0326051	0.0073997	-0.0192753	-0.0371715	-0.00858155	0.026416	0.0596341	-0.00772076	0.02062	0.0186839	0.0208026	-0.0219382	0.00481092	-0.0108106	0.0243004	-0.00510563	-0.0167227	-0.0162874	-0.0172842	-0.0199982	-0.00900863	0.0123103	0.00456259	0.0057697	0.00786549	-0.00722932	-0.00798695
P117	-0.00637226	0.020698	0.0143472	0.000292385	-0.0119882	-0.0142578	0.0184876	0.0292732	0.0293336	-0.0498371	0.0132122	-0.0177141	-0.00185466	0.00476953	0.0114051	-0.0344292	-0.0271906	0.00708488	0.00563431	0.00272069	-0.0014122	-0.0366622	-0.0337725	0.00303407	0.0470762	0.0204731	-0.00664559	-0.0166879	-0.0574228	-0.0444818	-0.0181847	0.0218183	-0.0317048	0.0758944	0.00210752	0.0258472	0.0150337	0.0132708	0.0112359	-0.015216	0.023161	0.0297497	0.000527584	-0.0144515	-0.00652641	-0.00509285	0.0183336	-0.0273706	-0.0177732
P118	-0.00863888	-0.013588	-0.0334674	-0.000824579	-0.00355241	0.00132546	-0.00589486	0.00876179	-0.00921883	0.0203614	0.069052	-0.0341163	0.00303916	0.0189531	-0.0195912	-0.0259643	-0.0347951	-0.0118692	-0.00404605	0.00806616	0.00644395	0.0529188	0.0908784	-0.0119085	-0.0399216	0.00271998	-0.0311166	0.0140707	-0.0214449	-0.0391931	-0.0242479	0.0050061	-0.0253912	-0.0469522	0.0696814	-0.00340637	0.00929829	0.0041748	0.0142169	0.00202034	-0.0668526	0.0243292	-0.0112218	-0.0203923	-0.0112493	0.0101219	-0.0116774	-0.00825876	-0.0126381
P119	-0.0173352	0.0328222	-0.00569292	-0.004392	0.010388	0.00360014	-0.0169208	-0.015189	-0.0125318	0.00738956	0.0748701	-0.00944862	-0.0121526	0.0109517	0.00240568	-0.0187591	-0.00983293	-0.00039821	-0.00363183	-0.00453365	-0.00972281	-0.0383834	0.0194639	0.0126089	-0.0372921	0.00262118	-0.0137699	0.0265628	-0.0316922	0.0541816	0.00428905	0.00815528	0.00815476	0.0307998	0.00971626	0.0059055	-0.0171787	0.00340799	0.0192369	0.00498895	0.00762916	-0.0488701	0.00394289	0.0230754	0.00501536	-0.000879584	-0.00616009	0.0110467	0.0173344
P120	0.0113475	0.0180188	0.00646982	0.0183919	0.030685	0.0105741	0.000475111	0.00825584	0.0158045	-0.0284249	-0.0787493	0.0293501	-0.0139129	0.00544319	0.0320307	-0.0144387	-0.0273036	-0.00423341	-0.00467544	0.00257451	0.01096	-0.0318952	0.00371483	0.00143647	-0.0142843	0.0198038	0.0338425	0.0582439	-0.0384721	0.0166451	-0.00118968	0.00542056	0.00537467	0.00922866	0.0524856	0.00175234	0.00257088	0.0151495	0.0131576	-0.0466079	-0.00132791	-0.00746055	-0.00201195	0.0181238	0.00355482	-0.012923	0.00595848	0.00893187	-0.00184437
P121	0.0115357	0.000868937	-0.00439713	0.0194046	0.0216653	0.000518468	-0.0258073	-0.0326055	-0.0223909	0.00163333	-0.0176289	-0.0152412	0.0116087	-0.0105074	-0.00631875	0.0274106	-0.0109467	-0.00600066	0.00695545	-0.00700453	0.00936826	-0.0769011	0.00716763	0.00244392	0.00711313	0.00635098	0.0338285	0.0261257	0.00961445	-0.0145312	0.00458717	0.00578979	-0.0102071	-0.0688452	-0.010912	-0.00790775	-0.00492586	-0.00194366	0.0122097	0.0656448	-0.0139823	0.0110286	0.0124532	0.00858749	-0.00741056	-0.0251291	0.0169365	0.0150447	0.04678
P122	-7.73952e-05	0.00140384	-0.0182606	0.00284966	0.0139114	-0.00513525	0.00640993	0.0194274	0.0115729	-0.0285727	0.00901967	-0.0137709	0.00690651	0.0115504	0.0158611	0.0219709	0.0231683	0.000238313	0.00453318	0.000319126	0.0169333	0.0110252	0.0179083	-0.0127501	-0.0592742	-0.00567411	0.0012516	-0.0316453	-0.007798	-0.0212513	0.0117352	0.00629505	-0.00126018	0.00958926	0.00334366	-0.00581479	-0.0247242	0.000671828	-0.00409713	-0.0168618	0.0203151	0.00526366	-0.0189149	-0.00406618	0.00119475	0.00267991	0.00503724	0.00911377	0.00232199
P123	0.0158698	-0.0290691	-0.0405742	0.0130189	0.0184612	0.00517881	-0.00941259	-0.00794019	-0.00488947	-0.00431953	-0.0290288	-0.0104568	-0.0114976	-0.0036507	0.00194243	0.0180649	-0.0257349	-0.0193535	-0.00319153	0.00361019	0.00534449	0.0937125	-0.0389098	-0.0198367	-0.0331558	-0.00639969	0.0158316	0.0354862	-0.0315186	-0.0273767	-0.00473671	0.00547164	-0.0052728	-0.00336116	0.0368387	-0.00286258	0.00997183	-0.0100514	-0.000179666	-0.0195836	0.0285369	0.0489633	-0.00443624	-0.00741053	-0.00039758	-0.00726013	0.00956037	0.00176593	-0.0183054
P124	0.0151922	-0.0119727	-0.0353673	0.0172594	0.00738085	-0.00975019	-0.0228597	-0.00137823	-0.0446326	0.0102806	0.0127087	0.0461955	0.0069302	-0.00843546	-0.0142971	0.0530094	0.0320259	0.00788807	-0.0053594	-0.00158188	0.00034143	-0.0183891	0.035882	-1.19282e-05	-0.0616229	0.0290798	0.0176695	-0.00192501	-0.0770583	-0.00622663	-0.00102282	-0.0286533	0.00485196	0.0246462	-0.00898705	-0.00529103	0.000415478	-0.00824311	-0.00365533	0.0202394	-0.00275544	0.0468559	-0.00836698	-0.00164988	-0.00640521	-0.0119028	0.00218605	0.0210626	0.0467107
P125	0.024042	-0.0027388	0.0034628	-0.0116964	-0.0228975	0.000952305	0.0220457	0.0137962	-0.025864	-0.0261944	0.0102509	0.036008	0.00441974	-0.00792041	-0.00769061	-0.051008	-0.00628788	0.0111647	-0.00410458	-0.00154137	0.00535221	0.0871069	-0.0320117	-0.0159816	-0.0483478	0.00189392	-0.020026	0.0568301	-0.0530483	-0.0255432	-0.031464	-0.0284852	-0.00717624	0.0166901	0.0751409	-0.00367562	-0.0230848	-0.0176356	0.0411344	0.0158282	0.0235451	-0.0194942	-0.00736962	0.00249304	-0.008369	0.0305161	-0.0177487	-0.0391765	0.0352238
P126	0.00927044	0.01022	0.0157253	0.00202312	-0.0186632	0.018798	-0.0209561	-0.0305251	-0.0337252	0.0127033	-0.00759069	0.0529979	0.00483572	-0.00676415	-0.00696303	0.0194825	0.00367352	0.0231779	0.00600458	0.00956464	-0.00988827	-0.00373286	0.0200159	0.000277518	-0.00685651	0.00486762	0.0103647	-0.00470907	-0.047445	0.0138756	0.0175868	0.0090506	0.0198942	-0.0241495	-0.043975	-0.0444046	-0.0115126	0.0183493	-0.004141	0.0025615	0.0397703	-0.0173409	-0.00032292	-0.00554831	-0.00214974	0.00717593	0.0184647	-0.0297591	-0.0513161
P127	-0.0103929	0.027576	-0.0299433	-0.00794813	0.00688629	-0.0135636	-0.00305958	0.0222117	0.00572935	0.00860825	0.0758644	-0.0451777	0.00545893	0.0350008	-0.0124026	-0.0656076	-0.00120469	-0.0123138	-0.00298115	-0.00543034	0.00476751	-0.0474008	0.0670161	-0.0175405	0.00948948	-0.0097817	0.0409109	0.0331662	-0.0131804	-0.00545977	-0.0104987	-0.00570643	-0.000648499	0.0148181	-0.0120939	0.0125812	0.032135	-0.0345371	-0.0101464	0.0445239	-0.0377015	-0.00183634	-0.00194911	0.00867554	-0.00727733	-0.0105611	0.0111554	0.00394959	0.0127745
P128	-0.00269742	-0.00903086	-0.028029	-0.00809783	0.00930029	-0.00336252	-0.0210956	0.00910807	-0.0127613	0.0127919	0.00962895	0.0180238	0.00220814	0.00181738	-0.0261213	0.00280231	-0.00308777	0.0114644	-0.00932006	0.00584172	-0.00308939	0.0109706	0.00591188	0.0194003	-0.00918652	0.00353021	-0.00952407	-0.00726941	-0.00975166	-0.0117235	-0.0319805	0.00782436	-0.0499576	-0.0219898	0.0277212	-0.00265264	0.0109768	-0.00815021	0.00557864	-6.00388e-05	-0.0335893	-0.00332913	0.00523633	-0.0125114	-0.0101326	0.0419168	-0.0315995	-0.0170019	0.053633
P129	-0.0145361	-0.0138362	0.0132098	-0.0159172	0.000270263	-0.0031554	0.0177633	0.0376459	0.0298896	-0.0169868	-0.0184119	0.0220542	-0.0103682	0.00504267	-0.00757592	0.00564753	-0.0315397	-0.00687625	0.000275673	0.000778844	-0.00133584	0.0202461	0.00703294	0.014113	0.0513091	0.0101588	0.0152254	5.75333e-05	0.0315787	-0.011221	0.00150632	0.0021017	-0.000710552	-0.040213	-0.0172167	-0.00610494	-0.0150038	0.0271399	-0.00567082	-0.0220811	0.00758102	0.012589	0.00466988	-0.00172405	0.00676477	-0.0177958	0.0169598	-0.0109812	0.0325172
P130	0.00454278	0.0231895	0.0248014	0.00037439	-0.0105493	0.0278296	-0.0225393	-0.043682	-0.0391081	0.0324951	0.00208033	-0.0111047	-0.0106838	0.00356669	-0.0131579	-0.0227135	-0.0118126	-0.0118872	-0.0054493	-0.00181221	-0.003028	-0.0232035	-0.0157136	-0.00555005	0.021652	0.000552592	0.0238236	-0.057635	-0.053296	-0.0251604	-0.0121672	-0.00477531	-0.004107	0.0149235	0.0462061	-0.0174228	0.00342424	-0.0196081	0.027873	0.0941483	0.0225491	0.00565658	0.0114601	-0.00572447	0.000417102	-0.0215545	0.0191206	0.00483918	-0.019508
P131	-0.0105058	0.0172912	-0.0102849	-0.0163486	0.0074035	-0.029553	-0.00239122	0.0209118	-0.0209726	0.0205469	0.0445081	-0.00102209	-0.0149635	0.0137499	-0.00763121	0.0181293	-0.0525468	0.010304	-0.001151	0.0111155	0.0027637	0.0602827	-0.0537462	-0.0116794	-0.0723569	0.00129631	-0.0184378	0.035872	-0.0293115	-0.000179634	-0.0170575	0.012551	-0.0357793	-0.044588	0.0640374	-0.00423772	-0.0103793	0.0208246	-0.00370381	0.0151979	0.104608	-0.0346184	0.0117763	0.00636673	-0.0178053	-0.0231436	0.00800723	0.00943908	0.0432806
P132	0.034314	0.0314918	0.0391057	-0.019444	-0.0505413	-0.0332659	0.00292354	-0.0120008	0.0163975	6.48916e-05	0.00155164	-0.00610537	0.0263458	0.0126359	-0.00344575	0.0272488	-0.00279857	-0.00230925	0.00769999	-0.00213269	0.00238207	0.00585802	0.0662153	-0.013569	-0.0120888	0.0121797	0.00795302	0.0158424	-0.0407636	0.00405852	0.0165769	-0.00747618	0.00722987	-0.0177377	0.00602593	-0.00907888	0.000127369	-0.0311381	0.0312948	0.0167065	-0.0437502	0.0347475	-0.0170751	-0.00202631	0.00444996	0.00999655	0.00640404	-0.0298599	0.0200015
P133	0.00283332	-0.00867141	0.0264552	-0.03144	-0.019445	-0.0508201	0.017807	-0.000732932	0.0130355	0.0277741	0.0205331	-0.00366935	0.0208121	0.00553279	0.00690045	0.0441987	0.0899843	0.00180039	0.00432799	-0.0043861	-0.00415503	0.014079	0.0124303	0.00682232	-0.0382512	0.00800383	0.0376822	-0.0229547	-0.0557351	0.00705345	-0.00403486	0.0288884	-0.00307723	0.0592374	-0.0667137	-0.000394685	-0.022007	0.00727842	0.000959129	0.0342581	0.00174908	-0.0375509	-0.0120368	0.00421498	-0.00653178	-0.00124918	-0.00671235	0.00975328	-0.00385662
P134	0.00710189	0.0135815	-0.0148198	0.00141568	0.00964687	-0.020459	-0.0432526	-0.0126182	-0.0170116	-0.00580859	-0.00327351	0.0113415	-0.00336049	-0.00259993	0.0122768	0.00589324	-0.0293974	-0.00393897	-0.0036434	0.000630694	0.00162426	0.0455998	-0.0368925	0.000746444	0.0732249	0.0269532	-0.0201449	-0.010745	0.0529088	0.00275238	0.0195247	0.0394029	-0.00837911	-0.0710049	-0.0179449	0.00322793	-0.00895927	0.037885	-0.0207924	0.0322573	0.021974	0.0115177	0.00409696	-0.0113845	0.00521776	-0.0196228	0.0127559	0.021138	-0.0264785
P135	-0.0231118	-0.000323947	0.00480731	-0.0126895	0.00325524	-0.0137988	0.00145059	0.013289	-0.00700394	0.0102195	0.0202102	0.0307841	-0.00197467	-0.00649937	0.00954589	-0.0907165	-0.0125151	-0.00337196	-0.0113824	0.00358041	0.000369728	0.0145809	0.019949	-0.00260813	0.0564321	0.0240406	-0.0265475	0.00312173	-0.0315701	0.00337991	0.026775	-0.0037627	0.00781943	-0.0174438	-0.0284465	0.0114732	-0.0245299	0.00355243	0.0228663	0.0496997	0.0504516	-0.00763447	0.0222266	0.01423	0.010543	-0.00900096	0.0111869	-0.0099147	0.0210353
P136	0.018895	0.0308448	0.0467016	-0.00767051	-0.00637271	0.00205543	0.00254851	0.0138623	-0.0101228	-0.0366563	-0.0538255	0.0052269	-0.0190252	0.0212905	0.000232735	0.00628772	-0.0166212	0.000368157	-0.00836906	-0.00106564	-0.00103067	-0.0110014	0.0292559	-0.000198806	0.0155057	0.0349228	-0.00554518	0.00453991	-0.0714605	-0.018261	0.017907	-0.0144292	0.0105625	0.0226561	-0.0290811	0.013666	0.00650985	-0.0185143	0.00947337	0.00253778	-0.0378845	-0.00451091	0.0044688	-0.00106286	-0.0113328	-0.0173969	-0.000422107	0.0291342	-0.00532805
P137	-0.000979446	0.0291759	0.0198275	-0.0119639	-0.0111817	-0.0196136	0.0136654	0.00582356	0.00154299	-0.0156423	-0.00440567	-0.094533	-0.00785711	0.00424102	0.0208947	-0.0152777	-0.0481563	0.00965703	-0.00339847	0.00113503	0.0023507	0.00585001	0.0609714	0.00876672	-0.0394603	0.00860994	0.073261	0.0445533	-0.015673	-0.0647387	-0.0106202	0.00207547	-0.0196308	-0.0178376	0.0319051	0.0116619	0.0173766	-0.00894774	-0.0197784	0.00978348	0.00328817	0.00593317	0.00912165	-0.00388519	0.001762	0.00768837	-0.00544283	-0.0156937	-0.0324704
P138	0.0133273	0.00705348	0.00633817	0.00833658	-0.0118189	-0.0260856	-0.00338301	-0.0533961	-0.0259878	0.0151621	-0.00515454	-0.0240015	0.00217764	-0.00937126	0.00671873	0.0290241	-0.075233	0.00904972	0.00472033	0.00228312	0.00759973	-0.0721722	0.0433576	-0.0135543	-0.0226419	0.0313599	0.0275327	-0.0166585	-0.0297997	-0.0280601	0.0140109	-0.0503898	0.0099055	0.0529726	0.0267215	-0.00320383	0.000302112	0.0150845	-0.00401218	-0.033417	0.0700037	0.0276169	-0.00237962	0.00731496	0.00948508	-0.0268517	0.0278639	0.00406444	-0.0434209
P139	0.0162272	0.0181307	0.0267693	-0.00444003	0.0249499	-0.00571632	-0.0385382	-0.0342938	-0.00505037	-0.00784832	-0.0263248	-0.0506945	0.00610856	0.0217729	-0.0159456	-0.0543386	-0.0680088	0.0171567	0.00758628	0.00312221	0.0113613	0.0649853	-0.00429893	-0.00328231	-0.00977152	-0.0280348	-0.0311014	-0.00270902	0.0240195	0.0106	0.0383437	0.0171307	0.0283053	0.0156482	-0.0737758	-0.0107337	0.00758204	0.0114141	-0.0260916	0.033022	0.00577264	-0.000750463	0.000120834	-0.0118757	-0.00160633	-0.000902955	0.0122243	-0.0148484	-0.0296346
P140	-0.000826732	-0.00208599	0.0222793	0.0127067	-0.00121573	0.022327	-0.0163373	-0.00962095	0.0205824	0.022265	-0.0159739	-0.0276955	0.00972929	0.000561961	-0.0063898	-0.0102924	0.0148299	8.88173e-05	0.000244439	0.000510337	0.00414902	-0.0393721	-0.00505338	0.0049339	0.0214592	0.0131689	-0.00157521	-0.0324653	-0.0739876	0.0145794	-0.017881	0.00190347	-0.00664988	0.00839968	0.0498744	0.00569141	-0.0168226	-0.00235264	0.0409337	0.0112585	0.0135485	-0.0403781	0.00405522	-0.000696675	-0.0151919	-0.00594818	-0.00277401	0.00288656	-0.0447465
P141	0.00367518	0.011212	-0.00741978	-0.0138124	-0.0207916	-0.0143436	-0.000513162	-0.00417246	-0.0112119	0.00762685	0.0490214	0.00344699	-0.00517727	0.0172636	-0.0114791	0.0410565	-0.0143391	-0.00816668	0.0021997	0.00447984	-0.00669571	-0.00547175	0.0143341	-0.0238278	0.0067524	0.00901896	-0.00986355	0.019486	0.0847192	-0.0124295	0.0272223	0.0302309	0.0397903	-0.071229	-0.0107617	0.0170401	0.023611	-0.018738	-0.0209724	-0.0375195	-0.00949572	-0.024091	0.00917296	-0.00938908	-0.000702272	0.00671754	-0.0182155	0.0167589	-0.0660994
P142	-0.00787975	-0.0125041	-0.0076654	-0.0010373	-0.00857447	0.0417195	0.0272785	-0.0119626	0.0816489	-0.020878	-0.0761023	-0.00237746	-0.00615603	-0.0158374	0.00574028	0.0154375	-0.000728252	0.0186399	-0.00192737	-0.00638442	-0.00564034	-0.0147849	0.0728585	-0.00352624	-0.0227387	0.0204236	0.0211663	-0.0453395	0.0534399	-0.0135722	-0.0176689	0.00198817	-0.0280272	-0.0417158	0.0121851	0.00995899	0.0350585	0.000886758	-0.0461213	0.078975	0.0515092	-0.0132981	0.0150802	0.0147722	0.00795563	-0.0228675	0.0256721	-0.00690934	0.000734772
P143	0.0116509	-0.0301352	-0.0104635	0.015225	0.054211	0.071638	-0.0291741	-0.0168491	-0.00436169	-0.0287368	-0.0314064	0.035346	-0.00511924	-0.0116163	-0.00877192	-0.0254902	0.00533433	0.013314	0.00639291	-0.0150666	-0.00251387	0.0162952	-0.0247771	0.0116528	0.000532705	-0.00538143	0.0275455	0.0510568	-0.0225561	-0.00557946	0.000126821	0.00730245	-0.0130198	-0.00910306	-0.041689	0.00518839	-0.0120534	0.0264489	0.000750396	0.0146771	0.0631963	0.00513836	0.00869405	-0.0228433	-0.000721686	0.00756111	0.000114143	-0.00821495	0.0081904
P144	0.00269468	-0.00256841	0.040223	-0.00696028	-0.00328176	-0.0114203	0.00750454	-0.0109169	0.011815	-0.0039041	-0.0877498	-0.0185599	-0.0155637	0.00654042	0.000806864	-0.00525037	-0.0508248	-0.0159324	0.00353952	-0.0114754	0.00295855	0.120399	-0.0220855	0.00147877	-0.0219114	-0.00582206	0.0226162	0.033135	0.0213973	-0.0154235	0.0185008	0.00973916	0.0197218	-0.0183244	0.0288527	0.0133193	0.00706716	-0.0159279	0.00657438	-0.0142578	0.0482526	-0.0230339	0.00708015	-0.00447401	0.00497023	-0.0533027	0.0341006	0.0227895	0.0160664
P145	-0.0248658	-0.00359649	0.0173421	-0.00951654	-0.0090199	0.0165105	0.0333832	0.046426	0.0314977	-0.0216156	0.0169876	-0.00677655	-0.00550051	0.0113328	0.00484619	-0.0238945	0.00709116	-0.0067025	0.00427283	-0.00354004	0.00228656	0.0486304	0.0350557	-0.00273217	-0.0346463	0.0287113	0.00759853	0.00210756	0.0189633	-0.0225075	-0.00888325	0.00104546	0.00866663	0.0265351	-0.135525	0.0152027	0.00288177	0.00950979	0.00212467	0.0713358	0.0891204	-0.0167393	-0.0022682	0.0163697	-0.00354878	0.000214345	-0.0110154	0.00371711	-0.0582669
P146	0.0316071	0.0379957	0.0559288	-0.0299405	-0.039998	-0.0517249	0.0127315	-0.0261276	-0.0287196	-0.00925319	-0.00871875	-0.0185773	0.034702	0.0102158	0.00433659	0.0112435	0.00749631	0.00389345	-0.00505738	0.00675789	-0.000807905	0.0111272	0.0303073	-0.00647706	0.0232475	-0.0257978	-0.0897314	0.072197	-0.058523	-0.0333956	-0.00050506	0.0321528	-0.0187865	-0.00666469	-0.0302723	0.00474673	0.0448583	0.00842238	-0.0432696	-0.00473839	0.0133883	-0.00365081	0.0152308	-0.0223958	0.0142931	-0.00579602	0.0245604	-0.0405943	0.0430176
P147	0.00659223	0.00161206	0.000380454	-0.00242594	-0.0227018	-0.0491248	0.012672	-0.0454176	-0.0224895	0.00832005	0.0201995	-0.013713	0.0160008	-7.04337e-05	-0.0241773	-0.038758	0.0209957	-0.003217	-0.00427797	-0.00289394	-0.0189557	0.0329142	-0.0383675	-0.0167832	0.0220609	0.0886134	0.107716	0.0129301	0.00438904	0.0138159	-0.0151673	0.000852632	-0.0104812	0.00716229	-0.130271	-0.0312179	0.00300233	0.0376072	-0.0293193	-0.0669967	0.0378927	-0.00979167	0.0181599	-0.0072946	0.00524628	0.0105279	-0.0179803	0.00260326	0.0173688
P148	-0.00457292	0.0508916	0.0307704	-0.0206403	0.000470456	-0.0115651	0.00156389	-0.00442784	0.0270334	-0.00974267	0.0206683	-0.0480677	-0.00434549	0.00707667	-0.00957244	0.027565	0.0501232	0.0100181	0.00428403	0.000348882	0.00204882	0.0696234	-0.105343	-0.0295363	-0.00694406	-0.0220126	0.036231	-0.00800313	0.0340756	0.0114211	0.00282257	0.0158871	0.024101	-0.0430043	0.0165797	0.0216103	0.0278481	-0.0172985	-0.0186737	-0.0591199	-0.00720164	0.0199538	-0.00602122	-0.00423622	0.0124	0.0255217	-0.0131071	-0.0197852	-0.0371693
P149	0.00944541	-0.000551554	0.0619005	-0.054934	-0.0580994	-0.0488372	0.0342661	0.0407529	-0.0132491	0.0126238	-0.0318722	0.0468038	0.00534479	-0.00174576	0.0144846	0.0569038	0.00105854	0.0125589	-0.00427705	-0.000733709	0.00759046	-0.0245356	0.0106251	0.00404679	0.00136431	0.0145762	0.000244323	0.0134005	0.00616114	-0.00256758	0.00761669	0.0402652	-0.0146693	-0.0283012	-0.0107013	-0.0242315	-0.0030436	0.0192568	0.00351413	0.0680133	-0.0627644	0.00209264	0.0106097	-0.0128888	-0.00131891	-0.0143454	0.0155188	0.000274897	-0.0150011
P150	0.0175686	-0.00843919	0.0117316	0.00376183	-0.0271706	0.0323019	0.00246974	-0.018214	0.0222012	-0.00967965	0.0245062	-0.0260928	-0.0167314	0.000671659	-0.0038818	0.0789529	-0.00705935	0.0208801	0.00555525	0.00677739	0.00014178	-0.0042244	-0.0502861	-0.000438827	-0.0338853	0.0103602	0.0156594	0.0540566	0.00785089	0.00165607	0.00437314	-0.0126681	-0.0108347	0.00671324	-0.0725076	-0.0251768	0.00672497	-0.0257986	-0.000905945	-0.0135012	0.0196636	-0.0137683	0.0330649	-0.0149142	-0.000994527	-0.0362004	0.0255513	0.00626893	-0.0293889
P151	0.0105747	-0.0133388	0.000423723	-0.0032608	0.0096051	-0.00595801	0.00553152	-0.0168016	-0.0279927	0.00795854	-0.0149838	0.05977	-0.00500245	0.000129083	-0.000214606	0.0401074	-0.0422122	0.0185706	-0.00347015	0.0131502	-0.00546585	-0.0500085	0.0208428	0.00609662	-0.00197606	-0.0250899	0.00246236	0.0295181	-0.0134634	-0.00429846	-0.0183429	-0.0373451	-0.00417357	0.025065	0.0237761	-0.032667	-0.0114864	0.00971419	0.0075909	-0.0298413	0.087467	0.0105103	-0.0107637	-0.00807929	0.000247225	0.0338772	-0.0182382	-0.0181813	-0.0701984
P152	0.00331029	-0.0201695	-0.0393605	0.0149657	0.00866162	-0.0104319	-0.0113406	0.0128922	-0.0165196	0.029828	0.0339613	-0.0275674	-0.0203342	0.0117014	0.00614474	-0.00108476	-0.00680564	0.00663166	0.00382538	0.00369934	0.00375487	0.0386878	-0.0695512	0.0258988	-0.0281392	-0.0353275	0.00167667	-0.0174061	0.0331438	0.00195365	-0.0102353	-0.0186913	0.000557847	-0.0153396	0.0355032	0.0133724	0.00303441	-0.0107854	0.0160949	0.034858	0.0114374	-0.0311554	0.0203208	-0.0156976	0.00333097	-0.0215334	0.0264248	-0.00510222	-0.015256
P153	0.0117721	-0.0401717	0.00188847	0.0188136	0.00690467	0.0239872	-0.00859763	-0.0355931	-0.0259769	0.017221	-0.00509721	0.00866869	0.00412499	-0.0208985	0.000933104	0.0217505	-0.0320767	0.0136386	-0.00126299	0.00173764	-0.000880615	0.0426675	-0.00423586	-0.0244115	-0.0247779	0.00467339	-0.0043042	0.00162411	0.0202615	-0.00542878	-0.0198851	-0.00825322	0.00209822	-0.00591206	-0.0535544	0.0155664	-0.0362232	-0.0209145	0.048388	0.0696379	-0.117873	0.00723833	-0.00941507	0.00754743	-0.00683934	0.00628287	-0.00287021	-0.00110635	-0.00115917
P154	0.0197228	-0.0149311	0.00711027	-0.00086313	-0.000774486	-0.00187196	0.00657401	-0.0558076	-0.0193547	0.0349319	0.0157003	-0.0715607	0.00404693	0.0219149	-0.0125112	0.0619211	-0.0357918	0.00842189	-0.0026759	0.00898615	-0.00881626	-0.059303	0.00724891	0.0119701	0.00263531	0.0619988	-0.0382767	-0.00983804	0.0289514	-0.0185385	0.000453966	-0.00768534	-0.0126991	0.0035811	0.00963479	-0.0100952	-0.0418764	0.0643383	-0.00570946	0.00895855	-0.0254997	0.0196801	0.00152838	-0.00573161	-0.00273121	-0.00131585	0.00115614	0.0039103	0.0365934
P155	-0.0092436	0.00303257	-0.00821413	0.00225171	-0.0262649	-0.00327508	0.0203322	0.00519511	0.0337528	-0.00932245	0.0572919	-0.0330711	-0.00462892	0.00345859	-0.00365755	0.0277673	-0.0537906	-0.000204248	0.00261519	-0.011134	-0.00172441	0.0361793	0.000992311	-0.0035043	-0.051951	0.0468455	0.0473361	0.0384307	-0.0203191	0.00033251	-0.0162017	-0.0508397	0.00678164	0.00904489	-0.015399	-0.00069017	0.00835473	0.00756925	-0.00098628	0.0268945	0.000686505	-0.000744819	0.0113371	-0.0276101	0.00658819	-0.0311164	0.0369365	-0.0138755	-0.0583255
P156	-0.0177949	0.0107697	-0.010306	-0.00896022	-0.00951453	-0.00151791	0.00247885	0.0206595	-0.0339194	0.00398235	0.0503996	0.0389444	-0.00789111	0.0123973	0.0081196	0.00811361	-0.0291042	-0.00602732	-0.00133068	0.00864472	0.000465766	-0.0360768	0.00391955	0.00437617	-0.0346649	0.0632343	0.0256599	0.0518789	0.0221561	-0.0443704	-0.0110466	0.00290568	0.0160632	-0.00700667	-0.00622841	-0.000466845	0.0364855	-0.0393667	-0.00478477	-0.0786741	0.051204	0.0125177	-0.00995227	0.00530651	-0.0019394	-0.00564464	0.0292975	-0.0261856	0.0587285
P157	-0.00855931	-0.010968	0.00581392	0.0040964	-0.0133754	-0.0101247	0.0115197	0.00334487	0.0123954	-0.020477	0.00623982	0.00512188	0.000649167	-0.0121947	0.0119696	0.0174744	-0.0402498	0.00719511	-0.00353116	-0.0019421	-0.000248504	0.00831869	-0.0500736	0.0142802	0.000344599	0.0785059	-0.0460884	0.0156167	0.0159851	-0.0177878	0.0158789	0.00232083	0.0105284	-0.0229004	0.0459247	-0.01783	0.020891	-0.00220963	-0.00186443	0.0335164	-0.0075797	0.000978852	0.000217629	0.00678381	-0.00324237	-0.0180406	0.0186038	0.00247469	0.000203976
P158	0.02841	0.0307191	0.00499808	-0.0183661	-0.0428085	-0.0339353	0.00893404	-0.0154782	0.0053319	0.0277988	0.00329365	-0.018007	0.0160165	0.00899406	0.00588228	-0.0632392	0.0127128	-0.0023774	0.00749848	0.00580909	0.00513626	-0.0069903	-0.0127407	0.00265694	0.0475854	-0.00233346	-0.02724	-0.0440356	0.00286454	0.0501913	-0.00546487	-0.0185676	-0.00166017	0.00903104	-0.00684033	-0.000186206	-0.0162248	-0.00248149	0.0221443	-0.050875	0.0799582	-0.0181653	-0.0173944	0.0267266	0.00389151	0.0581936	-0.052457	-0.00116675	-0.0147766
P159	0.0169891	0.00124422	0.0102927	-0.000991143	-0.00043638	-0.0229218	-0.0149876	0.00956775	-0.0337128	-0.016495	-0.0352374	0.0437202	-0.00981104	0.00502838	0.0123506	-0.0796635	0.0811504	0.00339955	-0.0100029	0.00431805	0.00696123	0.00221891	0.00124035	-0.00519604	-0.000956212	0.0147919	0.0357646	-0.0388986	0.0224397	-0.0105842	-0.00904958	-0.0312631	0.00396197	0.00657625	-0.0315806	-0.00083091	-0.00627324	-0.00255167	0.0121758	0.0311428	-0.0194819	-0.00152205	0.00144906	0.00352364	0.0077878	-0.0245005	0.00542933	0.0197905	0.0262979
P160	0.00669285	-0.0046624	0.0151137	0.0164253	-0.015261	0.0116459	0.0131544	-0.0225701	0.0781298	-0.0269953	-0.0162944	-0.0701065	-0.0137003	-0.00561998	0.00290675	-0.0171246	0.0168649	-0.000596368	-0.00590982	-0.00253582	-0.00318414	0.000408772	-0.0352231	-0.00794635	-0.0128691	0.0773531	-0.00491624	0.0640945	-0.0401532	-0.0711403	0.0129756	0.0428421	0.000704247	0.0222747	0.00664413	0.00851702	-0.0211767	-0.00716164	0.0210785	-0.0127236	-0.0371766	0.0241574	0.00347169	0.00355258	-0.00311493	0.0370445	-0.00594811	-0.0479193	0.0109305
P161	-0.00938381	0.0199424	-0.0157263	-0.0155629	0.0250281	0.0129407	0.0148571	-0.0210189	-0.03221	0.0109934	0.0063923	0.0819234	0.011835	-0.0098049	0.00612281	-0.0638111	-0.0599274	-0.00634699	-0.00327181	-0.0013801	-2.35666e-05	0.041068	-0.0259958	-0.0216707	-0.0335455	0.0233929	0.0955498	-0.0255526	-0.00583058	0.0411369	0.00213949	-0.015128	0.00450189	0.008875	0.0459276	0.015312	0.0170537	-0.00951057	-0.0136057	0.000279513	-0.0702667	0.00171314	0.00875738	0.00115556	0.00100426	-0.00860141	0.0130887	0.00429635	-0.00458328
P162	-0.0273639	0.0196931	-0.0478289	-0.00347663	0.0607383	-0.00782804	-0.0335874	0.0402714	-0.036052	-0.0211502	0.0319198	0.019988	-0.00759394	0.00547712	-0.00026685	-0.002559	-0.00765327	0.0040326	-0.00695656	-0.00241718	0.00232906	-0.00869241	0.0433187	0.0084771	0.0134017	-0.0274938	0.022754	0.0172556	-0.0360031	0.00731412	-0.00948181	0.00313102	0.000499744	0.0375565	-0.0876522	-0.0111342	-0.00152331	-0.0452917	0.0466203	-0.00685978	0.0459617	1.33541e-05	0.00194246	-0.0156746	-0.000416503	-0.0209392	0.0181466	0.00172198	0.00254639
P163	0.0124743	-0.0323799	0.00751574	0.0215613	0.0258207	0.00465728	0.00172481	-0.0356196	0.00790126	-0.0449564	0.0457677	-0.0334981	0.0259539	-0.00328836	-0.00787703	-0.0864846	0.0458414	0.00921432	-0.00295438	0.0133349	0.00792759	0.00788276	0.00159668	-0.00485332	-0.00762049	0.00734912	-0.0144505	0.0701337	0.0248934	-0.0646345	0.00019108	-0.0328047	0.011434	0.0138458	0.000241511	-0.0159315	-0.023647	0.00361353	0.019105	0.0185885	-0.0408608	-0.00569212	-0.00784654	-0.00318395	0.00392612	-0.00832285	0.0212759	-0.0169153	-0.00193259
P164	0.0249371	-0.032498	-0.0167758	0.0163134	-0.029442	-0.0225872	0.0356221	-0.0189173	0.0446246	-0.0120442	0.0501816	-0.0556531	0.0115727	-0.00201626	-0.0114227	-0.0339548	0.0175043	-0.00654736	-0.00493043	0.000557223	0.00197584	0.0175235	-0.00689779	-0.00963852	0.0489768	-0.00136522	-0.0362416	0.0229139	-0.0702498	0.0335095	0.0299779	0.00309922	-0.00141363	-0.0114136	0.00381108	0.011204	-0.0227369	0.0129545	0.0203224	0.0376416	0.0464822	-0.0254952	-0.00813366	0.00584145	0.00151642	-0.0844194	0.0484269	0.0548373	0.00534966
P165	-0.0243475	0.00248321	0.00684561	0.00517774	0.0282468	0.0216979	-0.0133889	0.0221058	0.0214274	-0.0101323	0.0130088	-0.00749998	-0.00662642	0.017078	-0.013583	-0.0253687	0.00224356	0.00739384	2.9985e-05	-0.00276279	-0.00423152	-0.0089337	-0.0155933	-0.00910107	0.0218188	0.0293943	0.0046647	0.0313028	0.00725452	-0.0534469	-0.0103224	-0.00707394	-0.00804285	-0.0135426	0.0125808	0.0107537	-0.0242928	0.0153199	0.0138904	-0.0392599	0.0066988	0.0102091	-0.0141073	0.0128793	-0.0023387	-0.0395799	0.0244238	0.0109152	0.0935389
P166	0.0117304	-0.0112096	0.00427127	0.0010733	0.00862967	0.00786304	0.0193962	0.0157535	-0.0118524	-0.0551289	0.0144941	-0.028759	-0.0230576	-0.00808014	-0.00544769	0.0639514	0.0016061	0.011364	-0.0102086	-0.00827523	0.000406743	-0.0228603	0.0146802	-0.000530283	0.0527383	0.0161471	-0.109641	-0.0239925	0.011668	0.00918725	0.0179914	-0.0308329	0.0178132	0.0129359	-0.00798558	0.00286543	-0.024142	-0.0325269	0.0642185	-0.0223769	-0.0113314	8.49285e-05	0.0134697	-0.00332683	0.000551454	-0.0087481	-0.0024346	0.0154466	-0.0513155
P167	-0.0158046	0.019537	-0.00740764	-0.00236208	0.0131708	-0.0146445	0.00182458	0.0168208	0.00951783	-0.0103851	-0.00297471	-0.0010023	-0.00240385	0.0095013	0.0165581	-0.00252629	-0.0368634	-0.0127089	-0.00812792	-0.0061992	-0.007077	0.0182802	-0.00296638	0.0130167	-0.00337303	0.0586789	-0.00559638	-0.0347113	0.0514646	-0.00811113	0.0061112	-0.0208974	-0.00147714	0.00178164	0.0164069	0.00282536	-0.00943974	0.0100281	-0.00601595	-0.00467265	-0.0502925	-0.000879263	-0.00049639	0.0124027	0.00203608	0.0468528	-0.0334602	-0.00790028	0.0325849
P168	0.0038628	-0.0163332	-0.0123119	0.0121435	-0.00437167	0.000938108	0.0106427	0.0128311	-0.0466203	0.0177906	-0.0236801	0.0417724	-0.00523755	0.00874048	-0.0199082	-0.0389987	0.060732	0.013284	-0.00266549	-0.000940308	0.000943694	-0.0305333	-0.0122468	-0.0104129	-0.0102812	0.0296318	0.0182476	0.0172211	0.0466164	-0.0685839	-0.00291303	0.0372577	-0.0146385	0.0170019	0.0346738	-0.00178156	-0.0765447	0.0250295	0.0545086	-0.000317259	0.0304332	0.00247192	0.00463973	-0.0147807	-0.00173565	0.046982	-0.0149964	-0.0446699	-0.00504547
P169	-0.0108478	-0.042992	-0.0147394	-0.00901331	0.0141663	0.0274544	0.0393859	0.0247488	0.023638	-0.018733	0.0578048	-0.0513294	-0.0167459	-0.00176321	0.00868805	0.0413173	-0.0406105	0.00219438	0.00182956	-0.0114871	0.00821215	-0.0149009	-0.00651204	-0.00381138	0.0182705	-0.0756799	0.000998879	-0.039724	0.0208378	0.0508665	-0.00530854	0.00160528	0.000643975	0.00190391	0.00377302	0.000599647	0.00769427	-0.0143221	-0.00409802	-0.00393486	0.0333982	-0.0123987	-0.00411897	0.0050117	-0.000993642	-0.0108953	-0.0254923	0.0514533	0.110443
P170	0.036693	0.0130857	0.0369963	-0.023061	-0.00436949	-0.0438724	-0.0219349	-0.0347024	-0.0128453	-0.000136974	0.0443198	-0.040938	0.0111898	0.00601646	-0.003642	-0.0293866	-0.0161615	-0.0214916	0.00419405	0.000548834	0.000767159	-0.016615	0.000630192	0.0202033	0.00843997	0.0103795	-0.00701118	-0.0134247	-0.034163	0.0427245	0.0075135	0.0015613	0.0012804	0.00263048	0.0136783	-9.83223e-05	-0.00753111	0.0602785	-0.0291122	-0.038366	0.0468293	-0.015008	0.00959328	-0.0112852	-0.00649604	-0.00307954	-0.00602325	0.0163548	0.0161506
P171	0.0186984	-0.06212	-0.0103734	0.0132668	0.00176778	0.072324	0.0479573	-0.0707652	0.0586173	0.0526441	0.00699851	-0.0242333	0.00341009	-0.00584129	0.000472784	-0.0184987	-0.053903	-0.00166283	-0.00954045	-0.00473616	0.00302006	0.00986411	-0.0101007	-0.0307603	0.0155285	0.0816599	-0.0146884	-0.0159549	-0.0182725	0.029125	0.00159097	0.0242001	0.00148115	0.00759265	-0.0127942	0.0190196	-0.018002	0.00686316	0.0119825	-0.0302918	-0.0301423	0.0181189	0.0024808	-0.000270898	0.000433357	-0.00944988	0.00972983	-0.00129976	-0.0283166
P172	-0.0284115	0.0326416	-0.0393667	-0.0259388	0.0400888	-0.0217984	-0.00638364	-0.000294157	-0.00725492	0.0136226	0.0208588	0.0489115	0.0245187	-0.0126977	-0.00581603	0.0240623	-0.0484693	0.0134957	0.00763636	0.00625502	0.00296708	0.0266528	-0.0521005	0.00159233	0.0506182	-0.0131022	-0.0646488	0.0032273	-0.000400965	0.0240624	-0.0170192	0.00959055	-0.0100812	0.00457069	-0.00197601	4.86233e-05	-0.07353	0.0286534	0.0389106	-0.0322535	-0.00342875	-0.000480565	-0.0222551	0.0245775	-0.0110272	-0.0587402	0.0579821	-0.0145477	-0.016755
P173	-0.00240859	-0.0275223	0.0065653	0.0145884	-0.0135715	0.027256	0.00149666	-0.0154991	-0.0285199	0.0309531	0.0161496	-0.0237898	0.0127762	-0.0229854	0.0209829	-0.0214909	-0.016539	-0.0252912	0.00206359	-0.00226185	0.00916514	-0.00197199	0.0245751	-0.0052143	-0.00899879	0.0403498	0.0347618	0.00290359	0.0368446	-0.0523382	0.0103445	-0.00695762	0.00740735	0.0165917	-0.0414056	0.0196131	-0.00153365	-0.0644908	0.0595059	-0.0289631	0.00889475	0.0128836	-0.00837734	-0.0106625	0.00719163	-0.0267771	0.0131912	0.0237789	0.0649179
P174	-0.0188583	-0.021067	0.0154475	-0.00970234	0.0248566	-0.00140989	-0.00284968	0.00359878	0.021872	0.0360602	-0.0148247	-0.094083	-0.00173653	-0.0036823	0.00331116	-0.0345833	0.0805521	0.00119279	-0.00109397	0.0148301	-0.00947178	-0.00477332	0.0123334	0.0141366	0.0204816	-0.0474396	-0.00684472	-0.0173121	0.0479931	-0.00292783	-0.00187694	-0.0524632	0.0266167	-0.0026967	0.0224912	-0.0239341	-0.0158387	-0.0220325	0.0402368	0.0047772	0.00387461	0.00996673	-0.000456364	-0.00952243	0.00538882	0.031598	0.00108311	-0.0459887	-0.0369309
P175	0.00757146	0.0150054	0.00626508	0.00463359	-0.0295055	0.0231083	0.0243473	0.0240836	0.0055236	-0.04768	0.0242386	-0.0503266	0.000504683	-0.0126157	0.00240667	0.0468935	-0.0642031	-0.0413284	-0.0120603	-0.00137722	0.00261586	-0.0099775	0.0207296	0.00499102	-0.0231664	0.0573244	-0.000478595	-0.0365905	0.00711273	0.0498073	-0.0334916	0.016005	-0.00105616	-0.00994615	-0.00864987	0.0293402	-0.0632094	0.0372036	0.0389311	0.0169839	0.00854878	0.00787459	-0.0123108	0.0167713	0.00408078	0.0604022	-0.0490421	-0.0114762	-0.0122985
P176	-0.0318696	-0.030055	-0.0399754	0.0280016	0.0193982	0.00201106	5.18482e-06	0.0377991	-0.0379597	-0.00120584	-0.0149775	-0.0462659	-0.0208913	0.0143954	0.00717312	0.00854801	-0.0267918	-0.00340178	0.00191342	0.0045243	0.000937397	-0.00645551	0.0220082	0.0166328	-0.00942708	-0.0362372	0.0196548	0.0181076	-0.00626107	0.00946925	0.0152899	-0.0392069	-0.00197027	0.0319642	-0.0167845	-0.0118517	-0.0507091	0.00462349	0.0516208	-0.00191527	0.0259426	0.00679736	-0.00729049	0.014734	0.000209669	0.0158542	0.0092225	-0.0336509	-0.00148236
P177	-0.0212293	-0.0151917	-0.0433589	-0.00502273	0.0413497	0.0358973	-0.03156	-0.00940863	-0.023471	0.0220772	-0.0501646	0.00407521	0.0101596	-0.00584339	-0.0117015	-0.026745	-0.0221226	-0.0240455	-0.00482998	0.00376221	0.00290506	0.00841516	-0.0024191	0.00644609	0.00557476	0.0376392	-0.0294473	-0.0259285	-0.0321589	0.0626277	0.00226271	0.028536	-0.0158313	0.0150881	-0.0225716	0.0167329	-0.00696855	-0.0126751	-0.00242991	0.0146099	-0.0162586	-0.0140339	0.00112155	0.0106567	0.00779335	-0.00339311	0.0196492	-0.0190746	0.00945579
P178	-0.0656084	-0.00156916	-0.0193171	0.0121681	0.022015	0.0106734	-0.0393747	0.0531037	-0.022988	-0.00921003	-0.0216018	-0.0272939	-0.0119984	0.013334	-0.00876336	-0.00508802	0.0158721	-0.0131044	-0.00319478	0.0107264	-0.00465211	-0.0179407	-0.0106347	0.00926222	-4.24398e-05	0.0781639	-0.00232516	0.00501198	-0.0791778	0.0508582	0.0113028	0.00643739	-0.0179323	-0.0213054	-0.00531944	-0.00712572	0.0265596	0.0503245	-0.0776811	-0.0114455	-0.0072129	0.0013577	0.019022	-0.0265105	-0.000148303	0.0687814	-0.0435061	-0.029695	0.00706121
P179	0.0020314	0.085592	0.0586866	-0.0124566	-0.0447124	-0.0497391	-0.00927385	0.00868526	-0.037068	0.0127165	-0.0290307	0.0169549	-0.0102062	0.0159305	0.00721925	-0.000820607	-0.0240922	0.00409252	0.000616072	-0.00198882	0.000433171	0.020217	0.0106915	-0.0141137	-0.00372809	0.00795538	-0.00273231	-0.0400677	0.0255973	0.0226042	0.0129019	0.0156642	-0.0106587	0.000485012	-0.0192846	0.0158071	-0.0604273	0.0050966	0.0736478	-0.0198612	-0.0220423	0.0131835	-0.00490081	0.00800558	0.00111909	0.00535939	0.00914942	-0.0222065	0.0553834
P180	-0.0180547	0.0445236	-0.0125471	-0.0326864	0.0290234	-0.00702653	-0.00206018	0.0839609	-0.0332099	-0.0609906	0.0356161	-0.0399941	-0.00336202	-0.00541255	0.00905145	0.00437382	-0.00228288	-0.000995802	0.00410929	0.011366	-0.0122182	0.00689452	-0.0196554	0.00949778	-0.030435	0.0091316	0.0209125	0.0278563	-0.0215197	0.0346196	0.00624276	0.0447917	-0.00910425	-0.00558343	0.0113055	-0.0166509	-0.0394676	0.0741352	-0.0246807	0.0427795	-0.0531626	0.00346997	0.00943173	-0.00779283	0.00278172	-0.0426582	0.0234143	0.0168737	-0.03936
P181	-0.0425227	0.0232494	0.00578961	-0.0340201	0.0222536	0.0292222	0.0191117	0.0303929	-0.00538784	0.0503378	-0.0414731	0.00251538	-0.0316563	0.00762215	0.00226782	0.0120253	-0.00306575	-0.0134696	-0.00400936	0.00175385	0.00055448	-0.0255757	-0.000140431	-0.000722474	-0.000338286	0.111641	-0.0683901	-0.0199548	-0.00920782	0.0418025	0.00226176	-0.0200706	-0.00466196	-0.00698135	-0.0215444	0.014075	0.0606415	-0.0807506	0.0211479	-0.0111395	0.00883322	-0.00914157	-0.00954836	-0.00267217	-0.00385587	-0.0196206	0.0264685	-0.00584701	-0.0209564
P182	-0.0279424	-0.00122004	-0.0464056	0.0235998	0.0163077	0.0120849	-0.0323851	0.0468995	0.00081394	-0.0226683	-0.0214043	0.075316	0.000282462	-0.0204995	0.014742	0.0177921	-0.0334639	-0.00690729	-0.00457264	0.00619493	-0.00421997	-0.00443931	0.0348632	-0.012832	0.0100604	-0.00857648	0.000138786	0.0322861	-0.00114557	-0.0545534	0.024148	-0.0120462	0.0218123	-0.010503	-0.0176634	0.00941771	-0.0263692	0.027461	-0.0146435	0.0102931	0.00375412	0.0176611	0.00518671	-0.0103116	0.00292849	0.011354	-0.0156521	0.00619318	-0.026874
P183	-0.00525185	0.0141726	-0.0239702	-0.0162787	-0.00932663	-0.00828306	0.0091316	-0.00456322	-0.0209051	-0.0239513	0.0228471	0.00260031	0.0300918	-0.016899	0.00872669	-0.0502712	0.0497674	-0.014686	0.000962274	0.00115781	-0.013792	0.017534	-0.0227078	0.0064246	0.0210569	0.0300411	-0.031982	0.0198267	-0.0103629	-0.0116709	0.00905172	-0.0143502	-0.00491164	0.00424422	0.000492881	0.0103324	-0.0157804	0.014325	0.00627398	0.0106383	-0.0564815	0.00574929	-0.024738	0.0341523	0.0016449	-0.037704	0.00945334	0.0367196	-0.00897808
P184	0.0116983	-0.0584422	0.0080944	0.011569	0.0118748	0.0307378	-0.0125674	-0.013144	0.0232791	-0.00490013	0.0290285	0.0342943	-0.000375546	-0.0076934	0.00607883	-0.0133916	0.0142607	-0.0315012	-0.00366032	0.0121842	-0.0115147	0.00801983	-0.00651608	0.0188984	0.00519601	0.0377171	-0.0175592	-0.00206336	-0.0308957	0.0156651	-0.0035511	-0.0345582	0.0155404	0.00328624	-0.013419	0.00641875	0.0314005	0.0225063	-0.0671569	0.00277039	-0.0105412	0.0103332	-0.00259622	0.00345389	0.00726802	0.000433156	0.00605457	-0.00502058	-0.0344696
P185	0.0410477	-0.0157751	-0.0121115	-0.0119241	-0.012251	0.0038371	-0.0290879	0.0274576	-0.0182783	-0.0267836	0.00615686	0.0267844	0.00837121	0.011239	-0.00889723	0.00972394	0.0140521	-0.00287091	-0.00130331	-0.00456367	0.00845457	-0.0102979	-0.00596978	-0.0405325	-0.000612265	0.00549323	-0.0197745	0.0337233	-0.010684	-0.0265869	-0.0147836	0.00863	-0.00185159	-0.00560814	-0.0365388	0.0476531	-0.0530649	0.055133	0.00793613	-0.016049	-0.00655735	-0.00890587	-0.00961537	0.0181081	-1.41626e-05	0.0145075	-0.0717055	0.0736421	-0.00868214
P186	0.0538761	0.00398372	-0.0274442	0.0261597	-0.00467583	-0.0222523	-0.00359301	-0.0475334	0.0530574	-0.0620712	0.0292486	0.0262478	-0.0217804	0.0326981	-0.0115926	0.0051264	-0.0168485	0.00457905	0.0062685	-0.00694444	0.00807963	-0.00839485	0.00307656	0.00948723	-0.0182309	0.0133899	0.0251516	-0.0242778	0.0103151	0.016937	0.0217215	-0.0429027	0.00706966	-0.00238259	0.0217692	-0.0159835	-0.0453837	0.045065	0.0144827	0.00510288	0.0101981	-0.000675711	0.013054	-0.0116658	0.00242105	0.0588196	-0.063721	0.00630323	0.0158593
P187	-0.0426278	0.0323687	0.0294404	-0.0368421	-0.0402028	0.0409611	0.0295864	-0.0124921	-0.0228218	0.106763	-0.053642	-0.0164935	-0.00318911	-0.0147165	0.0223537	-0.00223523	0.0195841	-0.0410413	0.0193664	-0.00434678	-0.00832641	0.00325183	-0.00657858	-0.0198582	0.0132668	-0.051729	-0.00463203	0.0394896	-0.0217151	-0.0219308	-0.00426837	-0.0878818	0.0408199	-0.00510654	0.00621572	0.0553376	0.00533946	0.0725426	-0.0664331	-0.00652077	-0.00440104	0.00283022	-0.00586655	0.00794523	-0.000844609	-0.00409954	-0.0348961	0.0581037	0.0268383
P188	-0.00767735	0.0617191	-0.0426305	-0.0146374	-0.0142669	-0.0320636	-0.0121844	-0.0230543	-0.0319018	-0.052614	0.0101503	0.0221535	0.0131389	0.00162134	-0.00157088	0.0193943	-0.00461754	-0.00732048	0.000142159	0.00188802	0.0055325	-0.00094169	-0.00338688	-0.00628544	0.0145811	0.0299652	-0.0185688	-0.0226929	-0.000568063	0.0023591	0.0088417	-0.0460231	0.0192558	-0.00391881	0.0068448	0.00719633	0.0864445	-0.0577474	-0.0299163	0.00824635	-0.00237294	0.00412808	-0.0115493	0.00476776	-0.00246664	0.0121007	0.0029653	-0.0286255	0.00660942
P189	-0.0128783	0.00216282	-0.0131515	0.0123024	-0.0144436	0.00421545	0.0307426	-0.0379839	0.0367068	0.00100321	-0.0265068	0.037826	-0.0316664	0.0111871	0.00209031	-0.0215802	-0.0116474	0.0356024	-0.00563695	0.00546857	0.00587393	0.00924293	-0.00200725	0.00322062	0.00733599	-0.039554	0.00837792	-0.00948222	-0.0248847	0.0144804	0.00167082	0.0170114	-0.00557996	0.0081332	-0.00771401	-0.0389152	-0.038747	0.0532613	-0.00455932	0.0115936	0.00138425	0.0135162	-0.0144235	0.0132554	-0.000195926	-0.0116807	0.0346575	-0.0321357	-0.0033876
P190	0.00481462	-0.0469463	-0.0207488	0.0345859	-0.0247245	0.0172503	0.068539	-0.0253537	-0.0239891	-0.0470902	0.00462924	-0.00223446	0.0111752	0.00355732	-0.00626267	-0.0199118	0.00902741	0.016911	-0.00668985	0.016662	-0.00699051	-0.0130353	-0.00325461	0.00529283	0.0119247	-0.0195583	0.0146966	-0.0190993	-0.0228342	0.0431576	-0.017321	0.0233865	-0.00235285	0.000571325	0.00132573	-0.0238499	0.0368435	0.0396101	-0.0780467	-0.0091744	-0.0120729	0.0154162	-0.00651131	0.00785522	-0.0026119	-0.00774062	0.0345605	-0.0406757	0.0281381
P191	0.0346507	-0.0374211	-0.0195709	0.0100031	0.0157743	0.00533803	0.0427411	-0.0110834	-0.0325306	-0.0126289	-0.00277363	-0.0130008	-0.0153306	-0.0227238	0.0266406	-0.0239191	-0.00336717	-0.0139207	0.00836445	-0.00344408	-0.00353898	0.00985704	-0.0135687	-0.0344636	-0.00181706	0.0236031	0.0175626	0.00016008	-0.0153745	0.0281425	-0.00875376	0.0461436	-0.00801419	-0.00476227	0.0117145	0.0298889	0.0532175	-0.0826567	0.0188495	0.00195483	0.028286	-0.00897942	-0.0140084	0.00762842	0.00215466	0.0385003	-0.0626382	0.0348757	-0.0100778
P192	-0.0490461	-0.0534504	0.0257464	0.0190078	-0.0156421	-0.00776078	0.0287048	0.00695839	0.00899121	0.0688233	0.00630227	0.00483399	0.0200467	-0.00858333	0.0024339	-0.01076	-0.00601842	-0.00597987	0.00568334	-0.00190347	-0.00721494	0.0012768	0.00646277	-0.032438	-0.00530006	0.0235587	-0.0129105	0.0246274	-0.0249908	-0.0158572	0.0167047	0.00597399	-0.00723727	0.00553436	-0.00373489	0.0315005	-0.0263711	0.00464871	0.0198371	-0.00461362	0.00971936	-0.0106886	0.0131402	-0.00782447	0.000699335	0.00407033	-0.0214255	0.0265011	-0.0247469
P193	-0.0207771	0.0192561	-0.0146263	0.0204693	0.0627016	-0.0331063	-0.036667	0.0119953	0.0345171	0.0121161	-0.0323347	-0.0167292	0.00860128	0.0221959	-0.0261589	0.00801795	-0.00803729	-0.00977476	-0.0143845	0.00387352	0.00394205	-0.00379166	-0.0164548	-0.0380322	0.0021075	0.00355386	-0.00260182	0.0282348	-0.0279729	-0.0354464	-0.00621139	-0.0034643	0.00218799	-0.000974408	0.0129266	0.058271	0.00394247	0.00724858	-0.0334297	0.0179248	0.0192432	-0.000270526	-0.0270244	0.0365925	0.00467665	0.00775248	-0.0683645	0.0845597	-0.0158279
P194	-0.0525006	-0.00934684	0.0326849	-0.0111065	0.0395666	-0.00784804	0.0114891	-0.0219984	0.00282218	0.0904925	-0.00287407	-0.0245858	0.0430775	0.000773778	-0.0298867	0.0157908	-0.0381955	0.0319393	-0.000431906	0.00623603	-0.0140763	0.00221896	0.00329483	-0.00757177	-0.0156866	-0.00606417	0.0306129	-0.0151686	-0.00398836	0.00608085	-0.0159557	0.0437924	-0.0106198	-0.0100603	0.00444743	-0.023388	-0.0168674	0.0425431	-0.020726	0.00145731	0.00335243	0.0121309	0.00373984	0.00580312	0.00126503	0.0315448	0.0246006	-0.0795102	0.00271226
P195	0.00624847	0.0144364	-0.0123548	0.013175	0.0189732	0.0131026	0.169161	-0.0460221	-0.0969388	-0.0483342	0.0180331	0.0117987	-0.0991458	0.00130499	0.0578451	0.00592658	0.0230412	-0.0272998	0.00651364	-0.00926536	0.000366965	-0.00555309	0.00129372	-0.00490492	0.000777358	-0.0223374	0.0044632	0.0061432	-0.0023765	-0.00722606	0.0191598	0.00531704	-0.00739902	-0.0175624	-0.00667226	0.0329553	-0.0131333	0.0233159	-0.0242545	0.00102481	-0.00716844	-0.00416368	0.0212638	-0.0165667	0.00482473	-0.00610765	0.00610237	-0.00191397	-0.00512892
P196	0.0286651	-0.1295	0.114794	-0.0147926	0.0101622	0.0189143	-0.0491683	0.109572	-0.060436	-0.0342885	0.0185015	-0.0155078	0.0206183	0.0145999	-0.0193106	-0.0163204	-0.0162532	0.0475863	0.00380856	0.00663222	-0.0151907	0.00215204	-0.0184695	-0.0461686	0.00555595	0.0132327	0.0102025	-0.0203763	0.0166559	0.0286598	0.0107055	-0.0742404	0.0227927	0.00603813	0.0105927	0.00969403	0.0115776	0.0141583	-0.0265234	-0.00622817	-0.00469831	8.97436e-05	0.00558136	-0.00214962	0.00172313	-0.0132616	0.0302347	-0.0255667	0.012741
P197	0.00080531	0.0386021	-0.0632608	-0.0329768	0.0203004	0.0180184	-0.0481816	0.00349485	0.0502184	0.0166496	-0.0113011	-0.0252103	-0.0764843	0.0185776	0.0295967	0.0199303	0.0271197	-0.0775103	0.00675356	0.00375195	-0.0209845	0.00236477	0.00948383	-0.0343661	-0.00407269	-0.00811089	0.014541	0.00263167	0.00452162	0.0105004	-0.0122945	-0.0375235	0.01817	-0.00426862	-0.0257923	0.109546	-0.0281893	0.0224514	0.00464974	-0.00830342	-0.00900586	-0.00540789	-0.0194394	0.0169419	0.00327462	-0.012009	0.0708975	-0.0886576	0.0243603
P198	-0.0557067	0.0521991	-0.0396773	-0.0207784	0.0132299	0.000315356	0.0508922	-0.0127477	0.0198428	0.0141732	-0.0143309	-0.0150478	-0.0100999	0.00321958	-0.00225656	-0.013196	0.000657004	0.077114	0.00529666	-0.00463401	0.00324907	-0.000462049	-0.0171035	0.049634	-0.0105118	0.0525494	-0.0165828	0.0125792	0.0268134	-0.0147604	0.00749184	-0.114128	0.0427489	0.0159873	-0.0116861	-0.11268	-0.00582468	0.0246027	-0.00921481	-0.00184103	-0.0179036	0.00324432	-0.0117982	0.00249077	0.000246483	-0.0170625	-0.0154968	0.0473958	0.0046813
P199	-0.0521735	-0.0192947	0.0375999	-0.0476652	0.0215608	0.00855586	0.00599294	0.0149139	-0.0274761	0.00132265	0.0221943	-0.0125304	0.0102551	-0.0829995	0.0618621	0.0260298	0.000830997	-0.0358776	0.00362975	0.0212481	0.00216631	-0.0141474	-0.00683102	0.00910991	-0.00444026	-0.0121785	0.000481075	0.0193241	-0.00965252	-0.00951072	0.0153732	-0.00752559	-0.00549647	-0.0013404	0.000411009	0.0228628	-0.0139411	0.0242041	-0.0085163	0.00124901	-0.00205634	-1.55365e-05	-0.0146885	0.00597923	0.00478826	0.0173779	-0.0268625	0.0118602	-0.0165441
P200	0.00599894	0.00342501	0.00470931	0.0370525	0.0467178	-0.0678707	0.0233432	-0.0626879	0.0232704	-0.0514019	0.021548	0.0352371	0.106701	-0.0669542	-0.0100088	0.0266682	-0.00730173	-0.0188821	0.00471951	-0.00477886	0.00483063	-0.00311448	0.0111741	-0.0627046	0.00167085	0.0027313	-0.00438098	-0.00942684	0.00796385	0.00555808	0.0222189	-0.0783744	0.0175631	-0.012289	-0.00546076	0.0836849	-0.00322801	0.0216372	-0.00891086	0.00223012	0.00906773	-0.00408181	-0.0147669	0.0119373	0.00281648	0.00903165	0.0364491	-0.0583658	0.00594136
P201	0.106533	-0.0180924	-0.00245299	0.0523127	0.0382913	-0.100967	-0.0262254	0.0160023	0.0199004	0.0452701	-0.012985	0.00626711	-0.0968583	0.0724784	0.000608678	0.012969	-0.0116388	0.0156465	-0.00375897	0.00690366	0.00991633	0.002568	-0.00383438	-0.00631015	0.00325712	0.0238057	-0.0202848	0.0109216	-0.00435678	0.00276499	-0.00229864	-0.0136324	0.00679657	0.00117507	-0.0181485	-0.013195	0.0219291	0.0123854	-0.0330753	0.0149849	-0.0225498	0.00417124	-0.0363079	0.0371506	0.00497313	0.0074671	0.00323893	-0.0117199	0.00289195
P202	-0.0203991	0.0393092	-0.0188504	-0.0485803	-0.0261324	0.0517967	0.0196801	0.00605938	-0.0149784	-0.0510862	-0.00950786	-0.00299321	0.0690787	-0.010189	-0.0331339	-0.000161411	-0.0170504	0.100104	-0.00110108	0.0037192	0.00861435	-0.00180823	0.00790581	-0.0939232	0.00528431	0.00666064	-0.0141631	-0.00714861	0.00212603	-0.00516893	-0.0497647	0.0237633	0.0211237	0.00392754	-0.00251123	0.0075879	0.00678843	-0.00501856	-0.00626142	0.00732136	0.00610561	0.0114171	-0.054943	0.0579066	0.00323413	0.00310836	-0.00700407	-0.000431408	0.00438442
P203	-0.000111578	0.0165237	0.00347427	-0.059887	0.030893	0.00526533	0.00254485	-0.0284307	0.0303769	-0.0349555	-0.0139426	0.0211085	0.0924287	0.0418917	-0.0917592	0.00502458	-0.0109085	-0.100272	0.00795616	-0.0103255	-0.00175761	-0.00648015	9.56611e-05	0.0893003	-0.00495855	-0.00107731	0.0117142	0.00884387	0.00671452	-0.0109425	-0.00409953	0.0043998	0.013421	-0.0002768	0.00807922	-0.00309503	0.000381019	-0.00807641	0.0177593	0.00564078	-0.000543867	-0.0113746	0.0719141	-0.0681732	0.00146223	-0.00443325	-0.00824687	0.022442	0.0106184
P204	-0.0195322	-0.0408813	0.062764	-0.0425671	0.114736	-0.0641518	0.0134519	-0.0336946	0.00309353	-0.0161868	0.0209875	0.00556838	-0.00728094	-0.0410194	0.0447938	0.0067838	-0.0139173	-0.0402937	-0.00616751	0.00829134	-0.0208226	0.000405984	-0.000769812	0.0767337	0.00327943	0.00400487	0.0113878	0.0101951	0.00689531	-0.0223861	-0.0150569	0.0226554	-0.00208166	-0.00336831	-0.00385813	-0.042621	0.0103159	-0.0183834	0.00791249	0.00501432	-0.00055991	0.0132917	-0.0894802	0.0978681	-7.15007e-05	0.00514619	-0.010912	0.00663203	0.00193432
P205	0.147674	0.0117009	-0.0508935	-0.0487248	-0.058141	0.0751817	-0.0341656	0.0322003	-0.0204315	0.00955296	0.000709346	-0.0216563	0.0383733	-0.061673	0.0337315	0.00831106	-0.0116893	-0.041097	-0.00861052	0.00960269	-0.00304111	0.000577799	-0.0082433	0.062025	-0.00161293	0.0049689	0.00987273	0.0103889	0.000643755	-0.00894035	-0.0207408	-0.0187804	0.0308319	-0.00383872	-0.00747173	-0.0260232	-0.00391956	0.020597	-0.0132802	-0.00697961	0.00592288	0.00309889	-0.0269183	0.0310606	0.000631471	-7.11904e-05	0.0126788	-0.0192579	-0.000783607
P206	-0.0226306	-0.0349592	0.0238223	0.0134719	0.00207119	-0.00559209	0.0640719	-0.00376887	-0.051577	-0.0188741	-0.00756355	0.00689913	0.000124401	0.117871	-0.108299	0.0155866	0.00308986	-0.0501994	-0.015298	0.0230316	0.00650605	-0.00342592	-0.00848313	0.00534519	0.00016471	-0.00216212	-0.0128079	0.004223	0.00789318	0.00462249	-0.0538387	-0.0268836	0.0512195	-0.00121729	-0.000378672	0.0386093	-0.0109964	-0.000533683	0.00814388	0.0215491	0.00185274	-0.00512417	-0.0126166	0.00181651	0.000325674	-0.00107165	0.00796306	-0.00837092	-0.0133541
P207	0.0330687	-0.00948778	0.00298683	-0.0627307	0.0798876	-0.0312188	-0.00719235	-0.0115729	0.00527394	0.00611913	0.014842	0.00126218	-0.0251676	-0.04819	0.0578773	-0.00635882	-0.000770562	0.0440335	-0.0103372	-0.00811802	0.0173484	-0.0113255	0.0147968	-0.0508017	-0.000208084	0.0189305	-0.0162207	-0.0105259	0.0105013	-0.000386264	-0.00850246	-0.0150983	0.0217112	0.0127582	0.00686737	0.00871099	-0.00948414	0.00778951	0.00125129	0.00191694	-0.00423224	-0.0105207	0.111745	-0.120564	0.00116813	0.0114724	-0.00566969	9.58035e-05	0.0107792
P208	-0.0664215	0.00627312	0.0156496	0.146225	-0.074212	-0.0484606	-0.0190414	0.0330967	0.00166218	-0.0101452	-0.000980057	0.00423706	0.0266378	-0.0549143	0.0391183	0.00503286	-0.0104905	-0.0359392	-0.00471451	-0.00405629	0.00566608	0.0031201	-0.00569922	0.0303339	-0.00333113	0.00195026	-0.0021856	-0.00363622	0.00602502	0.0154002	0.0131471	-0.0145897	-0.00886077	-0.00129103	0.00605501	-5.98872e-05	-8.83533e-05	-0.000654512	0.00272826	0.00267044	-0.00256596	-0.00364794	0.02206	-0.019191	0.00300784	-0.00696046	0.00396421	-4.60729e-05	-0.00216848
P209	0.0090581	0.0083531	-0.0242516	-0.0359717	0.0321748	0.00719557	0.0161574	-0.0156315	0.00939006	-0.000469352	-0.0113232	-0.00247948	-0.0115836	0.0138994	-0.00904631	-0.00403591	0.00382327	0.0458169	0.0125329	-0.0103315	0.0116669	-0.00676854	0.0096303	-0.0422474	0.000729704	-0.00697632	-0.00215283	0.00615685	-0.011324	0.00234365	-0.00667767	0.0103105	-0.00491719	-0.00402772	0.00237227	-0.00483327	-0.00214555	0.00150149	0.000664804	0.000933485	4.92641e-05	-0.00414676	0.00945299	-0.00922183	-0.00130114	0.00421055	-0.00684913	0.000351365	0.00564906
P210	-0.0109834	-0.00098374	0.0102855	0.0334627	0.00280841	-0.0306846	-0.0140717	-0.00755702	0.0052271	0.0025629	-0.0044043	0.00343201	-0.00945159	-0.0346277	0.03082	-0.000875214	-0.00195046	-0.00147302	-0.00622429	0.0027165	0.00555378	0.00234785	0.00543017	0.00926978	0.00868149	0.00608659	-0.0193416	-0.00505936	-0.00819323	-0.00847997	-0.17704	0.0480583	0.149415	0.0062603	0.00179355	-0.010182	-0.00670682	0.00597917	-0.0103769	0.00397146	0.00437719	-0.00784889	0.0159733	-0.0190242	-0.00521273	-0.00807608	0.00331718	0.0043459	0.0129803
P211	-0.000742252	0.00523455	0.00227379	0.00843714	0.00446319	-0.0248212	-0.0048059	-0.0113853	0.0335984	-0.0180063	-0.00470788	-0.000679638	0.0208721	-0.0230915	-0.00216247	0.00421932	-8.30836e-05	0.0364188	0.0108317	0.0143492	-0.0280318	0.00162774	0.00959525	-0.027194	-6.69753e-05	-0.00853601	0.0058766	-0.00181161	-0.00114975	0.00132661	0.0103983	-0.00436347	-0.0282314	-0.00282815	-0.00379699	-0.00243718	-0.00154193	-0.0052515	-0.00386284	-0.00712079	0.00212048	0.00337138	-0.00436011	0.00110333	-0.00165606	0.00675356	-0.014094	0.0143616	0.00100101
P212	-0.0032644	0.00650412	-0.00706406	0.0441269	-0.0254436	-0.0105606	-0.00725425	0.0112064	0.00323382	-0.00273221	-0.00258712	-0.00320683	-0.0106262	0.00311957	3.55149e-05	-0.00598891	-0.00514484	0.0204834	0.0236375	-0.00321229	-0.0162774	-0.000394267	-0.000796792	-0.0172698	-0.00211936	0.00331195	0.000195458	-0.00303655	-0.00266324	-0.00174258	-0.00640519	0.0142581	0.0137743	-0.00376197	-0.00246057	0.00117518	-0.00172229	-0.00196054	0.00628026	-0.000222754	-0.00595553	0.00510086	0.00218358	-0.0023655	0.00284752	0.00782408	-0.00231148	-0.00390203	0.00271616
P213	0.00577141	-0.00364539	0.00413603	-0.010828	0.00522343	0.00349987	-0.00314342	0.00748342	0.000770447	-0.000106029	-0.0116971	-0.00588324	0.00508328	0.0158291	-0.00597896	-0.00241436	-0.0134524	-0.0138329	-0.0263961	0.00761326	0.0136374	-0.00334359	0.00123661	0.0104629	0.00368193	0.00127569	0.00701946	-0.00210052	0.00334021	0.00147697	0.0153428	0.0100599	-0.00875671	0.0014833	-4.24246e-05	0.000860646	0.00294273	0.00939582	-0.0108116	0.00278145	-0.00200765	0.00096881	-0.000320464	0.00127893	0.00291443	-0.000380454	0.00185454	-0.00683091	-0.00127237
P214	0.00721523	0.0109281	-0.00612923	0.00111046	-0.00166885	-0.00124469	0.00507992	-0.00767184	0.0108309	-0.00437166	-0.00417387	0.00187264	-0.00334975	0.000537824	0.000961665	0.00347677	-0.00836327	0.00747591	-0.0516198	0.18128	-0.129106	0.00473637	6.88241e-05	-0.00997284	-0.000167424	-0.00965188	0.0122152	-0.00449037	0.000568915	0.00228979	0.00388922	-0.00286698	0.00116238	-0.0017001	-0.00436986	0.00375489	0.000334033	-0.0114913	0.0161888	0.000706823	-0.00232305	0.00063622	0.0133672	-0.0162228	0.000679839	-0.00431429	-0.00844378	0.022507	0.00394783
P215	-0.00275489	0.00444151	-0.00726275	0.017241	-0.00901904	0.00226716	0.00433097	0.00113392	-0.00130446	0.00518877	-0.00590416	-0.000305163	-0.000586677	-0.00158273	0.00357971	-0.00125598	-0.00302083	0.00510725	0.00187532	0.0205462	-0.0222982	0.00101851	0.000677757	0.000875602	-0.00165277	0.00309382	-0.00497695	0.00147472	-0.00120063	-0.000600678	-0.00706734	-0.0060633	0.00678927	0.000437013	0.00233197	-0.00646824	0.000860212	-0.00192214	0.00090037	-0.00430955	-0.0015537	-0.00271053	0.00986968	-0.0139778	0.005499	-0.00457433	0.00504527	0.00203227	0.00640316
P216	-0.00798528	0.00272844	0.0030875	-0.00217768	-0.00750694	0.00333479	0.00309276	-0.000904726	0.0047137	0.00432101	0.000980058	-0.00309702	-0.00028671	-0.00555583	0.00520402	0.00647415	0.000722779	0.000511074	-0.161855	0.0430254	0.119977	0.00632192	-0.00604186	-0.00117059	0.0107128	-0.0091615	0.00577306	0.00216571	-0.000533333	-0.0065756	0.00839622	-0.00738151	-0.00522264	0.0037767	-0.00423237	0.000874408	0.00349986	0.00184169	-0.00302372	0.000147721	0.000875871	-0.00166825	0.00271637	0.00434965	0.00187551	0.0052459	-0.00241815	-0.00682612	0.00290289
[truncated: 137 more columns]

## Sheet: RV
	P1V	P2V	P3V	P4V	P5V	P6V	P7V	P8V	P9V	P10V	P11V	P12V	P13V	P14V	P15V	P16V	P17V	P18V	P19V	P20V	P21V	P22V	P23V	P24V	P25V	P26V	P27V	P28V	P29V
2018-12-01	-0.00663688	-0.00161899	-0.00159269	0.0194521	-0.000114148	-6.16272e-05	0.00631574	-0.00898941	-0.00316072	-0.00788802	0.000373922	-0.00935836	-0.00110947	-0.00536569	-0.00558793	0.00267413	0.00657779	-0.000955541	-0.011059	0.00684389	-0.00369018	-0.00705688	0.00653661	-1.42464e-05	-0.00456184	-0.0180852	-0.00213727	0.00257518	0.00425183
2018-09-01	-0.0133022	0.00309446	-0.00202549	0.00385274	-0.000395895	-0.00394589	-0.00101104	-0.000718107	0.00457783	0.00168885	0.00436644	0.00355991	-0.000310999	0.00543004	-0.00135429	0.000226466	-0.00241384	0.000767726	-0.00600763	0.0083008	-1.23718e-05	0.00495471	-0.00178377	-0.0038671	0.000598171	0.0223471	0.005601	0.000140968	0.00416713
2018-03-10	-0.00489495	0.0149534	0.00286775	-0.00210416	0.00220079	0.00381485	0.00116833	-0.00380179	-0.00149248	0.00665803	-0.00107413	-0.000215521	-0.00293815	-0.00301035	-0.00151135	0.00289367	0.00032924	0.00313684	-0.000777595	-0.00687249	-0.00307195	-0.00737862	-0.00146516	-0.00804841	0.00476839	-0.00580614	0.00480873	0.00400169	3.26434e-05
2018-09-10	-0.00710222	0.00979182	0.0367976	-0.00650114	-0.00230793	0.00431663	-0.00304026	-0.00478099	-0.000552172	-0.00608817	-0.000178451	0.00846083	-0.000352467	0.00805901	-0.00172589	-0.00137045	-0.00444694	-0.00745526	-0.014121	-0.00444851	0.00167381	0.00996412	-0.00743832	-0.00252879	0.00869814	-0.00305337	0.00523531	-0.00590506	-0.00125176
100113377	-0.013859	0.00133179	0.00213552	-0.00358608	0.00114296	-0.00292583	-0.000302729	-0.000136134	0.000146665	0.000130227	-0.000438824	-0.000259973	-0.00102861	-0.00528656	-7.8247e-05	-0.00016062	0.00201012	-0.001107	0.000578316	0.00201467	-0.000168136	0.000308411	-0.000697418	-0.00290384	-0.000834666	0.004711	0.000642396	0.0012633	0.000496871
100128193	0.0020077	-0.0193235	-0.00302339	-0.000312826	-0.00147558	0.00161628	-0.00167493	-0.000661302	0.000822275	0.000437489	0.000784745	-0.000595563	-0.000187966	-0.00683174	0.00175622	0.00120049	0.000846546	0.0017374	-0.00143854	-0.00281888	-0.000163263	0.00027875	-0.00078302	-0.00455361	0.00103615	0.000993937	-0.00167825	-0.000106973	-0.00283843
100128641	-0.000345977	-0.0107287	-0.000861937	-0.00490075	0.000564955	-0.00333991	-0.00596218	0.0015557	0.00314443	0.00226117	-0.000901412	-0.000959205	0.00110474	0.00530261	-0.0024248	-0.00398894	0.000300824	0.00101717	0.000750699	0.00529194	0.00297567	0.00288079	0.00527144	0.00639869	-0.00429084	-0.000824907	-0.00228404	0.000353392	0.0014486
100128821	0.00526588	0.00429913	-0.000116616	0.00883838	0.000717017	0.0181992	-0.00443306	-0.00351843	0.0115281	0.00604675	-0.00666938	-0.00411784	0.00462698	-0.00762149	0.0047469	0.00394317	0.00374407	0.00198398	0.00102342	0.0193882	0.00453912	-0.00575294	0.00222702	0.00847327	-0.00463986	-0.00317144	0.0129712	-0.00139136	0.00705622
100128907	0.0154669	0.00536027	0.00950519	-0.00366045	0.00381083	0.00483305	-0.00101101	0.000355448	-0.00767021	-0.00256145	-0.000988618	-0.000516358	-0.00505094	-0.0125291	-0.00137209	-0.00146304	0.00362657	-0.0108678	0.00283749	0.00518138	0.000992067	-0.00401018	-0.00473933	-0.0030385	0.00114046	0.0153765	-0.00268811	0.0103362	-0.000636217
100129602	0.0104981	-0.0156047	0.0012806	0.00895879	-0.00149667	-0.00855986	-0.00872178	0.000623414	0.00938185	0.00402728	-0.00283639	-0.0102539	0.00309123	-0.00374649	0.00173877	0.00138883	0.00529484	0.0108127	-0.00037963	0.0154193	-0.00560388	0.0047606	0.0118644	0.0129666	-0.00288726	-0.0116485	0.00120712	0.00741605	0.00336416
100129665	0.00815421	-0.014147	-0.0112694	0.000168899	0.00165078	0.00491704	-0.00892685	-0.00035858	0.000753376	0.00471559	-0.00726778	0.000785285	-0.00285498	0.00145159	0.00569008	-0.00426854	0.0109291	0.00806993	-0.00241019	-0.000440842	-0.00364734	-0.0081924	0.00859016	0.00566766	0.00502432	-0.00311309	0.00863751	0.0106467	-0.00274658
100129668	-0.00386972	-0.000534505	-0.00599556	0.00259363	-0.00814719	0.000724824	-0.00123343	0.00212798	0.00174977	-0.00999707	0.00616591	-0.00108586	-0.0071864	-0.000899992	0.00721762	-0.000531965	-0.00583606	0.00585619	0.00438647	0.00214238	0.00459427	-0.00140739	-0.0048256	0.00220005	-0.0115119	-0.00618453	-0.000180689	-0.00309516	-0.0128656
100129686	-0.0044424	-0.00322798	-0.00316953	0.00692493	-0.0023291	0.00202073	-0.00539227	-0.00136524	-0.00273043	-0.00151159	-0.00228342	-0.00573176	0.00341338	0.0109273	0.00704422	-0.00246001	-0.000480521	0.000462299	-0.0024906	0.00778048	-0.000219585	0.00536186	0.00516384	-0.000547459	0.0102805	-0.0123141	-0.00185946	0.00447205	-0.00142243
100129762	-0.00280301	0.0213689	-0.00492662	0.0162639	0.00783921	-0.00248369	-0.00419354	0.00293793	0.00700235	-0.00282873	-0.00256182	-0.0160815	0.00803765	-0.0115201	-0.00239524	-0.000200687	-0.00531674	-0.0023551	-5.86141e-05	-0.0128171	0.0024133	0.006286	0.00616687	-0.00147114	0.00580572	0.0222092	0.0160234	0.00228723	0.00959696
100130544	0.0103423	-0.00478251	0.00537978	-0.0116793	0.000165186	0.0145445	-0.0087681	0.00131581	0.00767091	0.000496947	-0.00179634	-0.00529927	-0.0040838	-0.00370582	-0.00100762	-0.00417143	0.00275796	0.000939514	-0.00143829	-0.00510716	0.00437006	-0.00454706	-0.00150582	-0.0112706	-0.013147	-0.00812751	-0.00256801	-0.00557742	0.00696931
100130598	-0.00704061	-0.00272295	-0.00156021	0.000654825	2.26465e-05	0.00213871	-0.00977395	-0.00103549	0.000682732	0.000206573	-0.000644345	-0.00012338	-0.000874245	0.00297132	2.04769e-05	0.000903121	0.00142303	0.000193845	-0.00102426	0.000647162	-0.000796696	-0.00172667	0.000613384	-0.00231754	0.00134071	-0.00305438	0.00146756	-0.00191273	-0.000330922
100130672	-0.00345659	-0.00681396	-0.00174991	-0.00287587	-0.000412098	0.0182407	-0.0020134	-0.00148607	-0.00186539	3.45366e-05	-0.00072187	0.00471777	-0.000274559	-0.0021396	-0.00119545	-0.000247795	-0.000321889	0.000437882	-0.00508817	0.00621067	-0.000615552	-0.00406466	0.00143667	-0.000648856	0.000773194	0.000905386	0.00112588	0.000911746	0.0021048
100130816	-0.0115447	0.00609515	-0.00120278	0.00728275	0.000963563	-0.0122285	-0.00274808	-0.00273318	0.00652141	0.00456676	0.00155175	-0.000165108	-0.00082077	0.00775267	-0.00347457	-0.00806855	-0.00670811	0.0152974	-0.0030946	0.018353	-3.28692e-05	-0.0036398	0.00864017	-0.0182398	-0.00441122	-0.0116271	0.0138672	-0.00125429	-0.0050999
100130862	0.0063318	0.00413387	0.00290684	0.00328442	-0.000309109	0.00663486	0.00786081	-0.000323181	0.000891305	0.000300831	-0.00182917	-0.00209865	-0.00203575	-0.00142301	-9.24174e-05	-0.00205149	0.00244085	0.00114242	0.00169314	0.00263014	0.000688603	0.00541876	6.66545e-05	0.000810466	-0.00379415	0.000412409	0.00166916	0.00148315	-0.000759324
100130885	0.00262939	0.00750403	0.00481169	-0.00556806	0.014033	0.0090009	0.00252159	-0.00951161	-0.00155771	0.0293274	0.014392	0.00545846	-0.022345	-0.00385882	-0.00413363	-0.00567363	0.00319941	0.0050311	0.00126597	-0.00994113	-0.00363813	0.00585418	-0.00683778	0.00977858	0.00153185	-0.00363752	0.0221992	0.00259035	0.00549501
100131005	-0.00584045	-0.00441857	-0.00678008	-0.0125078	-0.0051076	-0.0100992	0.00377325	0.000836516	-0.00608551	0.00112197	0.000465432	0.00422972	-0.0060761	-0.00246932	0.00582354	0.0098288	0.0129713	0.0188796	-0.000979701	0.00118507	-0.00253293	-0.0063293	0.00210078	-0.00171377	-0.0140948	-0.00609171	0.00769252	-0.00157059	0.00311203
100131093	0.00515435	0.0085431	0.000335834	0.004114	0.000213088	-0.00128814	0.00357778	-0.00116736	-0.00207326	0.00443763	0.00259416	0.00169355	-0.000446724	-0.0190423	-0.00194956	-0.000845518	0.00313339	0.00262906	-0.00201672	-0.0079917	-0.000470568	-0.00036772	0.000459419	0.00459209	-0.00524119	0.00257591	-0.00104534	0.00479585	0.00179103
100131345	0.0234545	-0.00758535	-0.0018212	-0.0141456	0.00153121	-0.00491569	-0.00114657	-0.000557184	0.00583335	-0.00139008	-0.0104065	-0.00454201	0.000827098	0.00408361	-0.000787327	0.00763337	0.00798756	-2.29513e-05	0.00916503	0.0133244	-0.0011347	0.00784878	0.000894999	-0.00533011	-0.00441075	-0.00948183	0.00413302	-0.00550353	0.000396185
100131413	-0.00500889	-0.0109826	-0.00136918	0.00746427	0.00637302	0.00915652	-0.011929	-0.00476989	-0.00196463	-0.00189875	0.00169288	0.00339688	0.00268999	0.000623291	-0.000849233	0.00411723	-0.000619766	0.000663573	0.00409643	0.00169352	-0.00457556	-0.00702755	0.00668842	0.00900179	-0.00133164	-0.016904	0.00498537	-0.00711158	-0.00248922
100131644	0.0141269	-0.00930548	-0.000312824	0.00762275	-0.00237414	-0.0012109	-0.00904835	-0.00827936	-0.0112857	9.31187e-05	-0.00366944	0.00976834	0.00410565	0.004046	-0.00023207	0.01571	-0.000724437	0.00162504	0.0156965	0.00615621	-0.00145454	0.0155939	-0.0040397	0.00204136	0.00933249	0.001207	-0.000271918	0.00205996	-0.00152069
100131952	0.010582	0.00897113	-0.00276859	-0.00243272	-0.00335928	0.00622385	-0.00396925	0.00159447	0.00251319	0.0036454	-0.000140917	-0.0043046	-0.000984555	-0.0206158	-0.000844233	-0.0040452	0.00445642	-0.00359637	-0.00466986	-0.0131222	0.0014239	-0.0010739	0.00109509	0.00278121	-0.00950898	0.0141509	-0.0140545	-0.0021771	-0.00170143
100131989	-0.00203126	-0.000499874	-0.00681355	0.00453506	0.020063	0.00623806	-0.00636411	0.00596991	0.0153784	0.000910487	-0.00328149	-0.00063525	0.000741474	0.0108749	-0.00635584	-0.00185076	-0.0159047	0.00337533	-0.00627059	-0.0169922	-0.000866439	-0.00144173	-0.0042852	0.0131189	-0.00391622	-0.00162751	-0.00502845	0.00325155	0.00401076
100133188	9.90043e-05	0.00527468	-0.00670111	-0.000204755	0.000520516	0.00295149	0.0203843	-0.0116475	0.00371361	0.00864543	0.00481665	-0.00662026	-0.00206698	0.00429625	0.000221411	-0.00539965	-0.0080261	-0.000827625	-0.00578314	-0.00546909	-0.00171925	0.00736479	0.00508514	0.0034464	-0.00670152	0.000153813	0.00770549	-0.00322866	-0.00948152
100133332	-0.00420472	-0.00247157	-0.00233255	-0.00674768	0.00378666	-0.000322802	-0.00344238	0.000891765	-0.000675925	0.00220452	0.00449426	-0.00371823	-0.00103258	-0.0060475	0.00245857	-0.00215151	0.00186601	0.00222601	0.00201156	-0.0029182	-1.33667e-05	0.00380639	-0.00971278	-0.00680081	0.00353001	-0.00572121	-0.00817865	-0.00617379	-0.00513174
2018-03-11	0.0112817	0.00896262	2.61893e-05	-0.0120585	-0.00354284	-0.00242542	-0.0038751	0.00205109	-0.00222713	-0.00157961	-0.00291337	0.00611201	-0.00413115	-0.00662547	-0.000267675	0.00113617	0.00142078	-0.00497227	-0.00186886	0.00560903	-7.9153e-06	0.00162329	0.000943388	-0.000979211	-0.00726441	0.00671457	-0.00777396	-0.00583873	-0.00367287
2018-09-11	-0.00260443	-0.00878846	0.00704344	0.00357287	-0.00920562	-0.00431016	-0.0030211	0.0129832	0.00261284	-0.00500256	-0.0139035	-0.00293073	0.000174589	-0.00495568	-0.00503831	-0.000400581	0.00280448	-0.00672846	-0.00296271	0.00468839	0.00320645	-0.00174447	0.00558736	0.00318733	0.00868741	-0.000898122	0.00299863	0.0100426	0.00163847
2018-09-12	0.00366488	0.00594615	0.00214727	-0.00685852	0.000417358	0.00135843	0.00862012	0.00236798	-0.00343631	0.00138612	0.00114225	0.000660469	0.00226173	-0.014855	0.000999045	-0.000467863	-0.00308777	-6.79554e-05	-0.00035746	0.00824527	0.00260288	-0.00271647	-0.000373844	-0.000980206	0.00556976	0.00228177	0.0026724	0.00247604	0.00408337
2018-09-15	-0.000192571	0.00530067	0.0186142	0.00125842	0.00199529	0.00402123	0.00801177	0.00446848	-0.000596323	-0.00260936	0.00239274	-0.00646577	0.000972757	0.00390574	-0.00395767	-0.000677202	0.00749809	0.00416141	0.00235961	-0.0252378	0.00279487	0.0037911	-0.000813746	-0.0163489	-0.00655539	0.00257752	-0.00471273	-0.00381507	-0.00621857
152084	0.00812848	-0.0048338	0.00301634	-0.00472723	-0.000558914	-0.0104292	0.0166973	0.00644228	0.00211768	-0.00191571	-0.00101709	0.00357083	-0.00149414	0.00113884	-0.00185876	0.000137824	0.00157818	-0.00159531	0.00216476	-0.00306549	-0.00277003	0.000446007	0.000259604	-0.00471913	-0.00471891	0.00338367	-0.00996524	0.00302896	-0.00358595
159491	-0.00661564	-0.0061321	0.00152483	0.00827314	0.00136688	-0.00708298	-0.00873471	-0.00163247	9.38564e-05	0.0011123	0.00312722	-0.00235095	-0.00343559	-0.00923779	0.000591261	0.000905461	0.00372619	-3.62205e-05	-0.00263299	-0.00741025	-0.000520318	-0.00304576	0.000164092	-0.00119878	-0.00122726	-0.00141242	0.000826644	-0.000435774	-0.00333878
2018-03-02	-0.00694021	0.0205044	-0.00544039	0.00341255	-0.00474801	-0.0128748	0.00528582	0.0135787	0.00190985	-0.000942621	0.00030196	0.00957123	0.00212932	0.0038035	-0.0034651	0.0108155	0.00316433	0.00955066	0.00848508	-0.00266131	0.00925495	-0.0101212	-0.0139245	0.00715523	0.00247812	0.00258954	0.00421141	0.0097274	-0.00523346
2018-09-02	-0.00615515	0.0108132	0.039076	-0.0100412	0.00235012	0.00424299	-0.0010169	-0.00293809	0.00242671	0.0036434	-0.00250428	0.00628802	0.00364662	-0.00146055	-2.12964e-05	0.00602069	0.00666311	0.00308307	0.00446405	0.00482101	-0.00147125	-5.10585e-05	-0.00878949	0.000746176	0.00406237	0.0011524	-0.00321123	-0.00237099	0.00091347
200095	-0.00514257	-0.000860034	0.00961889	-0.000164091	0.00692436	0.0046099	-0.00280137	-0.00491675	-0.00203673	-0.00151479	-0.00205959	0.00310502	-0.00438547	0.00224376	-0.00512163	-0.00135564	-0.0129136	-0.00516329	0.0134118	-0.0052253	0.00179564	0.00827046	0.00914934	0.00952802	-7.79637e-06	0.00188692	-0.00579288	-0.00652599	0.000998872
283294	-0.00512616	-0.00779603	-0.000472355	-0.00480469	0.00127053	-0.00217619	-0.00294589	-0.00272982	0.00224177	0.00155911	0.000873042	-0.00208152	-0.00213711	0.00830611	-0.0018747	-0.00465434	-0.00218303	-0.00264801	0.00645298	-0.00197017	-0.00073264	-0.000446864	-0.00945388	0.000916964	-0.00316741	-0.00245433	-0.00237254	-0.00100455	0.00298839
283331	0.000962286	-0.000337571	-0.00126551	-0.0047023	-0.00567511	-0.0168126	-0.0214611	-0.00217202	0.00102214	0.00680868	0.000953632	-0.00029688	-0.0177631	-0.00138925	0.00228257	0.00187942	0.00360068	0.008078	-0.00200449	0.00417149	-0.00625876	0.00881104	-0.0223445	-0.0224874	-0.00535001	-0.012335	-0.0132992	-0.00977974	0.00779681
284296	0.0224179	8.81631e-05	0.000335385	-0.0108796	0.000223504	-0.0058415	-0.00715779	-0.00151777	-0.000653175	0.000975775	0.00174895	0.00125986	0.000896525	-0.00423573	0.000411394	0.000995302	-0.00108253	0.000611321	-0.00344663	0.00369105	0.000975272	-0.0032761	0.000749774	-0.00337376	0.00751765	0.00196417	0.00692708	-0.000825293	-0.000802731
284944	0.00389692	-0.0175252	-0.00549606	-0.00220518	0.00376859	-0.00303411	0.00566817	0.000943616	-0.00746276	0.00206634	-0.00375957	0.0032976	0.000124154	-0.00806995	0.00177062	0.0071298	0.0025564	0.00107606	0.00633311	0.0102166	-0.00184449	0.0124778	0.00222427	0.0211789	-0.00965224	0.00435322	-0.0133927	-0.00423123	0.000834656
29023	-0.0049827	0.00148427	-0.0118348	-0.00783116	0.000895541	0.00367395	0.00304891	-0.00535178	0.0111667	-0.00206574	-0.00656938	-0.00724766	-0.00576606	-0.0374895	-0.00226769	-0.00620674	0.0067333	0.0113763	0.0107162	-0.0325857	-0.00393134	-0.00141779	-0.00874406	-0.0149175	0.00910664	-0.00194455	-0.0126913	0.00322529	0.0106905
2018-03-03	-0.0069765	6.43481e-05	0.00219765	0.000567399	-0.00521951	0.00870915	0.00146085	0.0210394	0.00332068	0.00018647	0.00546565	-0.000456237	0.00100544	0.00728393	-0.00160361	-0.00196064	0.00632453	0.00344673	0.00601843	0.00381851	0.000327189	-0.00339377	-0.00569311	0.014227	-0.00969538	-0.000298592	0.00302064	-0.00206726	-0.00372335
2018-09-03	-0.0125549	0.00187423	0.000208458	0.000588068	-0.00059653	0.000638737	-0.00273756	-0.000946426	0.00251331	-0.00070147	-0.000518678	-0.00316174	0.000138705	-0.00758724	-0.000263591	0.000712812	0.00105008	0.00115533	-0.000410756	-0.000301034	0.000552983	-0.000881883	-6.62721e-05	-0.000271155	0.00212812	0.00203818	0.000861306	0.000465565	-0.000623744
349236	-0.00276315	0.0190506	0.00384717	-0.00138573	0.00204238	-0.000414453	0.0039084	-0.00328641	0.00155096	0.000762271	0.000724351	-0.00279411	0.000808657	-0.000689908	-0.00143486	0.00267432	0.00259679	0.000309759	-0.000254488	0.00496258	-0.00231864	0.000846717	0.00361555	0.00983348	0.00772807	-0.00844485	0.00610214	0.00331558	0.000607061
2018-03-04	-0.00370689	-0.00203837	-0.000576012	-0.00677651	0.000489497	-0.000178105	-0.010851	0.000134007	-0.000285349	-1.80726e-05	-0.000395126	-0.0003802	-0.00336512	-0.00696315	0.00088457	-0.000924925	0.00309781	-0.00263919	-0.00218664	0.0091255	-0.0017406	-0.000699009	-0.000159008	0.00205476	-0.00397346	0.00835758	-8.00966e-05	-0.00100014	0.000266492
2018-09-04	-0.01284	-0.00375214	-0.00150666	-0.000504912	-0.00181185	0.00323091	0.00899087	0.000975435	-0.000454068	-0.00446764	0.00307024	-0.00235124	0.00108195	-0.000213927	0.00245613	0.00196303	-0.0027099	-0.000827924	-0.0015041	0.00629847	-0.00258277	0.00578949	-0.00213606	-0.00675257	-0.000129253	0.00532318	-0.00251501	-0.000617169	-0.00263821
439985	-0.00912728	0.00379299	0.00233734	0.0137736	0.00444463	0.00192857	-0.00334809	-0.00104946	0.000388987	0.00853668	0.000263574	-0.00554395	0.000124001	0.00584668	-0.00197308	0.00275923	0.00542809	-0.00160474	0.00856969	0.0127257	0.00152584	0.00469236	-0.00076155	-0.00841612	0.000243344	0.0133715	0.00119238	-0.000667438	0.00121526
440338	-0.00396339	-0.000407282	0.00149578	-0.0135603	-0.000112691	-0.00531681	0.00279273	-0.001403	-0.0072206	-0.00276925	-0.00319796	0.00264002	0.00126085	-0.0131806	-0.000781955	0.00503334	-0.0014278	-0.004877	-0.00663997	0.00736912	0.00147677	0.0019663	0.00105191	0.00640182	0.000832414	0.00335224	-0.000815734	0.00898259	0.0042549
2018-03-05	-0.00349653	0.0120625	0.0239682	-0.00437046	0.00798928	0.00103941	-0.00426161	0.00339475	0.00929689	0.00440802	0.00705171	-0.00198453	0.00124508	-0.00318153	-0.00581465	0.00794899	-0.00469951	0.0008909	-0.00225344	-0.00477358	-0.00150446	0.000582915	0.0087988	0.00124188	-0.00743438	-0.00110266	0.0039765	-0.00545527	-0.00184895
2018-09-05	-0.012887	0.000469415	0.0010602	0.000115907	0.00119231	-0.000822398	-0.0037054	-0.000406877	0.000855769	-0.000197901	-0.000718737	-0.00068833	0.00105246	0.000309857	-0.000454065	0.000666737	-0.000374913	0.00108147	0.00063736	0.00325001	0.00015656	-0.00152148	0.000526603	-0.0073683	-0.0015333	-0.000248044	0.00097358	-0.000757411	-0.000710745
541469	0.00684579	-0.000587775	0.000710452	-0.0114463	0.0034094	-0.00282975	0.0108742	0.00215457	0.00433553	-0.00118292	0.000361192	-0.00295189	0.000163371	-0.0119592	-0.000136687	-0.000530603	0.00361968	-0.00228655	0.000559294	0.00332686	0.00147021	-5.19506e-05	-0.00267134	-0.0144834	-0.00542972	-0.0156549	-0.00652235	-0.00527539	0.00173115
54530	0.0051299	0.00228914	0.00380365	-0.00946811	0.00278924	-0.0137534	-0.00104009	0.00687075	-0.00789299	-0.00288471	-0.0202674	0.00584208	0.00817148	0.0112149	0.00335075	-0.010128	-0.00901904	-0.00425782	0.00965109	-0.000908565	-0.00293334	0.0048182	-0.00868127	0.00382143	-0.00790485	-0.000836609	0.0078579	0.00140587	-0.00140851
55849	0.00448161	0.000129625	0.00642635	0.00414731	0.0089261	0.00271601	-0.000775724	0.005931	-0.00721061	0.00694449	-0.00225757	-0.000988013	-0.00475649	0.000553132	-0.0170954	0.000676483	0.00824398	-0.00533427	0.0067759	-0.0282887	0.00146625	0.0104358	-8.80409e-05	0.00311881	-0.00839707	0.000246517	8.78479e-05	0.010897	-0.00553361
56959	-0.0103262	-0.00398858	-0.00138915	0.000717752	0.00112944	-0.00664764	0.00112501	-0.000607796	-0.00133231	-0.000299103	-0.0134243	-0.00261587	-0.00305581	0.0059058	0.00756731	-0.00149817	0.00431207	0.00471046	0.00352632	0.00641061	-0.00224635	-0.00392169	2.79507e-06	0.0083692	-0.00172193	-0.00602653	-0.00356157	0.00236295	0.00249165
57238	0.00284648	-0.00190243	0.00210748	-0.00448409	-0.00159763	0.00674383	-0.0182806	-0.0071494	0.00443324	0.00141276	0.00406075	-0.0106989	-0.00604887	0.0124707	-0.00100287	0.00434736	-0.00742546	-0.00235038	-0.00997497	-0.0182093	-0.00419151	-0.0151601	0.00199883	-0.00288139	0.0165826	-0.0139057	0.00426124	-0.0125921	-0.011158
2018-03-06	0.0154939	-0.00618185	0.000359438	-0.00571663	0.00650495	-0.0027665	0.00128014	-0.0117902	0.00956754	0.00429058	-0.0113157	-0.00857144	-8.78803e-05	0.00417258	-0.00111552	0.00556555	-0.0148973	-0.0010732	-0.00928682	-0.00490939	-0.00254785	-0.000239453	0.00419315	0.00147847	0.00486437	0.00163377	-0.00142377	-0.00422637	0.00540194
2018-09-06	-0.00190967	-0.00110708	-0.00492513	-0.00696391	-0.00286671	-0.00319008	-0.00369321	0.00624283	0.00444229	0.00370429	0.00233517	-0.00274304	0.0159939	0.00666839	-0.00576153	-0.00245703	0.00185727	0.00112908	-0.00277541	0.00263865	0.00077411	0.00157159	-0.0093949	0.00171926	-0.0044146	0.00265222	0.00227183	-0.00651743	0.00190836
63968	0.00176676	-0.0115696	-0.00575627	-0.00123966	0.00893057	0.0124257	-0.00224855	-0.00204993	-0.0195201	0.0113229	0.00258287	-0.016416	0.0105642	0.00353822	-0.00688251	-0.00903719	0.00944628	0.0127721	0.00766576	0.00367199	-0.00108747	0.0141693	-0.00551733	-0.00775964	0.00734822	-0.00451565	0.0297055	-0.00992405	0.00624507
644151	-0.0021531	0.00402571	0.00119791	0.00549387	-7.11262e-05	0.00471554	0.00582534	0.00518356	-0.000382636	0.00611289	0.00368443	0.0144667	0.00318728	0.00553174	0.000628781	0.00199175	-0.0132791	0.00345256	-0.00410251	-0.0133354	0.00935556	-0.0139066	0.00406337	-0.00899813	-0.00407945	0.00941916	0.0068534	-0.00930738	0.00510559
653325	0.0014964	0.00433305	-0.00748152	-0.00347848	-0.00576756	-0.000594917	0.00880615	0.00195691	-0.00795014	0.00432378	0.00983809	-0.000115404	-0.00135414	-0.00324395	-0.0049246	0.0565311	0.0139915	0.00869862	0.00381037	-0.00181318	0.00383338	0.00366715	-0.00189667	-0.00216289	-0.0110292	-0.00627839	0.00204274	0.00419296	0.00902899
654787	0.00336762	0.00812605	-0.00393296	0.000270623	0.00763528	-0.000534019	0.00555698	0.00583302	-0.00259741	-0.00377081	0.00431667	0.0116232	-0.0030779	0.00406339	0.00182174	0.00534035	-0.000797721	0.00363139	0.00919928	0.000506649	0.00186838	0.00951242	0.00387062	-0.0029679	0.00345147	-0.00488175	0.00399649	-0.00465433	0.00131649
2018-03-07	-0.000814035	0.00143896	0.0167174	-0.00518583	-0.00160905	0.00104901	-0.00573889	-0.00549423	-0.00343302	0.000250081	-0.0164908	0.000636456	0.00403238	-0.00197128	-0.00314349	0.00241478	0.00256992	0.00824518	0.00234436	-0.0101563	-0.000106458	0.00637895	0.000551431	0.000162717	8.17792e-05	-0.000968279	-0.00121733	0.00140759	-0.00265574
2018-09-07	-0.00773348	0.00561466	0.027833	-0.000889133	-0.0109749	0.00455456	-0.00449107	-0.00625955	-0.00692745	-0.00230817	-0.0158967	0.00809708	0.000103839	0.00209853	-0.00546125	-0.000553349	-0.00387024	0.005186	-0.00207398	0.00814763	0.00959385	-0.0035429	-0.00149525	-0.00570473	-0.00601811	0.00175464	0.010227	-0.000389938	-0.000611354
727945	0.0108732	0.0018728	-0.00612149	-0.00561128	0.00158168	0.0135318	0.00163386	0.00627962	0.00749512	0.00462614	0.000955812	0.00261019	-0.0017858	0.0285274	-0.00305351	-0.00118682	-0.00523022	-0.00362336	-0.00161672	0.00622491	-0.00663666	0.0148	0.0015664	-0.00468998	0.00916154	-0.000775009	-0.0104739	-0.000665405	-0.00280398
729642	0.0103273	0.00226612	0.000884101	-0.00849343	0.00599059	0.00137472	0.00677583	-0.000720919	0.00188797	-0.00203096	-0.00219176	-0.00634843	0.00552748	0.00622592	-0.000629145	0.0119149	0.00923141	7.74286e-05	0.0024197	-0.00250087	0.0209943	-0.00808056	0.000179695	-0.0102514	0.00516209	-0.00903544	-0.00641117	-0.000130701	0.000384832
729991	-0.0146138	-0.00241635	-0.00287966	0.0172607	0.00221363	-0.0042818	0.00634172	-0.00171463	-0.00127514	0.00222564	-0.00118326	0.00434065	-0.00852354	0.00645674	-0.00541275	0.00228087	-0.0023614	-0.00594981	0.00137198	-0.00162976	-0.00246093	0.0021366	-0.000246167	-0.0214981	-0.00783062	-0.00845973	-2.85735e-05	-0.00413102	0.00993864
730272	0.01596	-0.0205604	-0.00292862	0.00799329	0.00464582	0.00230999	-0.0148293	-0.00541045	-0.00924089	-0.00484197	0.00929939	0.00320197	-0.000675992	0.0107383	0.000371851	-0.00125195	-0.000767102	-0.00604848	0.00956352	9.47373e-06	0.00506685	0.00189778	3.88421e-05	0.00753781	0.00566173	0.000569513	0.00590357	-0.00459206	-0.0164857
730517	-0.00106006	-0.00135737	0.0017608	-0.00490351	-0.00133094	0.00526598	0.00958792	-0.00056634	0.0056548	0.00229561	-0.000763959	-0.00555382	-0.00189045	-0.0155815	1.88629e-05	0.0038938	0.000701615	0.00171102	-0.00151969	0.00405164	0.000211267	-0.000710966	-0.00359703	0.00405536	-0.00490041	-0.00585604	-0.00401518	0.00139351	0.00130939
2018-03-08	0.00856291	0.0050085	0.00288872	0.00324785	0.00317714	0.00107083	0.0094009	0.00395597	0.00140072	0.00749478	0.00456511	0.00615457	-0.00684992	0.00450866	0.0190278	0.00370967	-0.00903727	-0.00733401	-0.0124126	0.00934849	0.00303385	0.00661867	0.00427746	-0.00388088	0.00105253	0.00850198	-0.00881914	-0.00910127	0.00310737
2018-09-08	0.0134492	0.00125229	0.00360456	-0.00142457	-0.00284375	-0.00165857	0.0031522	0.0113624	0.00433924	0.00314198	0.00662831	-0.0039652	0.000379703	0.0019256	-0.00463077	0.00761807	-0.00723488	-0.00780658	-0.00529238	0.00511201	0.00427865	-0.00471758	0.00155979	-0.00531266	0.00121743	0.00213786	0.000151835	0.0066871	0.00513763
80092	-0.00725791	-0.00519101	0.00376343	-0.00710539	0.00138693	-0.00142267	0.00513432	-0.00911045	-0.00534168	0.00239195	0.00367516	0.0021375	0.000514339	0.00585178	0.00147933	-0.00211591	-0.00397686	0.00367236	0.00313213	0.00541082	-0.00207471	0.00145505	-9.22377e-06	0.000496052	0.0105266	-0.00418237	0.00963246	-0.00266044	0.000932321
80126	-0.0126031	-0.005363	-0.00084255	0.00306567	-0.000127889	0.00305095	-0.00207853	-0.00132463	0.00107345	0.00048889	0.000492312	-4.846e-05	0.000557004	0.00129724	0.00093506	0.000352449	0.000757385	0.000660561	-0.000359482	-0.00443329	0.000761489	-0.00227693	0.000550616	-0.0101386	-0.000774605	-0.00299082	-0.0010123	-0.00174239	-0.000696781
80163	-0.00820415	0.00809337	0.00041225	0.0111765	-0.00112624	0.00102613	-0.0138343	0.0039743	-0.00381577	-0.0009371	0.000927903	0.00200414	0.000376245	0.00453576	0.001395	-0.00263235	0.00386535	0.00138518	0.0013095	0.0037075	0.00139221	-0.00264869	0.000704117	0.00417584	0.00964703	-0.00838826	-0.00176451	-0.00194746	0.00129793
80822	-0.00657238	0.00117231	-0.00407126	-0.00407976	-0.00902996	-0.00243536	-0.00678471	0.00673918	0.00201441	0.00526511	-0.0223672	-0.00511825	-0.00134889	-0.00195435	-0.0240159	0.00853955	0.00823888	0.000870801	-0.00799034	0.00533128	0.00481349	-0.0121328	0.0018975	-0.00422426	0.00346131	-0.00100238	0.00224859	0.00594185	-0.00491951
2018-03-09	-0.00596482	0.0204877	-0.0101112	-0.00730059	-0.00341924	-0.00197879	0.0018653	-0.00351534	-0.00509827	0.0023468	0.0101178	0.00451782	-0.00245832	-0.00285854	0.00211724	0.00238036	-0.00138883	0.00201177	-0.000512147	0.00566205	0.00938426	0.0103168	-0.00951323	0.0115875	0.00203405	0.00410057	0.00440507	-0.0084748	0.00501891
2018-09-09	-0.00157267	0.0114194	-0.0029596	-0.000118437	-0.00053787	-0.00177537	-0.00163405	0.00139594	0.0103362	0.00559477	0.00117192	0.0137399	0.00678392	-0.000810276	0.0042976	0.00496008	0.000971706	0.00302845	-0.00473367	-0.00366902	0.00902991	-0.0083942	0.00165653	-0.00155622	0.0145423	0.00226203	0.00639891	0.00707047	0.00289309
A1BG	-0.0132866	0.0149777	-0.0115875	0.000648106	-0.000441337	-0.0121919	0.0108034	-0.0122769	-0.0044373	0.00307332	0.00221406	0.00973594	0.00628398	0.00173299	-0.00122298	0.000303072	-0.00770879	0.00672666	-0.0154696	0.00595133	-0.000213373	0.00696112	0.00653753	0.000622418	-0.0115303	0.00158553	0.0154681	-0.00703622	-0.00884079
A1CF	-0.0156502	0.000317132	-0.0024445	-2.88654e-05	0.00179452	-0.0186752	0.000409774	-0.00479418	-0.00797556	-0.00559248	-0.0110888	-0.000155789	0.0210688	0.0029631	0.00923536	-0.00758583	0.0246799	-0.00131527	0.000924456	0.00378698	-0.00217811	-0.0096661	-0.00709337	0.000906065	-0.00299147	0.00266088	0.00432921	0.000621911	-0.00757186
A2BP1	0.00884045	0.00966067	0.000184938	0.00361984	-0.000794903	0.00167733	0.00463743	0.00476412	0.00039508	0.00100436	0.000714926	0.00116008	-0.00250125	-0.0099878	-0.00146035	-0.000144284	0.000561673	0.000691523	-0.00105466	0.000519086	-0.00064052	0.00635691	-0.00382941	-0.00510994	-0.000873922	-0.0127852	-0.0038987	-0.00342097	-0.00793474
A2LD1	-0.0025346	0.0135815	-0.00245399	-0.000233461	-0.000863324	-0.000355028	0.00524714	-0.00285597	-0.000976021	0.00249862	-0.000440101	-0.00311312	0.00221612	0.000516329	-0.000783587	-0.00524786	-0.00716811	0.0106028	0.00400571	0.00423949	-0.000120948	0.00250083	0.00160169	0.000221559	-0.000469173	-0.000361189	0.000568355	-0.00195556	-0.0019243
A2M	-0.00542643	-0.00286398	-0.0086318	0.000258846	-0.00135062	-0.0104055	-0.00229048	0.0084922	0.00976151	0.000685045	-0.00699208	0.00121435	0.0209762	0.00156859	8.90552e-05	0.00562383	-0.0111794	-0.000614814	-0.0253285	0.00885901	0.00500125	0.00510465	-0.00655619	-0.00174007	-0.00272522	-0.00406651	0.00563121	-0.00183696	-0.00241441
A2ML1	-0.00525094	-0.00572168	-0.00272376	-0.00101786	0.000663285	0.00483698	-0.0108155	-0.000517738	0.000402834	0.00111694	0.000897404	-0.00134026	0.0003018	-0.0017056	0.00039379	-0.000178099	-0.000365452	0.00179634	0.00127172	-0.00180625	0.00119985	-0.00136554	0.000493505	-0.00248897	0.00530983	0.00336376	0.00281902	-0.000653836	0.00324346
A4GALT	-0.0108541	-0.00893435	0.0044018	0.00777793	0.00507621	0.00232377	-0.00115312	-0.0041416	-0.00432388	0.00242863	0.00597762	-0.00148971	-0.00332302	0.00360243	-0.002229	-0.00226889	1.86288e-05	-0.00233645	0.00156618	0.00810532	0.00172774	-0.00201528	-0.00205253	-0.0147826	0.00238493	0.00352946	0.00646811	0.00292985	0.00251158
A4GNT	-0.00215284	0.00133998	0.00121572	0.00820073	0.00204864	-0.00619474	0.0188531	-0.00127997	-0.000503603	-0.00118905	-0.00251376	-0.00654041	-0.00325966	-0.00484737	0.000348683	-0.000457394	0.00283565	-0.00421523	0.00295067	0.000805304	-0.00167755	0.000208612	-0.0031751	-0.00703807	-0.0129471	-0.0103309	-0.000494405	-0.00239666	-0.00342448
AAAS	0.00667642	0.0142479	0.000251307	-0.00368976	0.00105749	0.000452058	-0.00142686	-0.00279694	-0.000880904	0.00491647	0.00317634	0.00301072	0.00144942	0.000823844	-0.000291376	-0.00286397	0.00397544	-0.000709354	-0.000523527	0.00282774	-0.000863584	-0.00395324	0.00345524	0.00355638	0.0140856	-0.0046909	-0.000407236	-0.00263906	-0.00132052
AACS	-0.000706591	0.0144412	-0.00561141	0.00973707	-0.00259459	-0.000723954	0.00525775	0.00376268	-0.00438906	-0.00884339	0.00275751	0.0132308	-0.00175821	0.00437285	-0.00188793	-0.00915109	-0.00774231	0.0038894	0.000242091	-0.00985234	-0.0045763	-0.00454479	-0.0258251	-0.00883412	-0.0229799	0.00376443	0.00226097	-0.00700408	-0.00238679
AADAC	0.00302412	0.0156483	0.000876628	0.00160949	0.00658272	-0.00204137	-0.00486283	0.000431799	-0.0021705	-0.0018722	0.00176639	-0.00422883	-0.00336578	0.00381066	0.000487253	0.000167225	0.0247741	-0.00805941	-0.00613345	-0.00124862	0.00350343	-0.00135095	0.0092187	-0.00190467	-0.0081039	-0.00878871	0.00959286	0.0109174	-0.00631583
AADACL1	-0.00138343	0.00182234	8.11575e-05	0.00496692	0.0140613	-0.000874915	-0.00484593	0.0111275	-0.00593544	0.0109039	-0.00386137	0.00261525	0.0089398	0.00162352	0.00312678	0.00954519	-0.0170218	-0.00697207	-0.0110202	-0.0241994	0.00544054	0.0059528	-0.00311401	0.0042022	-0.00420757	0.00145374	-0.0101946	0.0215584	0.0067992
AADACL2	0.00724987	-0.00891264	0.00532649	0.0058289	-0.000103165	-0.000805581	-0.02114	-0.000675026	-0.00199658	-0.00309673	0.00164985	-0.00757899	-0.00143576	-0.00422953	0.00151663	0.00149835	-0.000284106	0.00285338	-0.0001932	0.0211692	0.00488516	-0.00166386	0.00934027	0.0168918	0.00303547	0.0221545	0.0129834	0.0112436	0.00122397
AADAT	-0.00233525	-0.00391144	-0.000769684	-0.00565943	-0.00594487	-0.000692149	-0.00609939	0.0042258	0.00921565	-0.00167557	-0.0126336	0.000294676	-0.00455495	0.000538194	0.00329006	0.00124648	0.00174775	-0.00199309	0.00051768	-0.000123417	-0.00138466	-0.00574333	0.00121214	0.00342848	0.0063318	0.000963635	0.00714638	-0.00495072	-0.00359052
AAK1	-0.000582946	-0.0108829	-0.00668857	0.0116502	0.00504889	-0.0012297	0.00207143	0.00108213	0.0111119	-0.00929696	-0.00533488	-0.0021476	-0.0102817	0.00275065	7.79617e-05	-0.001636	0.00499959	0.0114809	0.00317497	-0.00430133	0.00472945	0.00309204	-0.000519854	0.00298049	0.00854297	0.00383694	-0.00193761	-0.00741164	-0.00838387
AAMP	-0.00442755	0.0157057	0.00314671	-0.000238464	0.000415944	0.00261875	0.0075998	-0.00295895	-0.00122307	0.00268558	0.0036895	0.00450107	-0.00192165	-0.00386227	-0.00183986	-0.00206141	-0.00592111	-0.00139825	-0.00459927	0.00363023	-0.00235142	-0.00702744	0.00206666	0.00322297	-0.00439331	0.00134878	0.00386259	-9.77301e-05	0.000777948
AANAT	-0.00578478	0.000594548	0.00408519	0.0089471	0.000920751	-0.00881559	-0.00565046	-0.00322511	-0.00879653	-0.00380615	0.00491561	0.0113118	0.00238401	-0.0241264	0.00133129	0.0100591	0.00765563	-0.00206935	0.000198397	-0.00131019	-0.00201964	0.00197006	-0.00275947	0.0244467	-0.0104848	0.0452409	-0.00408958	0.00986805	0.0112662
AARS	0.00994078	0.00234413	-0.00265503	-0.00391674	9.43914e-05	0.00101475	-0.00154222	0.00181271	-0.00333043	-0.0181272	-0.00138394	0.00589085	0.00172603	0.00145746	0.00704812	-0.00754217	0.0137578	0.00808326	-0.00513414	0.00211855	-0.00453798	-0.00821894	-0.00572176	-0.000566138	-0.00267502	0.00267341	-0.0045851	-0.0114904	0.000559824
AARS2	-0.00656149	-0.00137978	-0.00860056	0.00386688	-0.0109223	0.00809596	-0.000731605	-0.000776344	0.00345296	0.00203228	0.00130362	0.0016289	0.00117982	-0.0051516	0.000386135	0.00188996	0.000118629	0.000891878	0.00503029	5.37143e-05	0.00132336	-0.00119109	-0.00185979	-0.000347359	-0.000237557	0.000466798	-0.000879618	-0.00679752	0.000834959
AARSD1	-0.00240021	0.00109787	-0.00797586	0.00753909	0.00747394	0.0109913	-0.00299971	-3.51643e-05	-0.0033112	0.0132404	0.0100687	-0.016824	0.00885497	0.00650019	0.00472311	-0.00462638	-0.000974867	-0.00169555	0.0121185	0.00861527	0.00904054	-0.0123998	0.026673	0.00166197	-0.00128563	0.00611505	0.00172822	-0.0121817	0.00525345
AASDH	0.00119049	-0.00376135	-0.000281482	0.000582053	0.0027903	-0.00366719	-0.0112835	-0.00300955	-0.0100423	0.0111099	-0.0064098	-0.0165358	-0.000656092	0.00768417	0.0124295	-0.00428551	-0.0101221	0.000243113	0.00494397	-0.000828188	-0.00784126	-0.0042919	-0.00502452	-0.00381188	0.00983823	-0.00203949	-0.00316134	-0.00191391	0.00481874
AASDHPPT	-0.00403113	-0.0111901	0.00483243	0.000785001	0.000848371	-0.00401026	0.00650539	0.0166712	-0.00249755	0.00075622	-0.0222552	-0.0113035	-0.00551981	-0.00313241	0.0118934	0.0026867	0.00302903	-0.00941619	0.00899848	0.0026971	-0.00522459	0.00875294	0.000399333	-0.000126612	0.00754052	-0.005971	-0.00385312	-0.00708065	-0.00479599
AASS	-0.000276432	-0.00935886	0.00994017	-0.00883186	0.00785459	-0.00226387	-0.0138462	-0.00208511	-0.00318216	0.0116954	-0.00519673	-0.000896778	0.00910824	0.00505076	0.00527464	0.00183624	-0.00328363	-0.00280423	0.00168906	0.00310207	-0.000608647	-0.00343924	0.000659471	-0.00375122	-0.00018091	0.00276943	-0.00823787	-0.00328535	-0.00101642
AATF	-0.00332908	0.00572141	-0.0105277	0.00855189	-0.00310739	0.0025928	-0.00167879	0.00721381	-0.00330903	-0.00783927	-0.00667457	0.0175315	-0.00286597	0.00168473	0.00723176	-0.00666308	6.82353e-05	-0.00351163	0.00424685	-0.000183813	0.000724799	-0.00505736	0.00228344	-0.00191299	0.00369727	0.000365895	-0.00622869	-0.000259004	-0.0117138
AATK	-0.000146712	0.00938348	-0.0078185	-0.0101948	0.00578772	0.0113375	-0.0134767	-0.00818407	0.00626273	0.00456231	0.00490728	-0.010629	-0.00172819	-0.0236394	-0.000758295	-0.00782159	0.0120701	-0.00537057	-0.00567632	0.00647945	-0.00430811	0.00136835	0.00197782	0.00460795	0.00816225	-0.00925656	0.0149558	-0.000391669	0.0053213
ABAT	-0.00302555	0.00573688	-0.00156559	-0.00375457	0.00528921	-0.00428121	-0.00473771	0.0123367	0.006915	0.0121559	-0.000800732	-0.00118867	0.0115161	0.0114075	-0.0126993	0.00159402	0.0211156	-0.00216411	-0.00414287	-0.00663656	0.018922	0.00541891	-0.0181369	-0.00737725	0.00913769	0.00453712	-0.00553328	0.00237668	-0.0151097
ABCA1	-0.000831403	0.000409938	0.0116379	0.00394541	0.00362067	0.0100702	-0.00378115	-0.00757095	0.00627899	0.00371747	-0.011739	-0.0040939	0.0217654	-0.00186103	0.00701872	-0.00285362	-0.000475766	-0.0105027	-0.00337605	-0.00166209	0.00230269	0.0130836	-0.00467812	0.00456625	0.00342374	0.0028107	-0.0026318	-0.00108807	-0.0130204
ABCA12	0.00941517	-0.00923514	-0.00566559	0.0015272	-0.00319847	0.0265329	0.00335296	-0.0124947	0.00232898	0.00435126	0.00121076	0.00312591	-0.00265988	0.0133773	0.00382413	0.0342316	-0.000628464	0.00315537	0.010214	0.000970759	0.00140776	0.00354801	0.00628218	-0.0077731	-0.00936689	-0.00972119	0.00761919	0.0101698	-0.00412545
ABCA13	-0.0124722	-0.0041307	0.000110787	-0.00114868	0.000796372	-0.00519239	0.00129491	-0.00427497	0.000431997	0.00539133	0.00806982	-0.00893788	0.0043413	0.00307147	0.00430556	0.00169304	-0.0184573	-0.00461288	-0.00066218	0.00810716	0.00837592	0.0090877	0.0132923	0.0119691	-3.43392e-05	0.00490253	0.00582896	0.014506	-0.00823781
ABCA17P	-0.0153126	0.000580842	0.000269571	0.000291264	0.000863256	-0.00648734	-1.81178e-05	-0.00151328	0.00123277	0.00037964	-0.00234573	-0.00024243	-0.000306273	-0.00166432	-0.000855959	0.00193403	-0.000657379	0.000847799	0.00163649	0.00285588	-0.00152813	-0.000251281	0.00127802	-0.00379202	-0.000413572	-0.007608	0.00248776	0.00161418	0.00154281
ABCA2	-0.00558682	-0.00385866	-0.00194227	0.00892701	-0.00435243	-0.00307123	-0.00525966	-0.00455957	0.00617574	-0.00436775	-0.000388399	0.00274082	0.000919252	-0.00310464	-0.00395981	-0.000555067	0.000898449	0.00219325	-0.00365011	-0.00166658	0.000908193	0.00319603	0.000117399	-0.00683687	0.00284909	0.00254298	0.00664937	0.00386902	0.00406757
ABCA3	-0.0190584	0.000942829	0.000719443	0.00391707	0.00141484	0.00526082	0.00217666	0.00175538	0.000970635	0.00175728	-0.000921049	-0.000100259	0.00325689	0.00115937	0.00135644	-0.00104684	-0.00516655	0.00533381	0.00206757	0.0113145	0.000478778	-0.00140166	0.00192964	-0.00396081	0.000934075	-0.0035347	0.00475531	0.000754449	-0.00186
ABCA4	0.00790861	0.00174919	-0.00375146	0.00356104	0.00193658	0.00933023	0.0116481	-0.00148337	-0.00476287	0.0019512	0.00697091	0.000685379	0.00129218	-0.00754287	-0.000333184	-0.00540972	-0.00172347	-0.00127967	-0.000671925	-0.00522054	0.00219372	0.00100078	-0.0040778	0.0102882	0.00144242	-0.00426453	-0.00162665	-0.000614497	0.00570451
ABCA5	-0.00145063	0.000387748	-0.00233346	0.00592244	0.0060844	-0.000331068	-0.00674749	0.00140285	-0.00193029	-0.0116856	-0.0211866	-0.0152763	0.00198576	0.00254061	-0.00154229	-0.000231925	-0.00828016	0.00714225	0.00249356	-0.00308512	-0.00599984	-0.00402099	-0.014311	-0.00436517	0.00156257	0.0072911	0.00436284	0.00346748	-0.00716321
ABCA6	0.00130862	-0.00232341	0.00115766	-0.0045967	-0.00205935	-0.00386884	0.00545352	0.00178887	-0.00182779	-0.00117859	0.00653462	-0.00412149	-0.000223028	0.00475133	0.00172741	-0.00480722	-0.00197534	-0.0056637	-0.0042362	-0.00355535	0.00102733	-0.000871898	0.00208629	-0.00595159	-0.00229384	0.0256724	-0.00949601	-0.00627647	-0.00194439
ABCA7	-0.00627347	0.00138898	-0.00708727	0.00835518	-0.00224116	-0.00132833	-0.0016711	-0.0291893	-0.00356703	0.00593081	0.00122975	0.00509104	0.00317238	0.00333053	-0.00471991	-0.00178741	0.00101484	0.00382805	-0.00449845	-0.00338362	0.00195233	-0.00172576	-0.0017322	-0.00571096	-0.00752452	0.00148262	0.00718688	-0.00478477	-0.00620801
ABCA8	-0.00334141	-0.00199692	-0.000656855	0.00376132	0.000198071	0.00483853	-0.00327836	-2.44887e-05	-0.00297032	0.000753639	-0.000871748	0.00228266	-0.0012142	0.00479527	-0.000638592	-0.00257057	0.0106749	-0.00250437	0.00403017	0.00380566	0.00177745	0.000179937	-0.00336647	0.0100892	0.00534131	-0.00335871	-0.0115918	-0.00223465	0.00328809
ABCA9	-0.000392357	-0.00772825	0.0012271	-0.00684513	0.000829192	-0.00145969	0.0153931	-0.000653669	-0.000275383	0.000274747	-0.000311847	-0.00181965	0.00110763	0.00903366	0.000560261	0.00142312	-0.00155128	-0.000111547	0.00313617	0.00201527	0.00107716	0.000411537	4.15357e-05	-0.0068138	0.00161453	0.00797158	0.00101194	-0.00144093	0.00144496
ABCB1	-0.0031314	-0.000838787	0.0181692	-0.00294932	0.00631987	0.0133413	-0.004075	0.010525	-0.0131449	-0.0343489	-0.0122273	-0.00591799	0.0108276	0.000697019	0.000669191	-0.00086422	-0.0215273	-0.000995881	-0.0143328	0.0122401	-0.00419979	0.00214729	-0.00304135	-0.00279432	0.00012211	0.0011726	0.00307633	0.0194149	-0.00409009
ABCB10	0.00529827	-0.00255318	0.0228252	-0.00354741	-0.0175875	-0.00339381	-0.00380139	0.0024761	0.00975619	-0.00353111	-0.00822086	0.00269639	-0.00247246	0.0049933	-0.000706301	-0.00652307	-0.0203562	-0.00957221	-0.0106789	-0.015613	-0.00774807	0.0171263	0.00232033	-0.0102061	2.59822e-05	-0.00230238	0.0112489	0.00568297	-0.00432974
ABCB11	0.0032625	0.00796704	0.00129337	0.00565492	0.000756486	0.00777934	-0.00023509	0.000501081	0.000216227	0.000100025	-0.00084715	0.000666678	5.05341e-06	0.000846235	0.000880265	0.00062569	-0.00210458	-0.000166479	0.00135609	0.00177091	-0.000563836	-0.00106923	0.00158771	-0.00583023	-0.000302259	-0.00100746	0.00499079	-0.000121191	-0.000523914
ABCB4	0.000985092	-0.00207442	-0.0143353	0.0110324	0.00148061	0.00191118	0.00279794	0.00445595	-0.0121687	0.00695534	0.0080786	-0.00708911	0.0137281	0.00527536	0.00384151	-0.00620645	-0.00326811	-0.00716758	-0.0281114	0.0122028	-0.00837391	0.00149662	0.00345467	0.00520767	-0.0195091	-0.00212794	-5.25912e-05	-0.00353393	0.00943497
ABCB5	0.00515899	-0.00605633	0.00125128	-0.0164009	0.000905649	-0.00599789	0.00515019	0.00121208	0.00198153	1.97193e-05	-0.00201198	0.00202254	0.00044878	-0.00560134	-0.000320754	-0.000470674	0.00118478	-0.000588517	0.000358691	0.000806675	0.000362729	-0.00198949	-0.0007402	0.000691361	-0.00230778	0.00177225	-0.00115647	-0.00016691	5.74858e-05
ABCB6	0.00465956	0.0125257	-0.00916086	-0.00208656	-0.00827673	0.00298148	0.00306792	-0.00370594	-0.00372717	-0.0221516	0.0063958	0.00829942	-0.00687205	0.0058704	-0.00638368	0.00874163	-0.0143854	-0.0158001	-0.0110385	0.00058504	-0.0216647	-0.000277555	-0.00677075	-0.000230424	-0.00418505	-9.50919e-05	0.0186103	0.00636003	0.0043627
ABCB7	-0.00795336	-0.00925962	-0.0025018	-8.52614e-05	0.00898942	-0.00717215	0.00308595	-0.00351799	-0.00534091	0.00700267	-0.0118226	-0.00105476	0.00672205	0.00384365	0.00385212	0.0025353	-0.00101758	-0.00604968	0.00258267	0.00272823	-0.00195217	-0.00714216	-0.000630943	-0.00400693	0.00831369	0.00347107	-0.00638423	-0.00422052	-0.00139807
ABCB8	0.0115691	0.00419505	0.00203437	-0.000519956	-0.00163423	-0.00753965	-0.00580921	-0.000876455	-0.00285773	-0.000405381	0.00318612	0.00530079	0.00157623	-0.00442597	9.08602e-05	-0.000306801	0.00046414	0.00567898	0.00528445	0.00280522	0.000912833	-0.00189049	-0.0025045	0.00259835	-0.00163243	-0.00268185	0.00112123	0.00179908	0.00257767
ABCB9	0.0115808	-0.00579587	-0.00855877	-0.00874939	-0.00432201	-0.00562102	-0.00580296	0.00831753	-0.0115979	0.00150631	0.000578466	0.00458249	0.00162821	0.0160431	0.0049575	0.00598389	-0.0158278	-0.00290617	0.00113166	-0.00461766	0.00183892	0.00105921	-0.0093765	-0.0247439	0.0131912	-0.00597349	-0.00357742	0.00461148	-0.00343876
ABCC1	-0.00635326	-0.000732985	0.00797806	0.00826205	-3.53945e-05	0.00521596	-0.012898	-0.00373954	0.0296944	-0.0161309	0.00603094	0.0105976	-0.00979845	0.00210996	-0.00403581	-0.00172767	0.0100573	0.00400992	-0.00259982	-0.000697205	-0.00192893	0.00575675	0.00129829	0.000500762	0.00642099	0.000932074	-0.0149699	0.000644062	-0.00286153
ABCC10	0.0012182	-0.00517641	-0.0114659	0.000284013	0.00153351	0.015727	-0.00195853	0.00653761	0.00557998	-0.00807548	-0.000261338	0.00473804	0.00701379	0.000789546	-0.00347785	0.00116863	0.00176894	0.0112569	-0.00373356	-0.00556529	0.000415559	-0.00304748	-0.00202143	-0.00251486	-0.00873201	-0.00210646	0.00499148	0.00368402	-0.00412481
ABCC11	0.00217822	0.00435989	-0.000372813	0.0167261	0.00198686	-0.00209361	-0.0102547	-0.00291666	-0.00565024	0.000517467	0.00728312	-0.00348596	0.00190704	0.00651219	0.00327938	0.00284599	0.00652415	-0.00420692	-0.00430866	0.00156857	-0.00104403	-0.00242128	8.24827e-05	0.00300509	-0.00499128	-0.00582768	0.00440134	-0.00430691	0.0049947
ABCC12	0.0119246	0.000943138	0.000718129	0.00246012	0.00142016	-0.00421103	-0.0017226	-0.000115161	0.00306987	0.00267919	0.000537145	-0.000211467	-0.00159001	0.00108068	-0.000714374	-0.0014013	0.000907322	0.000745869	-0.000775122	-0.00560624	-0.00290809	-0.00270085	0.00424942	-0.00391729	-0.00524231	0.000715142	-0.00258237	-0.00223215	-0.00230505
ABCC13	0.00922872	0.00577877	0.00149697	-0.00575114	0.00275842	0.00270576	0.00558843	-0.00266435	0.00623156	0.00226988	-0.00141583	-0.00386883	-4.33117e-05	-0.00271767	-0.000922395	-0.00162087	0.000235556	-0.00266648	0.0109877	-0.00139731	-0.000256142	0.000343311	-0.00419161	-0.00142226	0.001256	-0.0142426	-0.00423259	-0.00633762	0.00215082
ABCC2	-0.00160147	-0.00114024	0.015353	-0.00391552	0.0118286	-0.00738015	-0.00486449	-0.00949261	-0.000352593	-0.0197658	-0.00572933	0.00844149	0.00284861	0.00717319	-0.0017682	0.00415085	0.000784611	-0.0102739	-0.00752078	0.00169379	-0.0106208	-0.00653429	0.00394729	-0.0045095	-0.00138257	0.000703754	-0.0107026	0.00223581	0.00157699
ABCC3	0.00186545	-0.00279589	-0.00823484	0.00347072	0.00235766	0.00294784	-0.00918391	0.00448531	0.00110742	-0.0311687	-0.0015153	-0.00188661	0.00493662	0.00424031	-0.00210393	-0.00246487	0.0107597	0.000835881	-0.00549276	-0.00190454	-0.00677948	0.00306393	0.00102353	-0.00471899	0.00857123	0.00386366	0.0010903	0.00447132	0.00240147
ABCC4	0.000783325	0.00561555	0.0165288	0.00612104	9.41739e-05	-0.00244394	0.00521212	0.0120074	-0.0031638	-0.0149816	0.00482812	-0.000689176	-0.0100527	0.00605291	-0.00389075	-0.0171508	0.0065557	-0.00910978	-0.00480682	0.00308298	0.00229078	-0.00147539	-0.00124364	0.011815	-0.0008475	-0.00319369	0.00056951	-0.00750371	-0.00158499
ABCC5	-0.00015042	-0.0143462	-0.0029979	0.00383058	-0.00124869	0.00785535	-0.00185778	0.0110822	0.00910384	-0.0192298	-0.00107905	-0.00189067	-0.00177348	-0.00186371	-0.00561118	-0.00210966	-0.0193797	0.00584986	0.00495683	0.00458871	-0.00890246	-0.0204177	-0.00875153	0.0046155	-0.0173714	-0.00352297	-0.00181659	-0.010905	-0.0045029
ABCC6	-0.00917265	0.00573047	-0.00563229	-0.0120169	-0.00996922	0.00591689	-0.00612387	0.000646105	0.00825022	-2.28402e-05	0.00323611	-0.00310092	0.00332965	0.00621969	0.00983161	-0.00307441	0.0261746	0.00812115	-0.00487955	-7.11007e-05	-0.0120958	0.00149315	-0.0229823	-0.00818201	0.0025588	-0.0032677	0.00788858	-0.00583957	-0.00810708
ABCC8	0.00458159	-0.00286356	0.0049595	-0.00182846	0.00618455	0.0126433	-0.0134925	0.00138676	0.00126597	0.0017955	0.00542641	0.000849108	0.0030627	-0.0212023	-0.00198353	0.00133887	0.00251128	0.00175581	0.0059696	-0.00684271	-0.00141701	0.00229437	0.00148456	0.00641875	0.000864769	-0.00619801	0.00031382	-0.00269829	-0.000633663
ABCC9	0.00735978	-0.00239802	-0.00115943	0.00755966	-0.000483081	-0.00322305	0.00209123	-0.00606585	0.00305167	0.00417429	0.000639452	-0.00264223	-0.000555063	0.00144359	-0.00020679	0.00078739	0.00350142	0.0035319	0.000315998	0.00459248	0.00142895	-0.00375533	-0.00550013	-0.00408185	-0.00661055	-0.0122325	0.00819493	-0.00618378	-0.0024408
ABCD1	0.0146139	0.00106056	0.00143581	0.000883507	0.00610639	-0.000984623	0.00212369	-0.00131508	-0.000126462	-0.00530737	0.00846076	0.00506788	-0.002316	-0.0112747	-0.0043486	1.02246e-06	-0.00830976	-0.00350739	-0.00186307	-0.00272132	-0.00479688	0.00173794	-0.00210266	-0.0013435	0.0198631	-0.000999349	0.00255034	0.0020817	0.00413043
ABCD2	0.0125569	0.00367393	-0.00368804	0.0050667	-0.00849048	-0.00241033	-0.00211028	0.00463716	-0.00637431	0.00679132	-0.00425021	0.00816957	-0.00399536	-0.0100264	0.00240491	-0.00665508	-0.00525565	-0.000921382	-0.0121638	0.00351164	0.000878392	0.00406231	-0.00484081	0.00548724	-0.000855911	-0.00392459	-0.0258547	-0.0118283	-0.0131158
ABCD3	0.000646898	0.0130506	0.023348	0.00455124	-0.00535354	-0.00896233	-0.0080907	0.0125494	0.00874512	0.00457586	-0.0146869	-0.00226448	0.00441669	-0.00188826	0.000561172	0.00420055	0.00169636	-0.0128612	-0.00252518	-0.00228974	0.0103356	0.00869246	0.00770536	-0.00777515	-0.00154241	0.0111631	0.00922373	0.0067139	0.00154237
ABCD4	-0.0117401	-0.0124409	0.00378776	0.00595935	0.00357733	0.000565948	-0.00403149	0.00335955	0.000531224	0.000584128	0.00866789	-0.00456169	-0.00493183	-0.00377294	-0.00219532	-0.0035335	-0.0094153	-0.00362637	-0.00263656	-0.0152215	-0.0142285	-0.00651832	-0.0120835	-0.0150337	-0.0044524	-0.00137408	0.00400439	-0.00776292	-0.00261816
ABCE1	-0.00118375	-0.00211371	0.0103938	0.00860885	-0.00556782	-0.00731364	0.0045255	0.00825224	-0.00697006	-0.00739587	-0.0211795	0.000167658	0.00293677	-0.000905812	-0.0120723	-0.00823279	0.00162914	-0.00437028	0.00148329	-0.021403	0.00348479	0.00580771	0.0166383	-0.00310256	0.00668528	-0.00361306	-0.00178256	-0.00207664	0.00713953
ABCF1	-0.00361564	-0.00712323	-0.00975005	0.00094883	-0.00410149	-0.00819136	-0.00522751	0.00209598	0.0165814	0.001598	0.00374398	0.0141626	-0.00703071	-0.00204863	0.00732424	-0.00012063	0.000965796	-0.00985061	-0.0015657	-0.00455266	-0.00436747	-0.0345282	0.00996169	0.0125995	0.00498445	-0.000786037	0.00135718	0.00398665	-0.00862831
ABCF2	-0.0152457	-0.0077992	-0.0028334	-0.0118573	-0.00286469	0.0105717	0.0129191	0.0144547	0.0121714	-0.0057937	-9.24368e-06	0.0245666	-0.0140067	-0.00615497	0.00130544	0.00267162	0.0141532	0.0054106	0.0101242	-0.00455412	-0.00192213	-0.0262415	0.0254097	-0.00682279	0.00765652	-0.000449682	0.00996538	0.00289031	-0.00501874
ABCF3	-0.00874199	0.00184213	-0.00561159	0.00339978	-0.00105652	-0.00551883	-0.00340328	0.00271831	-0.00639845	0.00642096	0.00661745	0.0100852	-0.00348137	-0.00696491	0.000653644	0.00449361	-0.0121609	-0.00422736	-0.00398375	0.0101756	-0.0018891	-0.0191083	0.00681124	0.000106155	-0.00200591	0.00100956	0.00222074	0.000617058	0.000778049
ABCG1	0.0118815	0.00531276	-0.000915783	-0.00861436	0.00600292	-0.0039649	-0.00403526	-0.000376027	0.00123758	0.00157614	-0.000238833	-0.00165081	0.000106267	0.00308649	-0.000631878	-0.00394894	0.00463188	0.000837765	0.00257488	0.00692711	0.000853972	-0.000472676	-0.0037919	-0.00414972	-0.00868604	0.00921196	0.00437419	-0.00486032	-0.000533295
ABCG2	0.000412536	-0.000920184	0.00222604	0.00453414	0.00370908	0.00335032	-0.0043692	-0.0144865	-0.00943132	-0.0263829	-0.00043553	-0.00139179	0.020235	0.00333756	0.00295401	-0.00104548	-0.0154997	-0.0106	0.00216921	0.000829519	-0.00317619	0.00367726	0.0121453	-0.00406455	-0.0103339	-0.00360728	0.00380486	0.0252147	0.0011846
ABCG4	0.0119497	0.0103859	0.000386788	-0.0057572	-0.000596558	-0.00471841	-0.0017204	3.37016e-05	-0.00204062	0.00166048	0.000520715	0.00301396	-0.0016407	-0.00190517	-0.000639654	0.00136923	0.00288482	0.00105545	-0.00396529	0.00386684	0.000110318	-0.0011419	-0.0021733	-0.00910505	-0.00749985	0.00885982	-0.00184715	-0.000696967	-0.00221073
ABCG5	-0.0137372	-3.85367e-05	-0.00132923	-0.0107986	0.00381437	-0.0110608	-0.00489176	-0.011105	0.0119722	-0.00265847	0.00516047	-0.0125318	0.00783664	0.00289418	0.0067016	0.00180917	0.00798485	-0.000651894	-0.00263266	0.00391445	-0.00453391	0.00410341	-0.0104128	-0.00259757	-0.00778016	-0.00256702	-0.000525594	-0.0100453	0.00437185
ABCG8	0.00213685	-0.00305016	0.00901844	-0.00243831	0.00176204	-0.00221528	-0.00887025	0.0128318	-0.00064478	0.00851276	0.0212058	0.00342262	-0.000102112	0.0108686	0.0124927	-0.011939	0.0190851	-0.0239808	-0.0113003	0.0112969	-0.0130041	-0.00914784	-0.00247462	0.00099462	-0.00291647	-0.00837964	0.0122537	0.0114408	-0.00161627
ABHD1	0.00825637	0.00403321	-0.00897273	-0.00108482	-0.00257386	-0.00437362	0.00373771	0.00193513	0.00105181	-0.00142916	0.00443486	-0.0220065	0.00200654	-0.0109611	0.015063	0.00395488	0.00283946	-0.000422506	-9.25792e-05	0.00727421	0.00113789	0.0065127	-0.000509305	-0.00298026	-0.00116169	0.0155343	-0.00937209	0.00551005	0.000566889
ABHD10	-0.000875893	0.0102334	0.0167488	-0.00346913	-0.000786707	-0.00460961	0.0091746	0.00150235	0.000396189	0.0143953	-0.0040977	-0.00523525	0.00279801	-0.00295695	0.00315948	0.000222779	-0.00132916	0.00112353	0.00775735	0.00630307	-0.000569002	-0.00570694	0.00528452	0.00146756	-0.00336935	-0.0021273	0.0013502	-0.00348666	0.0028633
ABHD11	0.00200101	0.00935947	-0.00325079	0.0110629	-0.0108978	-0.0067105	0.0107414	-0.00280133	0.006122	-0.0118428	0.00196819	-0.00376087	-0.00193176	0.00447556	0.00820192	0.00390758	0.00397048	0.00637305	0.0031146	0.0116902	-0.00230865	0.00197017	0.00219189	-0.00109687	-0.00183584	0.00656957	0.00460975	-0.000945252	-3.43066e-05
ABHD12	-0.00284098	-0.00594558	-0.00872795	0.0121441	-0.0108167	0.00376771	0.00179573	0.00998903	0.000954039	-0.00326489	0.0109913	0.00681009	0.00414014	0.00214971	0.001422	-0.00801186	-0.0101152	0.00655442	0.00539613	-0.000728173	0.00311343	-0.000222097	0.00176675	0.00209871	0.00297904	0.00338116	0.0011321	0.00651395	-0.00714659
ABHD12B	0.00667083	-0.013217	-0.00484781	0.0153185	0.00472432	0.00237213	0.00702499	0.00532642	-0.00231908	-0.0038786	-0.0114337	-0.00408049	0.00655835	0.0038851	-0.000487077	-0.00108426	0.00420604	-0.00606082	0.00869041	0.0117379	0.00263569	-0.00932614	-0.000800084	-0.00553913	0.00109946	0.00922011	0.00657982	-0.0030352	-0.000564474
ABHD13	0.0050616	-0.00377913	0.00665794	-0.00355109	0.00077444	0.00577878	0.00229283	0.00467527	-0.00213677	-0.000116122	-0.0203744	0.00897721	-0.00348139	0.0128109	-0.0279278	-0.00318302	-0.00201708	-0.00197117	0.0104477	-0.00597879	0.000729756	0.00785346	0.0052703	0.00873544	-0.00547109	-0.00296669	0.00235767	-0.00388374	-0.0054677
ABHD14A	0.00275185	0.00956405	-0.0152594	0.00254173	0.00384655	-0.00961805	0.00515532	0.0152223	0.0068757	0.00516063	0.00116669	-2.80469e-05	0.0165598	0.00176437	0.00194416	0.00499668	-0.00312552	-0.00570743	0.0140313	-0.00206913	0.00310386	-0.00170023	-0.00351016	-0.00187099	0.000171625	0.000451658	-0.000112979	-0.000427314	-0.00598482
ABHD14B	0.00809879	0.00649163	-0.00597592	0.00208397	0.00129133	-0.0048263	0.00472484	0.000819847	-0.00496481	-0.00188703	0.000943542	0.00275901	0.00584905	0.000954719	-0.00273108	-0.00374197	0.00436578	0.00518641	0.00108819	-0.0012675	-7.30446e-05	0.00450858	-0.00466508	0.00472174	0.0137039	0.000138727	0.00115461	-0.00196926	0.001353
ABHD2	0.000120534	-0.01325	0.00110218	0.00190082	0.00175307	0.000926652	0.00824949	-0.0205873	0.00351399	-0.032588	0.00246272	-0.0115421	-0.00177854	0.0111918	0.0154794	-0.0105077	-0.013584	0.00583407	-0.015416	0.00350269	0.00711001	0.0113402	-0.00246562	0.0121473	0.0164356	0.00332932	0.0132325	0.0510008	0.00513169
ABHD3	-0.00791038	-0.00154949	-0.00118702	-0.0103671	-0.00789986	0.0164581	-0.00109298	0.00194457	0.00652569	-0.0124812	-0.000518702	-0.00146907	-0.00488965	-0.00318125	-0.00257561	0.00653293	-0.0102997	-0.00767524	-0.021551	-0.0121008	0.00658636	0.0149116	0.000626536	-0.0017338	-0.00551985	-0.00060989	0.00759991	-0.00440448	-0.0049382
ABHD4	0.00244488	0.00337893	-0.000155503	-0.00143501	0.00871148	0.00120604	0.00839249	0.00406772	0.00161544	-0.0136909	-0.000505883	0.0045699	-0.00254533	-0.00335853	0.00241467	0.0129675	-0.00419068	-0.00201605	0.000894869	0.00233284	-0.0117557	-0.00572198	-0.00920394	0.00486466	-0.00160604	-0.000138132	-0.00150073	0.00387154	1.63575e-05
ABHD5	-0.00162314	0.0084242	0.00477587	0.000912523	0.0046213	-0.00380445	0.00915849	0.00310066	-0.00123172	-0.00407926	-0.000418755	-0.00497782	-0.0058648	0.00266145	0.00330544	0.00171059	-0.00518236	0.00118559	0.00702195	0.00148119	-0.00171301	0.00193973	0.00572007	0.00354729	-0.00165924	-0.00162055	0.0020128	0.00245427	0.00151475
ABHD6	0.00660805	-0.00513005	0.0114581	0.014381	0.00682101	-0.00265845	0.00421318	-0.0227555	0.00260441	-0.00638716	0.0193845	-0.00570882	0.0133692	0.0148811	-0.00268803	-0.00486962	0.00711597	0.00478778	-0.000134405	0.00345922	-0.00121131	0.00288461	0.00266372	0.00655188	-0.0117512	-0.002635	-0.00588105	-0.00452179	0.00808467
ABHD7	0.0065805	-0.00649995	0.00217493	0.0106457	0.0102838	0.0066329	0.000290399	-0.00397399	-0.00307796	0.00629334	0.00689903	0.0018293	0.00023279	0.0155113	0.00436734	-0.00544884	-0.00569646	-0.0140568	0.00555582	0.00581946	0.0542057	0.000387208	-0.0158593	0.0074599	-0.00101765	-0.00697678	0.00156728	0.00278992	0.00372966
ABHD8	0.00682178	0.00321135	0.000295343	0.0242153	0.00264577	-0.0172098	-0.0110724	0.00627296	-0.00101705	-0.00990301	-0.000430676	0.0173399	5.37508e-05	-0.000633288	0.00508621	0.00408372	-0.000945098	-0.00622625	0.0136837	-0.0014503	-0.00346481	0.00260161	-0.0163703	-0.010997	0.00104878	0.0079307	0.00339904	0.00176835	0.00568773
ABHD9	0.00534842	0.00143447	-0.00166443	0.0147262	-0.00468212	-0.00625791	0.00615577	-0.00620019	0.00131626	0.00323394	0.000875821	0.00163599	-0.00330124	-0.00344057	0.00239608	-0.00295004	0.0014352	0.00917763	-0.00932242	-0.0189811	0.00052983	-0.0066241	-0.00110639	-0.0053407	-0.00545886	-0.0067483	0.00164937	0.00179586	-0.00302488
ABI1	-0.00461422	1.34358e-06	0.0133613	0.0062676	0.0060757	0.00540505	-0.000935607	-0.000874411	-0.000659037	0.00497686	-0.00388834	-0.00235754	-0.00549027	-0.00216803	-0.000343929	0.00224115	-0.00130969	-0.000168142	-0.00226515	-0.0126662	-0.000338086	0.00133728	-0.0030941	-2.26901e-05	0.00476982	4.3181e-05	0.00126265	0.00307268	-0.0020154
ABI2	-0.00038612	-0.00273705	0.00470447	-0.00378576	0.00176834	0.00167358	-0.0150163	-0.00201852	0.0094334	0.00240143	0.00863534	0.00970983	2.33354e-06	-0.0141092	-0.00948025	0.00328407	-0.0269793	0.00277395	0.00440722	0.00039868	0.00634885	0.0106562	-0.0220796	0.00719484	0.00374469	-0.000152127	-0.0161766	-0.0140591	0.0101073
ABI3	-0.00261306	0.00164842	0.000518565	-0.0137057	0.00175148	-0.0091747	-0.000833355	-0.0012601	-0.00819858	-0.000275446	0.00102586	0.00339	-0.000272013	-0.0333463	0.000246757	0.0025405	-0.00260685	-0.00261507	-0.00498193	0.0042101	-0.0014964	-0.000358854	-0.00284923	-0.00414654	0.00198979	0.0094114	0.00159091	-0.000447749	-0.00090862
ABI3BP	0.0128325	0.00454417	-0.000273453	-0.010576	0.00163904	0.00521118	-0.00419663	-0.000921756	0.00145408	0.000814538	0.000187518	-0.000740391	0.00200349	0.0093677	-0.000967786	-9.66625e-05	0.00199312	0.00470144	0.0025279	0.00348557	-0.00121095	0.00270858	0.00520111	0.000880581	0.000820244	-0.00261068	0.00835555	0.00308121	0.00134974
ABL1	0.00107638	-0.00121398	-0.00630041	0.000816094	-0.00100572	0.00901772	0.00115547	0.00382715	0.0118403	-0.019531	0.00242757	0.00614901	-0.00205251	-0.000140789	0.00831776	-0.00404666	-0.00914248	-0.00516316	-0.00157453	0.000391468	-0.0104659	-0.0105969	-0.00521485	0.000730339	0.00787273	-0.00351303	0.00128417	-0.000622077	0.00211768
ABL2	-0.000960072	-0.00782824	-0.00581182	0.00160923	0.00598799	-0.000525677	-0.00880502	0.00153298	0.00504869	0.00904575	-0.00499616	0.000662851	-0.000223589	-0.00249821	-0.000656248	-0.00325302	-0.00721844	-0.00318488	-0.00638532	0.00252353	-0.00216132	-0.00465669	0.00398155	1.56496e-05	-0.00362757	-0.000930312	-6.78017e-05	0.00167268	-0.00282381
ABLIM1	-0.00967703	0.000382323	0.000390375	-0.000933727	0.00178034	-0.00177577	0.00178894	0.00255714	0.00453295	-0.00455733	-0.00524189	9.3953e-05	0.0108163	0.00150209	-0.00914893	-0.00334811	-5.35307e-05	-0.00220448	0.000796006	0.00386012	0.00230627	-0.00504894	-0.00275791	0.00342169	0.00984266	-0.000251071	-0.00063769	-0.00364126	-1.82448e-05
ABLIM2	-0.012172	0.00157711	0.000568493	-0.00461366	0.000700067	0.000271288	-0.00405795	-0.0010677	-0.000179484	0.000373562	-0.00135244	0.00145868	-0.000977537	-0.000228516	-2.73719e-05	0.000209572	0.000754825	0.000637485	0.000538369	-0.00329405	6.97956e-05	-0.00175793	8.88689e-05	-0.00619767	-0.00206663	-0.00139265	0.00255985	-0.000929153	-0.00059283
ABLIM3	-0.00412164	0.00919672	-0.00993831	0.000883254	0.00998926	0.00604235	0.0175807	-0.00826412	-0.000933187	-0.016221	0.0085091	-0.000250123	0.0099302	0.00549317	-0.00553525	0.00180798	-0.00688323	0.00656004	-0.0233989	-0.00173332	0.0257464	-0.0120031	0.0129783	-0.00574388	-0.00758644	-0.0115168	0.00274731	0.0111054	-0.0109338
ABO	0.00215067	0.00719004	0.00410843	0.0271802	-0.000744272	-0.0142501	0.0067075	0.000931746	-0.000622258	-0.000150734	0.00167438	0.00383288	0.000147372	-0.0105458	-0.000214389	0.00118217	-0.00105197	-0.00205204	-0.000674681	0.0195193	0.00130462	0.00128999	0.000314892	0.000447361	-0.0108921	0.00833196	0.00915686	0.00268204	-0.00575954
ABP1	0.00131881	0.00578678	0.00343916	0.00903433	0.00704042	-0.00289265	-0.00644996	-0.00106577	-0.00806997	-0.00973566	-0.00482837	0.000824908	0.00868672	0.00262978	-0.00559304	0.00496834	-0.00298029	-0.00102744	0.0112086	0.0135919	0.00106899	-0.00499191	-0.000152491	-0.00192667	-0.0035036	-0.00110511	0.0208196	-0.00817477	-0.0068792
ABR	-0.00627172	-0.0103661	-0.00170072	0.00336467	-0.00273532	0.00110952	0.00240862	-0.00758173	0.00119486	-0.0193496	0.00165434	0.0115687	-0.00487541	0.00841273	0.00264653	-0.000316972	-0.0049167	-0.00216395	-0.0114784	0.000410197	0.0201378	0.000305424	0.00260612	-0.00714061	0.00273831	0.000290072	0.00168196	-0.00246325	0.00269643
ABRA	-0.00792359	-0.00308055	0.0049671	0.0233239	0.011403	0.00100565	0.000886048	-0.00158952	0.00577199	0.00177878	-0.00451426	-0.00264331	0.00254323	0.000957834	-0.00414525	0.00771756	0.00839929	0.00312065	0.0139611	0.00134212	0.00419848	-0.0079358	-0.00548038	-0.00676722	0.00831301	-0.0232249	0.00539865	-0.00524607	0.00605698
ABT1	0.00180811	0.00963606	0.00663631	-0.000838341	-0.00240522	0.00874194	0.00281271	-0.0130223	-0.0043741	0.00336818	0.00141911	0.00441242	-0.00590272	0.00223411	0.00107462	-0.00143848	0.00168819	-0.0038054	0.00626276	0.000966678	-0.00162989	-0.00776844	0.00219249	-0.00301796	0.0083806	-0.00310429	0.00224001	-0.00278116	-0.00389383
ABTB1	0.00941249	0.00362402	-0.00185781	0.002539	0.00532449	-0.0040603	-0.00366089	-0.00223049	-0.00498675	-0.00527966	0.000434999	0.00439914	0.00016571	0.00125407	0.00972204	0.00279814	-0.00982223	-0.000410519	-0.0014315	0.00049222	-0.00243597	2.12613e-05	-0.00664645	-0.00480599	-0.000179493	-0.000169137	0.00499022	0.00440817	-0.000700312
ABTB2	-0.00576665	-0.0103026	0.00302518	-0.00574315	0.0082427	0.0109814	-0.00675842	-0.00527418	0.000553419	-0.00704345	0.00767376	0.00369642	4.26778e-05	-0.00847092	8.25093e-05	0.00516925	-0.000803914	0.00681871	0.00208523	0.00697663	0.0015244	-0.00554879	-0.000930612	-0.00114443	-0.0017999	-0.00284345	-0.00596501	-0.00280089	0.0121704
ACAA1	-0.004978	0.00418227	-0.0175116	-0.00615496	0.00187843	0.00119598	0.0101969	-0.01385	-0.00388186	0.00432978	0.00978351	-0.0128155	0.0238857	0.00384521	0.00422959	0.0039471	-0.0032338	0.00515066	-0.00296687	-0.00436445	-0.0241465	-0.0109634	0.0168435	-0.00415666	-0.0104068	-0.00428799	0.0200298	0.0219626	0.0175449
ACAA2	-0.012363	0.00404098	-0.00108777	-0.0046327	-0.0193661	-0.00141351	0.00391859	0.0127958	-0.0132218	-0.00247826	0.0229468	-0.0148409	0.0389504	0.00125216	0.0121015	-0.0010193	-0.00154967	-0.0337147	-0.00337299	-0.00352637	-0.0548121	-0.00302166	-0.00769264	0.00205845	0.0103611	0.0042237	0.00662279	0.0281098	-0.00436694
ACACA	0.0024145	-0.0096783	-0.00829944	-0.00900605	-0.00688857	0.0091545	-0.00449573	0.00229135	0.00119324	0.000282487	0.0102353	0.000601865	0.00238371	0.00185638	-0.0103897	-0.0272079	0.01354	0.00113858	-0.0109467	0.00869948	-0.00450361	-0.0169864	-0.00385194	-0.000714133	-0.00375564	-0.00502673	-0.00367304	-0.0120104	-0.0106681
ACACB	0.00394838	0.00968931	-0.0164666	-0.00664981	-0.0021465	0.0043447	-0.00304169	-0.00223149	0.00383581	0.0149202	0.00637405	0.000171031	0.00308633	-0.00322504	-0.0020745	-0.0105032	0.011457	-0.000255354	-0.0170996	-0.00774501	-0.00289616	0.00923917	-0.0030878	-0.00594709	-0.0122981	-0.0126811	0.00755126	-0.000479213	0.00805281
ACAD10	-0.0128635	-0.00101205	-0.00125941	0.0077695	-0.000810297	-0.00263795	0.00341254	-0.000507258	0.00219186	0.00153935	0.00177031	-0.000291845	-0.000729468	-0.00325414	-0.00289813	-0.00619536	-0.0031459	0.0016385	0.000352945	0.00683851	-0.00411406	-0.00243919	-0.00515832	0.00301285	0.00250841	0.00132019	-0.00164037	0.00169298	0.00512174
ACAD11	-0.00626939	-0.00310378	-0.00410636	-0.00322579	-0.00026061	-0.000557209	-0.0107634	-0.0049574	-0.00016586	0.00512519	-0.005088	-0.00606932	0.00158683	-0.000358267	0.000737963	-0.00792123	0.00053817	0.001871	-0.00383972	-0.00214461	-0.00315315	-0.00944769	-0.0115732	-0.00537319	0.0045987	-0.00137883	0.000149189	-0.00548133	-0.00284833
ACAD8	-0.00194808	-0.00198118	0.0126958	0.000615351	-0.00694706	0.00513069	-0.00367152	0.0117859	0.01407	-0.00221283	0.0119659	-0.00564522	-0.00183051	0.0139952	0.00226075	0.00844299	-0.00703772	0.00823967	-0.00253568	-0.00551762	-0.00497285	-0.0142151	-8.80755e-05	-0.000186964	-0.0005933	0.00726056	0.00604513	-0.00344737	-0.00383363
ACAD9	5.60294e-05	0.0180434	-0.00539421	0.00369044	-0.0100009	-0.00262028	0.0033935	-0.00161231	0.000805068	-0.00104079	0.0031104	0.00049384	-0.00342273	0.00409194	0.00207818	-0.00319794	0.00429183	0.00180799	-0.00338311	-0.000336748	-0.00110383	-0.00939964	0.00835819	-0.00191673	0.000203215	-0.00130716	0.00827608	-0.00110255	-0.000415803
ACADL	0.00704822	-4.16191e-05	0.00113703	0.00248	0.000207936	0.00152639	0.00536887	-0.000879968	-0.00108348	-0.000930177	-0.00010693	-0.000812164	-6.81021e-05	-0.000187065	0.000222118	-0.000952905	0.00160217	0.00145089	0.000290345	-0.000383741	-0.000784668	0.000536399	0.000832477	-0.000642197	-0.00122767	0.000262197	0.000124772	0.00143245	0.000373723
ACADM	-0.0102696	0.00589412	-0.00948481	-0.00390142	-0.00441461	0.00115286	0.00814712	0.00431578	-0.00746834	-0.0128473	-0.0232165	0.0029387	0.0153678	-0.00549365	-0.00327176	0.00337882	-0.00420499	0.00183881	-0.00723556	-0.0383919	-0.00895838	0.00613234	-0.00874944	0.00512367	-0.002462	-1.58176e-05	0.00980416	0.00257337	0.016753
ACADS	-0.00174572	0.0129724	-0.00910581	-0.00195426	0.00609815	-0.00431254	0.00238187	-0.00252965	-0.00989326	0.00473093	0.00286336	0.0089059	0.0119195	0.000735003	0.00132354	0.00272194	-0.00034055	0.00702396	-0.00798399	0.00137763	0.0020802	0.00117593	0.00672579	-0.00832905	-0.00104962	0.00164468	0.0127872	0.000486911	0.00202055
ACADSB	-0.00431165	0.000899552	0.00266394	0.00438222	0.00614786	-0.0079015	-0.00088567	0.00239536	0.00488655	-0.00851311	-0.0280742	0.000673632	0.0414383	-0.00118242	-0.00614653	0.0144866	0.0106593	-0.00565588	-0.0165747	-0.00158272	-0.0348239	0.00433575	0.00943772	-0.00424431	-0.00779919	0.00423147	0.0062604	-0.00919534	-0.00260493
ACADVL	0.000645334	-0.00459884	-0.0140614	0.00329008	-0.00222359	0.00177574	0.000220722	-0.00675957	-2.32713e-05	-0.0182666	-0.00509524	0.00846945	0.00156328	0.00332486	0.000309572	0.000872319	-0.00552107	0.00107289	-0.00583075	-0.0007152	0.00124262	-0.00370729	-0.00112674	-0.00479495	0.00161088	-0.0025719	0.00347526	0.00316743	0.00623315
ACAN	-0.0128264	-0.00170637	-0.00145639	-0.00027343	-0.000241862	-0.00049274	-0.00115311	0.00015253	0.000530601	-0.0016609	0.000468136	-0.00195384	-0.00129634	-0.00326001	0.000665847	-0.00105705	-0.000943231	0.000247925	-0.00117372	-0.00118192	-0.000556765	-0.000327836	0.00111713	-0.00673929	-0.00253665	-0.00182767	-0.00248483	-0.00220158	-0.00140081
ACAP1	0.00967528	0.00482922	-0.000404135	0.00754858	0.00125961	-0.000525162	-0.0045809	0.000717863	-0.00616296	0.00199182	0.00380143	-0.00306471	0.00163095	0.00572056	-0.00084947	0.00119111	-0.0043186	0.000655097	0.00241383	0.0084248	0.00171055	-0.00201283	0.00166784	-0.00566692	0.00670715	-0.0023691	0.00403498	-0.000542224	0.00154028
ACAP2	0.00313816	-0.00627484	0.00559264	0.00799246	0.00493951	-0.0123688	0.00176781	-0.00394678	-0.00124288	0.000592338	-0.0185499	0.00215972	-0.000847831	0.00184694	0.00385821	0.00256952	-0.00762172	0.00336343	0.00125712	-0.0110988	-0.000871998	0.00124546	0.000532623	0.00287919	-0.00343631	0.00192187	0.00483011	0.000693161	0.00273232
ACAT1	-0.000881473	0.00209401	0.00387921	-0.0049997	0.00416356	-0.00364198	-0.00087988	0.00386896	-0.00135537	-0.00728288	-0.0156162	-0.017064	0.0185699	-0.00310809	0.000179433	0.00316283	-0.00107575	-0.0296566	0.00455649	0.00877992	-0.0116177	-0.0143493	0.0203799	0.00420995	0.0125564	0.00629576	-0.00865452	-0.00287572	-0.00118749
ACAT2	0.0107066	-0.000349388	-0.000633475	-0.00768088	-0.0314415	-0.000248114	-0.0022459	-0.0274779	0.00363798	0.0104933	0.0245783	-0.0357813	0.00422679	-0.0128221	0.000737051	-0.00774245	0.00174801	-0.0155192	-0.0178018	0.0032647	0.00836593	-0.022608	0.0065596	0.00206315	-0.000252312	-0.00947968	0.0118391	-0.014507	-0.0342983
ACBD3	-0.00285383	-0.0115676	-0.00520306	-0.00583736	0.00881554	-0.0141155	-0.00474478	-0.00845624	-0.00189125	0.00875886	-0.0328542	-0.0138623	0.00688955	-0.00339459	-0.000729214	0.00785351	0.00572361	0.0058827	0.00993107	0.0171462	0.00122244	0.00368541	0.000497322	0.00240855	0.0156897	-0.00711548	-0.0134806	-0.00150951	0.00849402
ACBD4	-0.00621862	0.0108565	-0.0150554	0.0141167	-0.00578635	-0.00719813	-0.00181528	-0.00908649	0.00144608	-0.00812233	0.00160491	-0.000593636	0.00374346	0.00637481	-0.00530329	-0.00580095	0.0114505	0.00677563	0.000860124	-0.00504454	0.00243276	-0.000295294	-0.0211903	-0.0118442	0.02933	-0.00317394	0.00103088	-0.00209533	0.00996846
ACBD5	-0.00176556	-0.000743048	-0.000482955	0.00309238	0.00843932	-1.01658e-05	-0.00244673	-0.0124527	0.00745976	0.000263233	-0.0237582	-0.00287766	-0.000781501	0.000833731	0.00293422	0.00378649	0.00154184	-0.00530951	0.00911651	-0.00221774	-0.00304551	0.00189709	-0.00392561	0.00406975	-0.00384877	-0.00237715	-0.00570289	0.00904901	-0.00363992
ACBD6	0.0128154	-0.00584116	-0.0119019	0.00340591	0.0249497	0.00414526	-0.0080424	-0.0112193	-0.02159	0.0135923	0.00377189	0.0130501	0.00988413	0.00756191	-0.0161769	0.00407825	-0.0338281	-0.0104828	0.0269261	0.000773166	-0.0110104	0.0035958	0.0241437	0.015936	0.000285573	0.0134461	-0.0117588	0.00328433	-0.00587578
ACCN1	0.0137753	0.000154632	-0.000457528	0.00124203	0.00128173	-0.000731733	-0.00212918	0.00186719	-0.00284327	0.000836887	0.000773629	0.00405556	0.000916452	-0.000810643	-0.000637287	0.000266333	-0.000853679	-0.000366162	0.00198493	0.000265033	-0.00127278	0.00217981	-0.001078	0.000123256	-0.000459188	-0.00129013	-0.000597942	0.000359638	-0.000707535
ACCN2	-0.00388137	-0.00488376	-0.000489921	-0.00795697	-0.00304287	0.00367438	0.0214485	0.000840693	-0.00211478	0.000180385	0.000855266	-0.000847292	-0.000630035	-0.00476082	-0.00145022	-0.0024411	-0.00125523	-0.000965712	-0.00273446	-0.00506895	0.00164885	-0.000249507	-0.00388415	-0.00304548	0.00312287	0.00516619	-0.00160279	-0.000139148	-0.000809241
ACCN3	0.0125366	0.00333681	-0.00506432	0.00604663	-2.17934e-06	0.0157686	0.00135894	0.00411025	0.000188308	0.0027783	0.00382258	-0.00037506	0.000309507	-0.00803859	0.0013134	-0.00085341	-0.00131492	-0.000624026	0.00244691	-0.00347638	0.000172679	0.00677295	-0.000659533	0.00801903	0.00168998	-0.00122467	-0.00573195	0.00379908	0.000701985
ACCN4	-0.00182489	-0.0152864	0.00269164	-0.0028525	0.00350714	0.00239534	0.0160997	0.00095268	-0.00391321	0.0027436	0.00517677	-0.00229378	0.00480227	-0.00586389	-0.00114234	0.00400309	-0.00160265	0.00219094	0.000700754	0.0106705	2.35034e-05	-0.00143012	0.00325532	-0.00701233	0.0111546	-0.0112024	0.000876976	-0.00442713	0.000466221
ACCN5	0.00982918	0.00612969	0.000956981	-0.00219651	-0.000630608	-0.00192521	-0.00195994	-0.00147993	-0.000250508	-0.000420043	0.000969535	0.00348536	0.000139072	0.00241933	-0.00043097	0.000425268	-0.00135798	0.000277414	-0.00128795	-0.000675292	0.000343089	-0.00104325	-0.000873633	0.00171833	-5.31095e-05	0.000849166	0.000585193	-0.00179349	0.000250361
ACCS	0.00270478	-0.00544097	-0.00383344	0.000560468	-0.00403062	0.00770883	0.00211908	0.00153254	-0.0029799	0.00116249	-0.00515876	0.0052781	-0.00416694	-0.00610403	0.00227246	-0.00841439	-0.00305662	0.00277316	-0.00272978	-0.0154614	0.00341669	-0.0112283	-0.00378348	-0.0191566	-0.00975032	0.00743577	-0.00106459	-0.00547268	0.00813712
ACD	0.0041644	-0.00343242	-0.01356	0.000942872	-0.0139861	-0.000920716	0.00118605	-0.00030195	0.0107003	-0.00324106	0.00463632	0.0052821	-0.001562	0.00706394	0.00828499	0.00220083	0.00304833	0.00178483	-0.00349274	0.00181035	-0.00659807	0.00126974	0.000242352	-0.000503935	0.0033392	0.00111609	0.00371375	0.00518501	0.00382629
ACE	0.00361073	0.00391388	0.00169071	0.00888346	-0.00313329	0.0045721	0.000659645	-1.41021e-05	-0.000883556	0.000784898	0.00206247	0.00154216	0.000576654	-0.0044608	0.002235	-0.00129226	-0.00188337	0.00239846	-0.00699098	0.00349254	0.00196034	-0.00304465	0.0018065	-3.24115e-05	0.000805333	-0.00451721	0.00361262	-0.0055472	-0.00169191
ACE2	0.00334099	0.00748331	0.00134556	-0.00409552	0.0105029	-0.00359355	-0.0184424	0.00863987	-0.00208034	0.0086049	-0.00328495	-0.0057642	-0.00633512	0.00900907	0.00219041	-0.00163481	0.0128209	-0.0250131	-0.00601372	0.00559445	-0.0149605	-0.000612095	-0.00111279	0.00749332	-0.000401139	0.00153982	-0.000260228	-0.00576589	0.000940983
ACER3	-0.00234939	-0.00527149	-0.00385015	-0.00275314	-0.000842971	-0.0072979	-0.0049213	0.00696149	-0.00258252	-0.00866262	-0.0109842	-0.00403127	-0.00136471	0.00582331	-0.00197357	-0.0058103	-0.00881801	-0.00365863	0.00195408	-0.00174825	0.00513478	-0.00433443	-0.00075645	-0.00221018	0.00174292	0.00058766	0.0041608	0.0107884	-0.00143061
ACHE	-0.0142122	0.000168029	0.00180881	0.00370399	-0.000109996	-0.00431879	0.00211915	-0.00117178	-0.00158674	-0.000219495	0.00125452	0.00217864	-0.00103956	0.00038872	-8.73916e-05	0.00102216	-0.00105074	0.000819111	8.99648e-05	0.000838017	-0.00128313	0.00109778	0.00107579	-0.00178135	7.97573e-05	-0.00255478	0.000199285	-0.000440153	-0.00043216
ACIN1	-0.0101169	-0.00444192	-0.0012182	-0.00287611	-0.000949237	0.00706916	-0.00184378	-0.000859651	0.000420305	0.00375508	0.00182979	0.0054543	-0.00371586	-0.000106148	0.0036473	-0.000281851	-0.00223107	-0.000787211	-0.00127585	-0.00119391	-0.000844405	-0.000245516	-0.00159044	-0.00181562	0.00827206	-0.00207665	2.76257e-06	-0.00282222	0.0007241
ACLY	0.00335093	0.0024325	0.0225746	-0.000511228	-0.0216338	-0.00375198	-0.00702592	-0.0039966	0.00275406	-0.00100437	0.0316497	0.00216464	0.00419245	-0.00279277	-0.00593776	-0.012967	-0.0111341	0.00165736	-0.026025	0.0137286	0.0251656	-0.00067874	0.0042106	-0.0122078	0.000154816	-0.00652751	0.00812445	-0.0110662	-0.0158294
ACMSD	8.5635e-05	-0.0169801	-0.00329143	-0.00177595	0.00201952	0.00999549	0.000174921	-0.00379299	0.00189509	0.00674119	-0.00251275	-0.00259855	-0.0006076	-0.00799335	0.00290098	-0.000660807	-0.00574146	-0.0022484	0.00225182	0.00548608	-0.00300911	0.00184971	0.00212903	0.00440052	-0.00132226	0.0113196	0.000372128	-0.00144233	0.000162492
ACN9	0.00224068	0.000227269	0.00571103	-0.00270214	-0.00531553	0.00762552	-0.000294207	0.00223525	-0.00723568	0.0077725	0.00490648	0.00256913	-0.000457645	-0.000832141	-0.0232811	0.00196337	-0.00472711	0.00586467	0.00977193	-0.0334618	0.000761265	0.0110169	0.00405038	-0.00821773	0.00171523	0.000751021	0.0102824	0.000236109	-0.00108363
ACO1	-0.00526561	0.00669369	0.0200608	0.0131511	-0.00579674	-0.00746086	0.00186784	0.00159331	-0.0124858	-0.000999471	0.00488256	0.00258259	0.00294884	-0.00983952	-0.00515249	0.0027483	-0.00785926	-0.00546257	0.00271914	-0.00969148	-0.00372669	-0.0215537	-0.00523234	0.00783445	0.00162565	0.00606356	0.0279256	0.00381828	0.000441932
ACO2	0.00923475	0.00456945	-0.000659157	0.0038894	7.59202e-05	0.00050574	0.00135965	-0.000302455	0.000409836	-0.00445914	-0.00137966	0.00396743	0.00385325	0.00134552	0.000146689	-0.00166947	-0.00421577	0.00509485	-6.69681e-05	0.00239514	-0.000809788	-0.00911706	-0.00295231	-0.00171466	0.000260561	-0.0004963	-0.00100102	0.000492395	0.00220155
ACOT11	-0.000964164	0.00551208	-0.00159192	0.00921839	0.000925117	-0.00149207	-0.0120549	-0.000295963	-0.00186336	-0.000473835	-0.000181795	0.00308842	-0.00104968	-0.000744624	0.00580531	-0.00290154	0.00266538	-4.27455e-05	-0.00062756	-0.00246914	-0.00583782	-0.000191481	-0.00138144	-0.0112665	0.00075005	-0.0049789	-0.00541787	-0.00461741	-0.00182321
ACOT12	0.0141382	-0.000173733	0.00085879	0.00299441	0.000974184	0.00509578	-0.000710827	0.000511108	-0.00131052	0.00234736	-0.000620479	-0.000637345	-0.000186543	-0.0018738	-0.00129502	-0.00180562	0.00310382	0.00149067	0.00292233	-0.00352062	-0.00025168	-0.00350209	-0.00395232	-0.00351311	-0.00153741	-0.00307064	9.89165e-05	-0.00114132	0.00240022
ACOT4	0.00605266	0.00098681	-0.00101141	-0.0235582	-0.00129406	-0.00367923	0.0105266	0.00724237	-0.000564957	-0.00128681	-0.00164002	0.0036562	0.00242454	-0.00515243	0.00754241	0.000655145	-0.00593042	-0.0024416	-0.00496335	0.00532854	-3.31609e-05	-0.00124582	-0.000352664	-0.00811977	-0.00972028	0.000781678	-0.00436732	0.000780036	-0.00382565
ACOT6	0.00508177	-0.00279144	-0.00671902	-0.0161885	0.00163334	-0.0094496	-0.00258931	0.00110599	0.00232329	0.00460774	0.00113994	-0.00534213	0.00186953	0.00748354	0.000167882	0.0130289	-0.00912896	-0.00604117	7.03558e-05	-0.00951512	-0.00102636	0.000779856	0.000734527	-0.0141503	-0.00859296	0.0175596	-0.00508322	-0.00803392	-0.00199038
ACOT7	0.00646955	0.00185044	-0.000819906	0.00109852	-0.00706549	-0.010639	0.00576361	0.0110541	-0.00485449	0.00277687	0.00809022	0.0213127	0.00150033	0.00667406	0.00148529	-0.00746421	-0.00344003	-0.00265481	0.00312037	0.00321909	0.0164805	-0.00442868	-0.00413883	-0.0030357	-0.00117402	0.00476397	0.0045392	-0.000778043	-0.00423524
ACOT8	-0.000704509	0.00512297	-0.0105413	0.00639039	0.00172449	-0.00303256	0.0058412	0.00505438	-0.0114998	0.00414505	0.00403532	-0.000142693	0.012109	-0.00140618	-0.00308057	-0.00933199	-0.00165413	0.0234493	0.0135754	0.00612327	-0.00179686	0.00667285	-0.0127478	0.00195226	0.00363807	0.00404418	0.001216	0.00253716	-0.00209471
ACOT9	-0.00989603	-0.00265675	0.00653363	-0.00638613	0.0145594	0.0141489	-0.00107338	-0.00346774	-0.00128895	-0.00964388	-0.00131204	0.00433096	-0.00614626	-0.00450324	-0.004624	0.00203926	0.00532245	-0.00657441	0.00733585	-0.00815224	0.0310552	-0.0307109	0.016698	-0.0165614	-0.00445408	0.00708292	-0.0138486	0.0123191	-0.000518533
ACOX1	0.00211079	0.0016456	-0.00154838	-0.000821227	0.0107596	-0.00156166	-0.00217851	-0.0185007	0.0118898	0.00314946	-0.0139318	-0.0229089	0.0188508	-0.00641754	0.0115802	0.00498436	0.0117623	0.00798092	-0.0122899	0.017243	-0.0150181	-0.0106088	-0.00217366	-0.00353335	0.00653961	-0.00250364	0.0062943	0.0196008	-0.00881532
ACOX2	-0.00821917	0.00766079	-0.00874861	0.000398368	-0.00297885	0.00342844	-0.00264861	-0.0192853	-0.00254594	-0.0282662	0.00686722	-0.0161016	0.0300933	0.00975381	0.00333577	0.00603503	0.00695846	-0.0272807	-0.00763727	0.0082529	-0.0252971	0.00619848	0.00361481	-0.00480338	0.0103982	0.00163716	0.0222827	-0.00291188	-0.00161173
ACOX3	-0.00285606	0.0101491	-0.00884805	0.00430488	0.00248968	-0.00868937	-0.0057929	0.0139404	-0.0016349	-0.00190106	0.001434	0.00352399	0.00983101	-0.00432023	0.00933659	-0.0132955	0.00493305	0.0164907	0.0127676	-0.0056027	-0.00359682	-0.00699684	-0.00219344	0.0101989	-0.0048967	-0.00590629	-0.00214756	0.0154013	-0.00470764
ACOXL	-0.000309179	0.00639783	-0.00129834	0.00182391	0.000970925	-0.00283839	0.0129423	-0.00441215	0.000356585	-0.000581011	-0.00378114	-0.00492913	-0.00037018	0.00617674	-0.00267308	-0.00124166	0.00410111	5.23389e-05	0.00469322	-0.00173948	0.00721457	-0.0022879	-0.00734882	-0.000916665	-0.00351333	-0.009677	0.00555187	0.000723142	0.00481047
ACP1	-0.0105139	0.0141607	0.0445435	-0.00586235	0.00355791	0.0223873	0.00750521	-0.00562455	-0.00598911	-0.0125302	0.0102792	0.00270301	0.0015149	0.0127038	-0.00411302	0.00408121	-0.00672516	-0.00581005	0.00131053	0.00312271	-0.000383736	0.00510017	-0.00667216	-0.0128855	0.00805016	-0.00343057	0.00744629	-0.00691343	0.000671837
ACP2	0.0073092	0.00267606	0.00121285	0.00171991	0.000993003	-0.000870419	0.00362852	0.00124489	0.00526746	-0.00618566	0.0033069	-0.0010806	-0.00132716	0.000562654	0.00234665	-0.00193513	-0.00126015	0.00240924	-0.000703837	0.0045021	-0.00150385	-0.00194854	-0.00268894	-0.000696925	-0.00276634	-0.00239209	0.00290639	-0.0022946	-0.00216375
ACP5	0.00778926	0.00510932	-0.000773855	0.0101165	0.00242398	0.00263811	0.00070289	0.00149547	-0.00479174	-4.16025e-05	0.00739611	0.00354043	-0.00116117	0.000624838	-0.00138423	0.00199737	0.00450197	-0.00468901	-0.00621951	-0.00370022	-0.00462108	-0.00150615	0.00186888	-0.0010089	-0.00689069	-0.00138101	-0.00812122	-0.00376659	-0.00207716
ACP6	-0.00204275	0.0085899	-0.00297636	-0.0019764	0.0159109	0.000562281	-0.00303096	0.00487051	0.00494522	0.0077534	-0.00433886	0.0131358	0.0187296	0.00204239	-0.0275048	-0.00447609	-0.0139247	0.0133151	0.00936162	0.00388139	0.0151923	-0.0137052	-0.0121736	-0.00401568	-0.00550966	-0.00241034	0.000275518	0.00712769	0.0135359
ACPL2	-0.000517245	-0.00361328	-0.00577468	-0.00671705	-0.00987046	0.000208213	-0.000563216	0.00750321	8.88572e-05	0.0168358	0.00114124	-0.00181128	0.0100939	0.00228999	-0.00265755	-0.00987716	-0.0156033	0.000668507	-0.00195066	7.0691e-05	0.00280937	0.0101128	0.00376787	0.00389244	-0.00996218	0.00241277	-0.00108711	-0.00594366	-0.00656583
ACPP	0.00821933	0.00665026	-0.00393326	0.00358347	0.000874092	-0.00848925	0.00552176	-0.000983208	-0.00120547	-0.00255182	-0.00751398	-0.00351774	0.00097566	-0.00739955	-0.00151615	0.00232735	-0.00409014	0.00354686	0.00308095	-0.00992604	-0.00242611	-0.00567993	-0.00178692	0.00438459	0.00665881	-0.00124705	0.00360056	-0.00149182	-0.00367806
ACPT	-0.000267962	0.008398	0.00157057	0.00636685	-0.000440132	0.00221213	-0.00557399	-0.00450333	-0.00682	-0.00649516	-0.00858221	-0.00036365	-0.00403008	-0.0341323	0.000568156	-0.00413971	0.00559665	-0.000849468	-0.00117714	-0.00412865	0.00017025	0.00307205	-0.00278763	-0.0199208	-0.0103115	0.00984279	0.00498067	0.00230248	-0.00494616
ACRBP	-0.0101358	-0.00592773	0.000943904	0.0173242	0.002498	-0.0117899	0.0114345	-0.00116208	0.00160177	0.00239532	-0.00418757	0.00314418	-0.00248562	-0.000712447	-0.00101768	-0.000297558	0.00171783	0.00384658	0.000661752	-0.00167254	-0.0039512	-0.00371474	-0.00305705	-0.00837885	-0.00540761	-4.51788e-05	0.0053205	0.00256532	0.00415245
ACRC	-0.000908522	-0.00854217	-0.00502522	-0.00236503	-0.000270154	0.00123435	-0.00994964	0.00605688	0.00203614	0.00196217	-0.000556342	-0.00143192	-0.0134681	0.00613534	-0.00258064	0.00162382	-0.00035732	0.0152972	-0.0127839	-0.00301337	0.00328623	-0.00841769	-0.00252945	-0.002547	-0.0124445	-0.0118287	0.0101629	0.00057109	0.00364518
ACRV1	0.0103638	0.00491442	-0.0028638	0.0149965	0.00328891	-0.0129994	-0.00207436	-4.5024e-05	-0.00277439	0.000561427	0.00363802	-0.00192924	0.00128395	-0.00900423	-0.000168913	0.0004943	-0.0023823	0.00166446	-0.00226255	-0.00370626	-0.0029088	-3.76281e-05	0.00447351	0.00708386	0.00612186	-0.00504212	0.0021895	0.000686246	0.00363992
ACSBG1	-0.00100203	0.00490529	-0.00769328	0.0131165	-0.00900738	-0.00581164	0.000375596	-0.00519354	0.000552939	-0.00188522	0.00499284	-0.00401829	-0.00141155	0.00158649	-0.00172034	0.00104316	-0.00257748	-0.00109206	-0.00660578	0.0133903	-0.00237866	-0.0010431	-0.0190742	0.00325049	-0.0171406	-0.00561845	-0.0143266	-0.00834691	0.00107549
ACSBG2	0.0173806	-0.00187123	-0.00250771	-0.0110747	-0.00057075	0.00380009	-0.00129481	0.00435801	0.00190691	-9.52929e-06	-0.00194413	-0.00460681	4.52774e-05	0.00241959	4.06606e-06	0.00104035	-0.000810671	-0.00443498	0.00373375	-0.00349703	-0.000576316	0.00372204	0.00176373	-0.00391787	0.00503585	0.00929444	-0.0101473	-0.00103218	0.0032332
ACSF2	0.00415344	0.00661651	-0.0088937	0.0061534	0.00156119	-0.000412725	0.00186561	-0.0059036	-0.00337656	-0.0029458	-0.00228184	-0.00168858	0.0126101	0.00325264	0.00180109	0.00386422	0.012323	0.00043498	-0.00181738	-0.000930987	-0.0186866	-0.00552332	-0.00429359	-0.00219641	0.00978247	-0.00212954	0.00269174	-0.00120646	-0.000514723
ACSF3	0.00239452	-0.0144782	-0.00829435	-0.00439597	0.00425724	-0.00267814	-0.00213055	0.00278799	-4.06856e-05	0.000319242	0.000915913	0.0100816	-0.00177439	-0.00859649	0.00319632	-0.00310416	0.00259565	-0.00117591	0.000788551	-0.00941756	-0.00117213	0.000783697	-0.00725444	-0.0181756	-0.00572766	0.00190512	0.000608039	0.000922134	0.00314335
ACSL1	0.00191298	-0.00198038	0.00994984	0.00260588	0.00304875	0.000461005	-0.0022402	0.026713	0.000234235	-0.00578147	0.00865171	-0.00344026	0.0013912	0.00275578	-0.00187856	-0.00311781	0.00607062	0.00516689	-0.0011644	-0.00274375	0.00646306	-0.00137151	-0.00615052	0.000327171	-0.00395068	0.00108575	-0.000496259	-0.00803627	-0.00959692
ACSL3	-0.0057068	-0.00280511	7.03547e-05	-0.00571967	-0.011661	-0.00630921	-0.00207882	-0.012009	0.00373837	-0.0116904	-0.0146027	-0.00127188	0.0126575	-0.00273163	-0.00213526	-0.00241426	0.0013466	0.0171977	-0.00636328	0.00146945	-0.00634827	0.000116497	0.00195648	0.00191921	-0.00612446	-0.000757142	-0.00751123	-0.0222989	-0.00599791
ACSL5	-0.00415029	0.00966975	-0.0225398	0.00418051	0.013105	-0.00874718	0.0103049	-0.0167193	-0.00582197	-0.0179058	-0.00959703	-0.00815229	-0.0156192	0.0074156	-0.012313	0.00935938	-0.0170071	-0.0193973	-0.0324315	0.00391787	0.0291511	0.00155	0.0225954	-0.00659219	-0.00522243	0.00613272	-0.00124362	-0.0312676	-0.00905156
ACSL6	-0.00787296	0.00264932	-0.00983213	0.00490587	-0.00347992	0.00639554	-0.0170233	-0.00492964	-0.00194418	0.00939004	0.00500792	-0.00244125	0.00020262	0.0073328	0.00315221	-0.00389588	-0.00449124	-0.0181162	-0.0160886	-0.00406239	0.00111241	0.000686387	0.00265553	0.00596099	0.00312107	-0.000100132	-0.00381926	0.0161961	-0.00347029
ACSM1	-0.00341027	-0.000467607	-0.00503448	-0.0056885	0.00299848	0.00588137	0.00230417	0.0005774	-0.00771138	0.0008605	0.000977419	0.0023446	0.0021232	0.0165059	-0.00335223	0.00389608	-0.00247828	0.000160884	-0.0030347	0.0107327	-0.00312163	-0.00900348	0.00352242	-0.0249127	-0.00204055	-0.00200888	0.00198247	-0.00272877	0.00432368
ACSM3	0.0060235	-0.00359694	0.00320737	0.00469569	0.00982302	0.00693178	-0.0115865	0.00291563	-0.0081703	0.0218482	-0.000751635	-0.00559173	0.00580221	0.00717823	4.71976e-06	-0.00654739	-0.00504343	-0.00667537	-0.0132411	0.0048204	-0.00883946	-0.0018438	-0.0106711	-0.0071212	0.00683546	-0.00171034	-0.00527167	-0.00965813	0.000266234
ACSM5	0.00249874	0.000742117	-0.0115236	0.00420355	0.00996067	0.00163981	0.00207768	0.00876763	-0.0036762	0.00319249	0.000844904	-0.0105373	0.00511639	0.00644134	0.0120928	-0.00609878	0.0136187	-0.0158961	-0.0150011	0.00396477	-0.0139269	0.000956024	-0.019602	0.00464137	0.00218299	0.00520011	-0.00415703	0.00688568	-0.00174385
ACSS1	0.00304677	-0.00056557	-0.0038183	0.0180305	-0.00400407	-0.00945358	0.00994958	0.0170267	-0.0123076	-0.00502969	0.0148764	-0.00206282	0.00561252	-0.00307266	-0.00949407	-0.00215435	0.0114892	-0.00662355	-0.0095259	0.00561016	0.00175956	-0.00525534	-0.00253345	-0.000821563	-0.000545334	0.00877556	0.0047261	-0.00153973	0.00421572
ACSS2	-0.00175329	0.00565679	-0.0132183	-0.00895623	-0.00674624	-0.0129712	-0.00207809	-0.013534	-0.00969961	0.00123301	0.0140417	-0.00518551	0.00575097	-0.00039612	-0.00576591	-0.0106292	-0.00494304	0.00716142	-0.0206525	0.012152	0.0107951	-0.00418853	-0.0111553	-0.00489303	0.000769204	-0.000798301	0.00285728	-0.0211433	-0.0231607
ACSS3	-0.0117152	-0.00542156	0.00440351	0.0030431	0.0120462	0.00447787	-0.00186986	0.0119721	-0.0154846	0.0111734	0.0172842	-0.00147281	0.0195722	0.00389869	-0.00353178	-0.00208863	0.011304	0.0114547	-0.0262989	0.013235	-0.0136923	-0.00395485	0.00987038	0.00624425	-0.00607639	-0.00237988	-0.0186377	-0.014851	-0.00213352
ACTA1	0.00517868	0.0128294	0.00144997	0.00935154	0.0144493	0.0077057	0.00303425	0.0248653	0.0143852	0.0225857	-0.00729067	0.0132033	0.00667296	0.00524635	0.00469143	0.00432364	0.0480681	0.0314967	-0.00435613	-0.00402759	-0.00456628	-0.00941044	0.0259066	-7.39513e-05	0.0114674	0.0159985	-0.0118018	-0.0011721	-0.00727287
ACTA2	0.00982938	0.00380982	-0.00556468	9.79122e-05	-0.00633696	0.00387864	-0.00267194	0.0137232	0.0190842	0.00940996	0.0155907	-0.0131744	-0.00358269	0.00399786	0.00620923	0.0352881	0.005351	0.00872396	-0.00682128	-0.00449389	-0.0166276	-0.00996988	-0.0207942	0.00593883	-0.00289073	-0.00487652	0.0022384	0.010729	0.0196515
ACTB	-0.00885513	0.0169255	0.0628194	-0.00629203	-0.00196591	0.0109993	-0.00254627	-0.0162826	-0.00168984	-0.00980286	0.00330093	0.0447606	-0.00444675	0.00195422	0.00466546	0.000784929	0.0343591	-0.0367919	-0.00046528	0.000263054	-0.00627729	-0.0114449	-0.0120212	0.0120805	0.0102261	0.0103258	-0.0174571	0.0068223	-0.00659936
ACTBL3	0.0680176	-0.0854783	0.0351631	0.0987913	0.0997222	-0.0662667	-0.0543532	-0.0274774	0.0277738	-0.0490191	-0.0565765	-0.0217376	-0.00831762	-0.10016	-0.0103101	0.00780268	0.0522985	-0.147599	0.0902483	0.00649927	0.235835	-0.0911318	-0.126443	0.170678	-0.0863951	-0.0997913	0.306572	-0.154819	0.0711532
ACTC1	-0.00276132	-0.00685554	0.00696271	-0.0010349	0.00363264	-0.00629042	-0.00394206	-0.00253004	0.00602957	0.00163776	0.0023026	0.000183935	-0.00149988	-0.00443501	-0.000719896	0.000499493	0.00411978	0.00458625	-0.000953158	-0.0138772	-0.00127587	-0.00713018	0.00121921	-0.00397237	0.00954576	0.00879495	-0.00334523	0.00125123	0.000163115
ACTG1	-0.00520273	-0.00702135	0.0102961	0.00332504	0.00385529	-0.00147324	-0.00497753	-0.0100036	0.0337394	-0.00285404	-0.00341162	0.0142239	-0.00030168	-0.00282031	0.00649836	0.00163868	0.00563563	-0.000124527	-0.00803641	-0.00662026	-0.00265908	-0.0092624	0.0135181	0.00948952	0.00300752	0.0096715	-0.0133994	0.00236678	-0.00468234
ACTG2	0.00641178	0.00388228	0.00700687	-0.000653781	0.00263393	-0.00179275	0.00391906	0.000592861	0.00556422	-0.000720001	0.000508838	-0.000385572	-2.46688e-05	-0.0023944	-0.000387722	0.000658228	0.00446066	3.03339e-05	-0.00122759	-0.0044255	0.0020809	-0.00391902	0.0039953	-0.00562778	0.00360236	-0.00595435	-0.00566885	-0.000576613	-0.00166414
ACTL6A	-0.00278619	-0.0010108	-0.00571021	0.0058974	-0.00906686	-0.000827734	0.00557781	0.00369923	-0.00684677	0.00768009	-0.00284509	0.000677636	-0.00110939	-0.00132619	-0.00740012	-0.00106383	5.56505e-05	0.00283269	0.00190552	-0.052538	0.00180422	-0.00582534	0.0126322	-0.00454078	0.000589925	-7.0177e-05	0.00414419	-0.00397557	-0.00140159
ACTL6B	-2.88111e-06	-0.0229568	0.00124451	-0.000331657	-0.000531045	0.000780066	0.0160238	0.00186479	-0.000528873	0.00282775	0.00320945	0.00155442	-0.000693098	-0.00519888	0.00336345	0.00262958	-0.00120105	-0.00352249	-0.00109115	-0.00328767	-0.000451827	0.00202328	0.00392454	-0.012331	-0.00291092	0.0072275	0.00283193	0.00209495	-0.00190768
ACTL7A	0.00280178	-0.00416486	0.00684867	0.00344739	0.00172842	0.0110029	0.0154108	-0.00243391	0.00372394	0.000346172	0.00514565	-0.000453734	-0.00024181	-0.0279973	-0.000914091	-0.00176598	0.000371552	0.000546086	0.00069555	-0.00257232	2.11971e-05	-0.00181038	0.00704816	0.00603665	0.00776365	0.0135909	0.00677992	0.0102493	-0.00752266
ACTL7B	0.000825489	-0.0178228	0.00222894	0.000709439	0.00192606	0.000819245	-0.00926786	-0.00320463	6.56614e-05	-0.00164652	0.00135216	0.00307808	-0.00243109	-0.00220206	0.00060055	-0.00391123	0.000817986	-0.000669956	-0.00124341	-0.00252334	-0.00371649	-0.00467454	0.00274158	-0.00411583	-0.00204699	-0.00533771	0.00554551	-0.00114667	0.000151383
ACTL8	0.00546387	0.00603573	0.000833741	-0.00464253	0.00235261	0.00377724	0.00212891	0.00385868	-0.00353868	0.00150155	0.00681858	-0.00247715	-0.00336395	-0.00410137	-0.00129261	-0.00432272	-0.00108754	-0.00562254	0.00385554	0.0022126	-0.000411529	-0.00341142	0.00372256	-0.0113663	0.00818554	-0.00655417	0.0025111	0.00230547	0.00232467
ACTN1	-0.00913459	-0.00268352	-0.0019353	-0.00211392	0.00332949	-0.0204673	-0.00281632	-0.00249822	0.00952406	0.000397408	0.000127296	0.00806448	0.00355424	0.00381502	-0.000649878	0.000802629	0.00142366	-0.00123152	-0.00622666	-0.00161079	0.00436761	-0.00339887	0.00570832	0.000264772	0.00727447	0.00180497	-0.00826356	-0.000936972	0.000567699
ACTN2	0.00825867	0.0031682	-0.00149378	-0.00674531	0.000658325	0.000756905	0.00460247	0.00142429	0.000596149	0.00121502	0.00185042	-0.00549875	0.00103534	0.000748749	-0.00157707	-0.000125111	0.00307916	-0.000245495	-0.00049477	0.000899524	0.00141685	-0.00140088	0.000294336	0.00158913	0.00254904	-0.000600783	-0.00641293	-0.000831324	0.00166485
ACTN3	-0.0135267	-0.000981529	-2.15687e-05	-0.00732559	0.00145266	-0.00935729	0.000950842	1.06305e-05	-0.00265316	-0.00223091	0.000430259	0.00493539	-0.00186339	-0.00334063	0.00119729	-0.00153101	-0.000236601	-0.00302633	0.000415996	-0.00952543	-0.00122656	-0.00301438	0.000626111	-0.00296172	0.00130995	0.00379402	-0.00415152	0.00419498	-0.000877497
ACTN4	0.016263	-0.00292315	-0.00280102	0.00178874	0.00439964	-0.00136779	-0.00694001	-0.000206809	-0.0125378	0.0153649	0.00639433	0.0156981	0.0051457	-0.00244866	-0.00771951	0.000226713	0.00295361	0.000736747	-0.0133755	-0.00190908	0.00708213	-0.00759168	0.00616622	0.000919009	0.0260091	-0.00485845	0.00136367	-0.000960445	-0.00171138
ACTR10	-0.0040932	0.0076064	0.0121758	0.0012076	0.000573923	0.00306701	0.00520012	0.00435802	-0.00484159	-4.80153e-05	-0.000732331	-0.00810556	-0.00115786	0.00403467	-0.00379831	0.00627772	-0.0146304	0.00387103	-0.00160247	-0.00373391	0.000155572	-0.00510059	-6.29452e-05	-0.00622033	0.00421087	0.00304964	0.00162842	-0.00507033	-0.00925699
ACTR1A	0.000120152	0.0155813	-0.00704931	-0.00349358	0.00611385	-0.0104668	0.00414087	0.00481157	-0.00499277	-0.00559658	0.00291128	0.0102774	-0.0052391	0.00632741	-0.0045729	0.0074607	0.00425113	-0.00183423	0.00392351	0.00163856	0.00245348	-0.0077359	0.00545514	0.00416142	0.00610566	0.000240884	-0.00393668	0.00448393	0.00229782
ACTR1B	0.00339658	0.0110092	-0.00112864	-0.00533922	-0.00553121	-0.000712011	0.0041559	-1.5607e-05	-0.00213431	-0.00275009	0.00222723	0.0118542	0.00223395	-0.00157677	0.00324334	0.000643428	0.00219961	0.00259167	-0.00625953	0.00464216	0.00205781	-0.000137773	-0.0013539	-0.000615188	0.00139193	-0.000697204	0.00533872	-0.00293657	0.000942623
ACTR2	-0.00599873	0.0103405	0.0242093	0.00182492	-0.00142892	-0.000239237	0.000307462	0.00419561	0.00323644	-0.00179203	-0.0158448	-0.00499651	-0.000352044	-0.000540902	-0.00335085	0.00317563	0.0086326	0.00430022	-0.00511742	0.00750439	0.00272094	-0.0093984	-0.00413143	0.000654833	0.0208826	-0.00205185	0.0045618	0.0107935	-0.00236412
ACTR3	0.00245578	0.00359638	0.0109716	0.00366002	0.00741253	0.00374931	0.00315976	-0.0035185	-0.000573586	-0.00752924	-0.0207166	0.0110084	-0.00508619	-0.00138221	-0.00533651	0.00163985	0.01285	-0.00155929	-0.00644479	-0.0114531	0.00497485	-0.00683685	0.0131096	0.00450253	-8.91735e-06	0.010252	-0.000407548	0.0054175	-0.00594271
ACTR3B	0.00378606	0.0074974	0.0133784	-0.00927376	0.00280885	0.00259614	-0.00349767	0.00319936	0.00789478	0.00409002	0.00557882	0.0031746	-0.00510961	0.0107121	0.0035849	-0.0083969	0.00909073	-0.00594485	0.00345094	-0.00298276	-0.00506827	-0.00609362	-0.00675817	0.00142959	-0.0118843	-0.00607538	0.00562799	-0.00814452	0.00582818
ACTR5	0.00189069	0.00227305	-0.00334132	0.000634828	0.00169078	-0.0013115	0.00233061	0.00776324	-0.00328133	0.0151937	0.00953557	-0.00194876	-0.00445876	0.0029451	0.0044481	-0.00513034	-0.00820689	0.00255848	0.0179313	0.000840926	-0.00106049	-0.035086	-0.00192223	0.00227338	0.00048922	-0.0097532	0.000633712	0.0117306	-0.000722118
ACTR6	0.00420146	0.0030312	0.00364138	0.00601491	0.00447881	-0.000890067	0.00183378	0.00306844	-0.00444069	0.00716802	-0.0121169	-0.000970329	-0.00184883	0.00474819	0.00516971	0.000557806	-0.0106306	-0.00279683	0.00781884	-0.0114607	-0.00574504	-0.00127588	0.00563341	0.00391548	-0.00759124	0.00204652	-0.0040644	-0.00509858	0.00203547
ACTR8	0.00266792	0.00237177	0.00139951	0.00334787	0.00123475	0.00568909	0.00888955	0.00296259	-0.00643306	0.00602991	-0.0013849	-0.00190872	-0.0028027	-0.0057455	0.00128769	-0.00177983	0.00249561	0.0015341	0.000982604	0.00787117	0.000200233	-0.0049016	-0.0020258	0.00186569	-0.00334387	0.00273921	-0.00673323	0.00168938	-0.00573531
ACTRT2	-0.00683565	-0.00496976	0.00296659	-0.00949821	-0.00240747	-0.00847747	-0.000548698	0.00352895	-0.0053665	-0.0013463	-0.000229898	0.00512679	0.00237776	-0.00500559	-0.00125513	0.00208079	-0.00240125	-0.00089928	-0.00504521	0.00179972	0.00267465	-0.00410654	0.00041218	-0.00179352	0.00256151	0.0132914	-0.00267445	-0.0030051	0.0014772
ACVR1	0.00594779	-0.00150407	0.0155702	0.00214497	0.00723319	0.00339803	-0.00846949	0.00303795	0.0162764	-0.0291396	0.00154523	-0.00128752	0.00304507	0.00235603	0.0218723	0.00137988	-0.0156723	0.00649352	-0.000455716	-0.00897272	0.00189792	0.00743677	-0.00012886	0.00234987	-0.00774838	-0.00152926	-0.00568922	0.00518379	-0.0122688
ACVR1B	0.0142477	-0.00190336	0.00148682	0.00462187	0.00194093	-0.000720217	-0.00343221	-0.00167377	0.00247942	0.00192783	0.00371965	0.000206972	-0.00231875	0.00351891	0.00788421	-0.00114795	-0.00273061	-0.00218775	-0.000126256	0.000890811	-0.00135516	-4.31063e-05	0.00158158	0.000932529	0.00230124	0.00016871	0.00111841	-0.00327496	-0.00151228
ACVR1C	-0.00119563	-0.00564288	-0.00153244	0.000306713	-0.00400972	0.00576607	-0.00454971	0.00829389	6.22897e-05	0.00759774	-0.00590427	-0.00482414	-0.00106192	-0.0034005	0.00368923	-0.0053635	-0.0101832	0.00168006	0.00628883	0.00498319	-0.00483419	0.0033352	-0.0159574	0.0102993	-0.000303217	0.0136683	-0.00564633	0.0097678	-0.00740284
ACVR2A	-0.00706902	0.00632699	-0.00189542	0.00137052	0.00693361	0.00368142	0.00151766	-0.00562947	-0.000426981	0.00905796	-0.0106639	-0.00936922	-0.00775723	0.000288156	-0.0116735	-0.00471147	-0.00377677	-0.00185855	0.00186836	0.00242231	-0.0136306	0.00769208	-0.00626382	0.00300863	-0.0030749	-0.00265824	-0.0125427	-0.00709119	-0.0129321
ACVR2B	-0.00317112	-0.00460484	-0.00798038	-0.0123088	0.0116913	0.00549698	0.00303343	-0.00586059	-0.00149921	0.00964055	-0.0107677	0.0074163	0.00591499	-0.0114502	-0.00126485	-0.00324725	-0.0142275	0.00178734	-0.0115348	0.0134282	-0.00698024	0.00256918	-0.00401463	0.00560338	-0.00302048	-0.00889399	-0.00967784	-0.0075427	0.00508892
ACVRL1	0.00276675	0.0085463	0.000615963	0.0021844	0.000339512	-0.00278896	0.00695013	0.000876262	-0.000114097	-0.000597496	-0.000682484	0.000112684	-0.00139307	-0.00573219	-0.00173083	-0.000183072	-0.000385741	-0.00105972	-0.00317228	-3.17617e-05	-0.00192121	0.000906083	0.00228189	-0.00971304	-0.00592441	-0.00465179	-0.000378628	0.00168742	-0.00308559
ACY1	-0.00352906	0.0171601	-0.00517637	0.000376283	-0.00597252	-0.00550566	0.00811983	-0.00723923	0.000980689	-0.00847145	-0.00277778	0.00185968	0.00195322	-0.000693109	0.00449661	0.000496274	0.0103257	-0.00859263	0.00452107	0.00257158	-0.000748273	0.000732987	-0.00823395	-0.000762234	0.00664872	2.56065e-05	0.000650303	-0.00178545	-0.00189124
ACY3	0.0132646	0.00289393	-0.00655902	0.0135868	-0.00282619	-0.012147	-0.00440527	0.0031739	-0.000991376	0.0143585	0.00334642	0.00145569	0.00186521	-0.00186547	0.00115899	-0.00701024	0.000190266	-0.00152575	-0.00566841	0.00295051	0.00225396	0.000640127	0.00402043	-0.01734	-0.00289447	-0.00756962	0.00601918	-0.00461521	-0.00784828
ACYP1	-0.00940604	-0.00959942	0.00469072	-0.000103744	0.000975927	-0.00264034	-0.00136135	-0.0140149	-0.00259567	0.00511368	0.00393583	-0.0103321	-0.00912885	0.0121325	-0.0448466	0.015591	-0.0267824	-0.00145049	0.00670341	-0.00387575	-0.00460106	0.00375563	0.00115527	-0.00810255	-0.00166757	-0.00473046	-0.00263547	0.0117872	0.0101887
ACYP2	-0.00309993	-0.00146638	0.0129376	-0.0029047	0.0123115	0.000928696	-0.00115402	0.0207901	-0.0102008	0.00322626	0.0257121	-0.00996946	-0.00317786	0.00738415	-0.00666207	-0.0288215	-0.00974165	-0.00491828	-0.0121801	0.00662449	-0.0133842	0.0164037	-0.0238894	0.00276732	-0.00987033	-0.000100143	-0.000675839	0.00653308	0.00476062
ADA	0.00216735	0.0130772	-0.00823907	0.00766817	-0.00996488	0.0012482	-0.00252725	-0.0253662	0.00104713	-0.0357944	-0.0157703	-0.00532195	0.00851651	0.00493178	0.000539085	0.0117896	-0.00850828	0.00213678	0.0278528	-0.00602212	0.00212022	-0.00668498	0.00202885	0.000913229	0.00461974	0.00293229	-0.00453274	0.00960651	-0.00192481
ADAD1	0.0100062	-0.000692388	-0.000380299	0.00101071	-0.00136585	0.00680983	0.000673475	-0.00162524	-0.000165702	-0.00164994	-0.00763538	0.00109099	0.000825903	-0.00969746	0.00190455	0.00181955	-0.00212024	-0.000362863	-0.00356888	-0.00152916	-0.00393388	-0.00394364	0.00101504	0.00120327	0.00186116	0.00146133	0.010659	-0.00340253	0.00169935
ADAD2	-0.00953446	-0.00514003	0.00248079	0.00477737	0.00744533	0.00463679	-0.0118776	-0.00153256	-0.0100693	0.00483857	0.000801504	0.00494838	0.00185678	-0.0233684	-0.00142089	0.00385095	0.0036226	0.00201465	0.00322987	0.00357571	-0.00510221	-0.00292598	0.00207201	-0.0100627	-0.00225168	0.00537345	0.00863708	0.00219883	0.000463152
ADAL	-0.00225781	-0.00255396	-0.00207272	-0.00757417	0.00747506	0.000459129	-0.00547959	-0.00126693	-0.000758515	0.0029207	-0.00655355	-0.000461465	-0.00354203	0.00578864	-0.00514292	-0.0015324	-0.00754094	-0.0237228	0.0124664	-0.00541571	-0.0109607	-0.00255902	-0.0106626	0.0108752	-0.00586479	-0.00833298	0.00216929	0.00697938	0.0112102
ADAM10	-0.000668812	0.00344416	0.0234218	0.00224374	0.000749902	-0.00574016	0.00279323	0.000603571	0.00162478	-0.00188875	-0.00662634	-0.000432552	0.000410324	-0.00154385	-0.000218952	-0.00120865	0.00883884	-0.000427259	-0.00215399	0.00648001	3.55746e-05	0.000271163	-0.0039048	-0.00266098	-0.00799537	0.000445376	-0.000461805	0.00534577	0.00446028
ADAM11	-0.000875323	-0.00936768	-0.000496434	0.0059087	0.00440071	0.00355771	0.0137652	-0.00213122	-0.00208822	-0.00277469	0.00554481	0.00666502	-0.000142685	0.00868503	0.00105982	0.00165012	-0.00410724	-0.00513566	0.00628561	0.00117134	-6.56352e-05	0.00418258	0.00305146	-0.0126873	0.00915032	0.000354589	0.00514613	0.00135794	0.0140137
ADAM12	-0.0129464	-0.00350449	0.00471756	0.0134289	9.60222e-05	-0.00219781	0.00356491	-0.00220539	-0.00110335	0.000272896	-7.00519e-05	0.00224993	0.000414403	-0.00372899	0.000190448	-0.00053214	0.000864687	0.000900905	-0.000753121	-0.000621234	-0.000388134	-0.00265394	-0.00201297	-0.00292378	0.00146342	0.000478019	0.00162549	2.07821e-05	0.000743981
ADAM15	0.0083465	0.00202074	-6.9566e-05	0.00260164	-0.00091295	0.00153645	0.00653766	0.000625495	-0.00182229	-0.0010773	0.000555963	0.00649593	0.0017452	-0.00961029	6.51345e-05	-0.000507748	-0.00310014	-0.00154231	0.00129548	-0.000505919	-0.000927559	0.0036213	-0.00097793	-0.00154019	0.00239742	0.00158447	0.000915748	-0.00114455	0.000389408
ADAM17	0.00233534	0.000667106	0.0158095	0.00851771	0.00212929	-0.00699118	-0.00185869	0.00517752	0.00240403	-0.00585581	0.00144483	-0.00596939	-0.0118974	-0.0015984	0.000800684	-0.00278293	-0.00571804	-0.00556362	-0.00220758	0.00706605	-0.00171457	-0.00133359	-0.000709604	0.0046104	-0.00475929	-0.000473466	-0.000337762	-0.00171693	-0.001033
ADAM18	0.0120697	0.00362324	-0.00172973	-0.013351	4.14297e-06	-0.00879532	-0.011801	-0.00295432	-0.00134919	0.00131825	0.00147302	0.0107465	0.00483014	-0.00190637	-0.00655166	0.00716441	-0.00104834	0.00453192	-0.00112772	-0.0098142	0.0023966	0.00612701	0.00241983	0.00505736	-0.00196129	0.00389327	0.0088922	0.000380399	0.00658749
ADAM19	0.0049985	0.00126783	0.00186461	0.0127408	0.00571394	0.00958732	-0.00422563	0.00358128	0.0030802	-0.0128095	0.00247382	-0.00724565	0.00429681	-0.000290476	0.000472546	-0.00131814	0.0219676	0.00351247	0.0043941	-0.00210307	0.0152791	-0.0046434	0.0055687	0.00697718	0.00103258	-0.00483251	-0.012994	-0.00535251	0.00809288
ADAM2	-0.0038934	-0.00360244	-0.00125389	-0.0152613	-0.000698035	-0.00440309	-0.0102325	0.00368318	0.00475935	-0.000661968	-0.00236531	-0.00285766	0.000492041	0.00574489	-0.00231294	0.000453238	-0.00261026	-0.000202011	0.00228513	-0.00351441	0.00219277	0.00132135	-0.00358637	-0.00812353	0.00308122	0.00891238	0.00195882	0.00427502	0.00133306
ADAM20	-0.000912504	-0.014053	-0.00177145	-0.00806941	0.00447309	-0.00267496	0.00233543	-0.00506854	-0.00298398	-0.00203464	0.00215676	0.00040449	0.00145567	-0.0029337	-0.00185489	0.00205945	-0.00215009	-0.00444452	0.00314746	0.00152141	-0.00319599	0.00308455	0.00126581	-4.49641e-05	0.00588366	0.00533297	0.00391847	0.00500924	-0.000494851
ADAM21	0.00844832	0.0052322	0.00168339	0.00175973	-0.000497669	0.00550964	0.00485126	0.00117831	0.00165609	-0.00227119	-0.00166613	0.00206275	-0.0033638	-0.00678273	0.00265435	-0.00270471	-0.00155212	-0.00425322	0.000406157	-0.0057815	-0.00429733	0.000142715	-0.00442394	0.00187965	-0.0020637	0.00122378	-0.00792964	-0.000304046	-0.00566261
ADAM22	0.00228265	0.00834314	0.00624044	0.00236255	-0.000155206	-0.00104066	0.00594267	0.000445631	0.000567461	-0.000613783	-0.00257548	-0.000838455	0.00152092	-0.000318585	0.0022877	-0.00221843	-0.00286634	-0.000471447	0.00274005	0.00059657	-0.000988268	-0.00104386	-0.00124651	0.00636368	-0.00124468	-0.00281291	0.000548094	0.000647207	0.00275747
ADAM23	0.00562445	0.0104122	0.00101037	0.00040706	0.00111342	-0.000798166	-0.0024519	0.000704689	0.00116654	0.00011894	0.000148565	-0.00183325	1.63863e-05	-0.0033963	-0.000427333	-0.000331653	-0.000103933	0.000233204	0.000543554	-0.00212	0.000753377	0.000758536	0.000840739	0.000514439	0.00114934	-0.00194515	0.000421875	-0.00127813	0.00018098
ADAM28	-0.00420236	0.000882125	0.000237836	-0.0133627	0.000926992	-0.00394158	-2.68269e-05	0.000461891	0.00167612	-0.00139592	-0.00014782	0.00225959	0.000608757	0.00184467	-0.00055938	1.43796e-05	0.000810168	-0.00110812	-0.000405225	-0.00360672	6.90375e-05	-0.00149378	0.000404285	-0.00158194	-0.00043112	0.00124566	-0.000835778	0.000554299	-0.000912208
ADAM29	0.0143472	0.00716982	-0.00316827	-0.0017294	0.000110677	0.00377963	-0.00445245	-0.00491548	-0.00250123	-0.00115592	0.000657288	-0.0056581	-0.00203901	-0.012558	0.00305459	0.00340493	-0.00233964	-0.0064951	-0.000201445	-0.000242	-0.00453823	0.00414396	0.000709155	0.000528864	0.0115394	-0.0095909	-0.00204368	0.00621336	-0.00194121
ADAM30	0.00258077	-0.0180052	-0.00199772	-0.00586656	0.00151417	-0.00196908	0.00785424	0.00227217	-0.00139231	0.00188624	0.00196233	-0.00236844	0.00109203	0.00100851	0.0018724	0.001255	-0.00214274	-0.000584716	-0.000812666	6.63601e-05	0.003509	0.00154767	0.000402875	-0.00482896	0.00395124	0.00537993	-0.00243204	0.00174044	-0.00265789
ADAM32	0.0168323	-0.0043618	-0.00165814	0.00193018	0.000431999	0.000878491	-0.000383046	-0.000592917	-0.00230679	0.000438002	0.000425647	-0.00105533	-0.000653768	0.0011596	-0.000225588	-0.000784248	5.18457e-05	5.648e-05	-0.000799306	-0.00154794	-0.00102031	-0.000645227	-0.000432111	0.000221995	2.47912e-05	0.00224993	-0.00042324	-0.00111429	-5.53057e-06
ADAM33	-0.000250294	-0.0157526	-0.00578068	0.0013093	0.00422192	-0.00753609	-0.0107922	0.000641767	-0.00149177	0.00132244	-0.00604651	0.000623827	-0.00166397	0.00151455	0.00122659	-0.000975477	0.00158611	9.17742e-05	0.00626934	-0.000990282	-0.00171756	0.00109894	-0.00422815	-0.0153667	0.00625472	-0.00101342	0.00803201	-0.00250534	0.00213819
ADAM3A	0.0151486	-0.0123352	0.00183229	0.00732519	0.00241954	0.00589177	-0.0117024	-0.00150123	0.00744553	0.00309261	-0.00180359	0.00513553	0.00191348	0.00919704	0.00301981	-0.00392115	0.0071419	0.0054609	-0.00123254	0.0061549	0.00286224	-0.00183795	-0.00300435	-0.00208278	-0.00236363	0.00115964	0.00807002	-0.00955244	-0.00665512
ADAM5P	0.00899479	0.00835282	-0.00547121	-0.012041	-0.000634895	0.00117772	-0.0028031	0.0043422	-0.000324825	-0.00320433	0.000812775	-0.0025808	-0.00275995	-0.00915637	-0.00187191	0.00222826	-0.003911	-0.00667948	-0.00961909	-0.000590674	-0.00292062	0.00331405	0.00439335	-0.00680107	0.000302472	-0.00626315	-0.00954475	-0.00342703	-0.00470086
ADAM6	-0.0120973	0.000308475	0.00165889	0.00176673	-2.28081e-05	0.00141575	-0.00749759	-0.00155044	-0.00324641	-0.000111037	-0.000367256	0.00374566	-5.8355e-05	0.000798782	0.000963776	-6.22324e-05	-0.000410563	-0.000842325	0.00124695	0.00516194	-0.000950776	0.00355387	0.00105392	-0.0033921	0.00206897	-0.00413922	-0.000292773	-0.00107501	-0.000104672
ADAM7	0.0068982	-0.0161852	-0.00607751	-4.39502e-05	0.00467114	-0.00147958	0.00406707	0.00267564	-0.00336269	-0.000966884	-0.000480968	-0.00553437	0.00500798	0.000307228	-0.000677884	0.00205933	0.00355675	-0.000987919	0.00489738	0.00165093	-0.000961645	0.000585281	0.00184421	-0.00235505	0.00151397	-0.00648722	0.000434621	0.00354062	0.00457453
ADAM8	-0.00599339	-0.00182529	0.00144465	-0.0101698	0.000594896	0.00530428	-0.00442707	0.000759072	0.00292022	0.000342376	-0.00237894	0.00107935	0.00131871	-0.00135495	0.000705055	-0.000677726	-0.00264527	0.0022199	0.00470838	0.00236822	0.000889137	-0.00466912	-0.000536206	-0.0230177	-0.00656654	0.0128785	0.00471238	-0.000383581	-0.0056737
ADAM9	-0.000537509	0.00787677	0.0270603	-7.99494e-05	0.00292227	-0.00760667	0.00202098	0.000576276	-0.000933446	-0.00955346	-0.00629212	0.00164555	3.40763e-05	-0.00063376	-0.00176291	0.00359082	0.00902816	-0.00258194	-0.0028888	0.000217271	-0.000110716	-0.00139103	-0.00191376	-0.00542233	-0.00411466	0.000902678	-0.00426924	0.00569116	0.00371181
ADAMDEC1	-0.00542024	0.00645633	-0.000766533	-0.00779856	0.00180105	0.00714227	0.0012137	0.00651106	0.000654658	-0.000176796	-0.00457317	0.00917725	-0.00429016	-0.00452135	-1.45015e-05	-0.00260783	0.00600051	-0.00590473	0.000874002	-0.00834253	-0.00438411	0.0207719	0.000129776	0.00596163	-0.00301303	0.00734806	-0.00779255	0.0129955	-0.00389787
ADAMTS1	0.00635095	0.00805294	0.00370817	-0.0091688	0.00181626	-0.00169612	-0.00376735	-0.00142644	-0.000728156	0.00203309	-0.00104861	0.000643842	-0.00108136	0.00648121	-0.000464523	0.00310286	-0.000550701	-0.000725304	0.00424559	0.0082762	0.00095612	0.000452547	-7.42864e-05	-0.00793404	-0.00110398	-0.00579989	0.00440674	-0.00318215	0.00149326
ADAMTS10	0.00763178	0.00395439	0.00177826	0.00137185	0.00108147	0.0055035	0.00345792	0.00183839	-0.0040466	-0.00135339	0.00342108	0.000163734	0.000892067	0.00662562	-0.000261703	0.00139963	0.00105503	-0.00374229	0.0011044	0.00665156	0.001507	-0.00128477	-0.000494153	-0.00374108	0.00765095	0.00686843	0.00151156	-0.00165383	0.00214001
ADAMTS12	0.00483189	0.00222534	-0.00219053	-0.00437136	-0.00221001	0.00765857	0.00511032	0.00296404	0.0033614	-0.00319812	-0.00453616	-0.00318377	-0.00251789	-0.0229008	-0.000181061	-0.00431754	0.0019217	0.000132578	0.00202324	-0.00193304	0.00182883	-0.002945	-0.00708381	-0.00543694	-0.00866695	-0.00736564	-0.0007482	-0.00318739	-0.00322087
ADAMTS13	0.0014976	0.0150318	-1.75821e-05	-0.000695883	-0.000692991	-0.00163045	-0.00671638	-0.00974991	6.34652e-05	-0.000777564	-0.00157527	0.00267563	-0.000317741	0.00195098	-0.00331659	-0.000884275	0.0101777	0.00140155	-0.00108944	-0.00279138	-0.00512981	0.000427005	-0.00647536	-0.010567	-0.00544121	0.00176703	-0.00033909	0.00218815	0.00737104
ADAMTS14	-0.000745004	-0.0173527	0.000953837	-0.000344788	-0.00232485	-0.00193325	0.00765132	0.00287184	0.0076278	-0.0044085	-0.000133169	0.00263974	-0.000809287	-0.0104351	0.00302527	-0.0010956	0.00571052	0.00173572	0.00546219	-0.00829342	0.000719002	-0.00279183	-0.00322273	-0.0233078	-0.00313393	-0.00454746	-0.00360726	-0.000300387	0.00116453
ADAMTS15	0.00397885	0.00835478	0.000838987	-0.00169955	0.000906467	0.00478894	0.00449676	-0.000741894	0.000312055	0.000496096	0.00115624	0.000643933	-0.00111062	0.00310881	2.82119e-06	-0.000479816	0.000535959	-0.00120316	-0.00151886	0.000951317	-0.000333109	-0.00019674	0.000692205	-0.00215786	-0.000851787	-0.0035538	0.00313951	-0.000472549	0.000951741
ADAMTS16	0.000785755	0.0101568	0.00322255	0.0112304	0.00255747	-0.00481178	-0.00829115	-0.00233895	-0.00786753	-0.00195803	0.00316256	0.000940084	0.00428242	0.00371457	-0.00396353	0.00356692	-0.000583971	0.00258477	0.00913741	0.0141735	-0.00291959	-0.00418064	-0.00222369	-0.0113155	-0.00344935	-0.00763615	-0.00464672	0.00586245	-0.00507351
ADAMTS17	0.0142881	-0.0181732	-0.00343945	-0.00370653	0.00220995	0.0335947	-0.00234356	-0.00480712	-0.00151307	0.0096531	0.0106644	-0.00341576	-0.00814539	-0.0193524	0.00650112	-0.00463334	0.00377851	0.00260406	-0.00289174	-0.0108817	-0.00695042	0.00434135	0.00311197	-0.003788	-0.00345129	-0.0210108	0.00372306	0.00559934	-0.0126608
ADAMTS18	0.00699122	0.00684736	-0.00179152	-0.00580004	-0.000557968	-0.0110617	-0.012184	0.000627533	0.00158293	-0.000308441	-0.000404839	-0.000286971	-0.00184508	-0.0123996	0.000803803	-0.000538635	-0.000488153	-0.00136518	-0.00277562	-0.00809578	-0.0011671	-0.00125877	0.00172157	0.00632336	0.00100562	0.00198032	-0.00208786	0.00169797	-0.00148869
ADAMTS19	0.0162197	-0.00390395	-0.00411016	-0.00809911	0.00468638	0.00902378	0.00140563	-0.00553853	0.00296432	0.00675148	-0.0107647	0.00464584	-0.00407681	-0.00177129	0.00112512	-0.00290564	0.0039172	0.00287517	-0.00219299	-0.00529499	-0.00162707	-0.0047642	-0.00763021	-0.00151124	-0.00565978	0.00495001	0.0106071	-0.0061298	-0.014006
ADAMTS2	0.00758491	0.00394929	-0.00175163	-0.00163886	0.00220117	-0.00485822	0.00193563	-0.00626018	0.00457029	-0.000704237	0.00387715	-0.00188505	0.00050762	-0.00947071	0.00133333	-0.000161845	-0.00314699	-0.000594691	0.00234275	0.00292996	0.00223049	0.000602742	-0.00717554	0.00497384	0.00334528	0.0206559	0.00253447	0.008172	0.00518987
ADAMTS20	0.00481765	0.00990773	-0.000766183	0.0011004	0.000326411	-0.00393559	-0.00199842	0.00307743	0.00099496	0.00685995	0.00696793	0.00522114	-0.000537554	-0.0134518	-0.00356938	0.000118252	-0.0025805	0.00728136	-0.00106662	0.00240298	-0.0027389	0.0136764	0.000570125	-0.000719872	-0.0056106	-0.0177563	-0.0145274	0.00165056	0.00217592
ADAMTS3	-0.00124544	-0.000625266	-0.00299301	-0.00327637	0.00299078	0.00264874	0.00199571	-0.00877347	0.000183255	0.00242186	0.0024331	-0.00610374	-0.00465516	0.00737183	0.00155257	0.00049134	0.00550051	-0.00733063	0.00573266	-0.00268872	-0.00053339	0.00886141	0.00368441	0.00573573	0.00095721	-0.00021971	0.00618777	0.00242527	0.00352511
ADAMTS5	0.00683275	-0.0242134	-0.00436876	-0.00388543	-0.00239275	0.00106346	0.00893721	-0.00226025	-0.00494839	-0.00300553	0.00116806	-0.00370638	0.00145214	0.00147846	0.00334961	-0.000871152	0.00318441	0.00220626	-0.00394929	0.00252374	-0.000860701	0.000101783	0.0036165	-0.00455356	0.000930992	-0.0116752	-0.00351493	-0.00178009	-0.001846
ADAMTS6	-0.00727556	-0.00326206	0.000303486	0.00570815	0.00511515	-0.000544053	-0.00150131	-0.000859947	0.000545853	0.00368199	-0.00340755	-0.000811231	0.00475654	0.00174884	-8.26715e-05	-0.00333215	-0.00233549	-0.00705847	-0.00176432	0.000606148	-0.00232109	0.00202673	-0.00257419	0.0059582	-0.00913859	0.00192785	-0.0125873	-0.00142624	0.00471746
ADAMTS8	-0.00985528	-0.0065314	-0.000180264	0.0097119	-0.00176357	0.00125675	-0.00313802	-0.00115332	0.000628217	0.00178331	0.0011978	0.0020965	-0.0032844	-0.00243075	-0.000971562	-0.000600251	0.00297901	0.00198289	-0.00127011	-0.0041213	-0.000904256	0.00388139	-0.00132218	-0.0140739	-0.00673341	0.0144594	-6.823e-05	0.00509161	-0.00056928
ADAMTS9	0.00296362	-0.00128103	-0.00108726	0.0175747	-0.00188574	0.0128993	0.00237101	0.00145584	-0.00121661	0.00200851	0.00340814	0.00703993	-0.000352543	0.00355044	-0.000396652	-0.0017297	-0.00172374	0.000472935	-0.00278096	-0.0072337	-0.00106109	0.000389178	-0.00134836	-0.00737901	-0.00523441	0.0113666	-0.00314015	0.0064291	0.00127354
ADAMTSL1	0.0054278	0.0152493	-9.4046e-05	0.0109963	-0.000150919	-0.0111979	0.00857052	-0.000924148	-0.00183369	0.00995614	0.00195518	0.002542	-0.00839592	0.00250939	-0.000805934	-0.00520135	0.00816232	0.00686234	-0.0139354	-0.0123204	0.00387239	-0.000594281	0.000746428	-0.0148746	-0.00598959	0.00653032	0.00641667	-0.00490809	-0.00429005
ADAMTSL2	-0.00450083	-0.00359457	-0.00153883	0.0106172	0.00623913	0.0080544	-0.00613254	0.00878882	-0.00675519	0.00104241	0.0093853	0.0115006	-0.0025061	0.0136447	0.00060776	-0.00614587	0.0142071	-0.00561473	-0.00112033	0.00918501	-0.00228094	-0.000265763	-0.00776307	0.00767715	0.00112263	-0.00275062	0.0101065	0.00905561	0.00838915
ADAMTSL3	-0.0122295	-0.00222824	0.000663926	-0.00412322	0.000265537	-0.000435491	0.00266989	6.47302e-05	0.000231163	-0.000235192	-0.000120749	0.000291498	-0.000295038	-0.00085275	-1.16067e-05	0.000618442	0.000860294	-0.000837695	0.000124627	-0.00130499	-0.000215273	-0.000544283	0.000139463	-0.00172182	0.000196339	0.00108066	-0.000778226	0.000620385	-0.000569487
ADAMTSL4	0.0141113	0.00282877	0.00155717	0.00101022	-0.00268395	-0.00663832	-0.00603229	-0.00321945	0.00190006	-0.00609595	0.00438205	0.00136721	0.00381892	0.00119327	0.00116277	0.000611896	0.00431315	0.00195501	-0.00501915	-0.00156685	9.52068e-05	0.000677671	-2.32448e-05	0.00535102	0.00566156	0.00550555	0.000503945	-0.00103874	0.00360293
ADAMTSL5	0.0015484	0.00593288	0.00383123	-0.000727225	-0.00281433	-0.00543673	-0.00522732	0.00390789	0.00388872	-0.000191495	0.0035526	-0.00283079	-0.00367007	-0.00518031	0.00274917	0.000930195	-0.00368542	0.000417819	-0.00865692	0.00797097	-0.0013493	-0.0077784	0.00518057	-0.0213098	-0.00125257	0.00599514	-0.00950344	-0.00341289	0.00474831
ADAP1	-0.00164434	0.00476771	-0.00462454	-0.00520214	0.0016153	0.00339005	0.00922195	0.00290427	-0.00530208	-0.00860844	0.00324914	0.00948156	0.00462107	-0.00874058	-0.000391858	-0.00405114	0.00258659	0.000958367	0.00275449	-0.000395535	0.00433152	-0.00376539	0.0034673	0.00146789	0.000799878	0.00174114	0.00573343	0.00404465	-0.00510176
ADAP2	-0.00544043	-0.00878509	-0.0170849	-0.00927193	0.00522689	0.0145437	0.00313767	-0.00355352	0.000334495	-0.0116321	-0.00128294	-0.00395561	0.000529406	-0.0072955	0.0076457	-0.00195566	-0.00149425	-0.00895179	0.00073363	-0.00410593	0.0211852	-0.00461241	0.000232285	-0.00750685	4.14231e-05	0.0217479	-0.00893998	-0.0089052	-0.0059572
ADAR	0.00443741	-0.00814876	-0.00933085	-0.00684109	-0.00390793	0.00316113	-0.00911874	0.00315449	0.0057368	0.00447761	-0.0069012	0.00825147	0.00360776	0.00400176	-0.00592078	-0.000187288	0.00332558	-0.000108539	-0.00396944	0.0067494	-0.00324062	-0.0118005	0.000140223	0.00522537	0.011945	-0.00118366	-0.0014287	-0.00326353	-0.0231159
ADARB1	0.00277605	0.000564309	0.00495766	-0.00383407	0.00432632	0.00915306	0.000195711	0.0168641	0.0150955	-0.00460221	0.00287774	0.00636677	0.00355664	0.00202069	-0.0154101	-0.00431441	-0.00159284	0.0043973	0.000912342	0.00958081	0.00119717	-0.00576106	-0.0174171	-0.00253111	-0.00963634	-0.0143552	-0.00360797	-0.00519716	0.00401645
ADARB2	-0.00722923	-0.00102014	0.00275038	-0.00310195	0.00262246	-0.00711172	-0.00858918	0.00159054	-0.000313817	0.0011701	0.0015436	0.00332266	0.00220314	-0.00138566	-0.000930544	0.00117287	-0.00317779	-0.00108646	0.00276148	0.00240899	-0.00124924	-0.000664586	0.000614977	-0.00617454	0.00203086	0.00230892	0.00306218	0.00347597	3.7581e-05
ADAT1	-0.00417384	-0.00828763	-0.0045746	-0.00884978	-0.0099066	-0.00896458	-0.0088603	0.00648278	0.00374991	-0.00522644	0.00321219	-0.0042461	-0.00212878	0.00133244	0.000105986	0.00172142	-0.00579978	0.00886067	0.00259678	-0.00393952	0.00487198	-0.00961317	0.00214041	0.00474634	-0.0160525	0.00260747	0.00939649	0.00251164	-0.00117363
ADAT2	-0.0100732	-0.000284981	-0.000515255	0.00497404	-0.000815209	0.00224965	0.000491889	0.00499321	0.00491646	-0.00439525	-0.00763401	0.0051077	3.99139e-05	0.00164627	-0.00411313	-0.00244421	0.000421242	-0.00713909	-0.000913133	-0.0019581	-0.00262789	-0.00721716	0.00899667	0.00135444	-0.00765159	-0.00147664	-0.00124626	-0.00412417	0.000195314
ADAT3	0.00749915	0.000812596	-0.00323023	-0.00640691	-0.000958131	-0.0142931	0.00429071	-0.000586267	0.00174098	0.000607666	0.00392988	0.00713156	-0.00840693	-0.00562436	2.04925e-06	0.00499664	0.00257594	-0.00407265	-0.00188436	0.000728633	0.00193133	0.00344589	0.00514282	0.00143351	-0.00206878	-0.00196954	0.00690132	0.00557091	0.00314123
ADC	0.0115693	0.000747886	-0.00134932	-0.0129465	0.00675824	-0.00400682	0.00135221	0.00024756	-0.00394291	0.00751135	0.00404233	0.00599595	-0.00531472	-0.00793133	0.000190346	-0.00488986	-0.00299016	-0.00204575	-0.000727827	-0.000122229	-0.00770397	-0.00381525	-0.00963006	0.00160541	-0.00339408	-0.00495203	0.00157251	-0.00103869	-0.00275616
ADCK1	0.00472386	0.0131324	-0.00670272	0.00319171	0.00603395	-0.00248374	0.00176273	0.0063475	0.00844447	-0.00238535	0.00175986	0.00813211	-0.00511915	0.00360138	0.00214149	-0.0111509	-0.00390416	0.000304658	0.00298695	-0.000990723	-0.00566124	-0.00455407	3.03334e-05	0.00141113	-0.00296703	-0.00361483	-4.53165e-05	-0.00854139	6.98597e-05
ADCK2	-0.0015922	-0.00122082	-0.0110674	0.0149747	-0.00547717	0.00554949	0.00489972	-0.00281117	-0.0124494	-0.00835862	0.0118148	0.0058671	0.000582606	0.00404969	0.0104303	-0.00217387	-0.0243316	-0.00443786	-8.63202e-05	-0.012198	-0.00249784	-0.0120573	-0.0176275	0.00244217	-0.00626095	-0.00218871	-0.000199451	-0.00312557	-0.00185906
ADCK4	0.0023812	0.00318574	-0.000172164	0.00450903	0.00622415	0.000151461	0.00992706	0.00137557	-0.0083644	0.00205686	0.00478812	0.000503015	6.42507e-05	-0.00356722	0.00416576	-0.00120399	-0.00117124	-0.00197876	0.00703646	0.00434007	-0.00133773	-0.000512608	-0.0018859	-0.00297489	0.012647	0.000847227	0.00648673	-0.000524703	0.0103395
ADCK5	-0.00452171	0.00773353	-0.00927233	0.000157508	-0.00955616	-0.00924532	0.00719432	0.00889556	-0.00494083	-0.00275277	0.000682788	0.0247787	0.00295074	0.00709747	5.00877e-05	0.00352249	-0.0123	0.00417357	0.00877595	0.00751633	0.00899298	0.000933342	-0.00125654	-0.00997945	-0.00506052	0.00446129	0.00157243	-0.000190697	0.00782785
ADCY1	0.012228	-0.00107722	0.00242206	0.0179841	-0.00112651	-0.00786583	-0.00247381	-0.001336	-0.00172411	0.00147127	0.00839109	0.00341698	0.00260916	-0.00364701	-0.000218894	-0.000204007	-0.00617863	0.00621708	-0.00196421	-0.00457175	-0.003044	-0.00101448	-0.000189256	-0.00656632	-0.000469193	-0.00575906	0.00182703	0.00117871	-8.37864e-05
ADCY10	-0.0101145	-0.00661199	0.00262747	-0.00272042	-0.000297769	-0.00236882	-0.00177806	-0.0034987	-0.00351251	0.00063103	0.00109277	0.00390999	7.91596e-05	-0.00553167	-0.00118954	-0.000758505	-0.000186711	-0.00163389	0.00314573	-0.0041836	-0.000259432	-0.0018497	-0.00562172	0.00121292	0.00067811	0.0204764	-0.000560558	0.00223721	0.00664286
ADCY2	0.00666101	0.0116244	-0.000562392	-0.00712563	0.00134583	0.00401569	-0.00994975	0.000292953	-0.0003424	0.00165443	-0.00121724	0.00283701	-0.00166421	-0.00391799	-0.000120995	0.00122959	0.000259568	-0.000835489	-0.00255407	-0.00313044	-0.00166049	0.00227177	0.00360066	0.00165685	-0.0018762	-0.00118339	-0.000778831	0.000372306	-0.00106069
ADCY3	-0.00798671	0.00103363	0.00198554	0.0141803	-0.00169373	-0.00815697	-0.00408699	-0.000728361	-0.00403563	-0.000677054	0.00178464	0.00588713	-0.00203475	-0.000586315	0.000488491	0.00276182	-0.000336014	-0.00166954	-0.000563377	0.00239968	-0.00146721	0.00442179	-0.00224971	-0.00548862	-0.000731757	0.00194689	0.00249304	-0.0008404	0.000413062
ADCY4	0.0108882	-0.00112785	-0.000885951	0.00180361	-0.000674587	0.00113327	0.00737609	0.000214101	-0.00387255	-0.00133169	0.00208965	0.000212416	0.00032886	-0.00643769	-0.00205386	-0.00122845	-0.00157479	0.000616116	-0.000843772	-0.00101287	0.00057788	-0.000610701	-0.000258389	-0.000906215	0.00350296	0.00175787	-0.000165654	0.000156647	0.00132847
ADCY6	0.0120219	0.00983896	0.0013169	-0.000842114	-0.00111554	0.0176139	-0.00867006	-0.000388184	0.0022331	0.00280383	0.0102122	0.00374584	0.00213497	-0.00494899	-0.01031	0.00380996	0.00145871	0.00585523	-0.0163721	-0.00570516	-0.00337059	-0.0144482	-0.00961045	0.00783098	0.00684195	0.0108323	-0.00131302	0.00324173	0.00530696
ADCY7	-0.00382017	-0.00099751	-0.00540092	0.00919512	0.00674671	0.0126476	-0.006581	0.00480427	0.00412303	-0.0142746	0.00525359	0.000196578	-0.00266466	0.00106925	-7.34421e-05	-0.00216054	0.0171091	-0.0024375	-0.00194565	-0.0121178	0.000889256	0.00880376	-0.00226886	0.01737	-0.00537962	-0.00915561	-2.66627e-05	-0.0116775	-0.00429743
ADCY8	0.00235028	0.0113592	0.00304335	0.0145082	-0.00193005	-0.00327766	-0.000639568	0.00256698	-0.00222654	0.000806399	0.00191012	0.000162325	0.00150746	0.00352401	0.000234819	-0.00014964	-0.0045564	0.00284992	0.00178275	0.00130622	0.00474951	0.000728482	-0.00040082	-0.0115645	5.8209e-05	-0.00726727	-0.00165701	0.00345376	0.00419708
ADCY9	0.00715317	-0.00149989	0.00542472	-0.000782723	0.00316734	-0.0116128	-0.00752347	-0.00393129	0.0250322	-0.00458823	-0.00204168	0.00755355	0.016151	0.00665817	-0.000986065	-0.00239402	0.0216696	0.00787547	0.0183513	0.000810601	-0.00347407	-0.00153881	-0.00635802	-0.000570283	0.0073569	-0.00207133	-0.00328264	0.0269608	0.00176573
ADCYAP1	0.00801461	0.00107199	-0.000308314	-0.0129582	-0.0032547	-0.00452933	-0.0185699	0.00398512	0.000393563	0.0010947	-0.0035534	0.00135818	-0.00112602	-0.00651546	-0.000830487	-0.00141775	0.000591016	0.00193104	-0.00448547	-0.00576973	0.00147026	-0.00363237	-0.00107661	-0.00316004	-0.00266857	0.00749354	-0.00662834	-0.00190957	-0.00510749
ADCYAP1R1	-0.0049223	-2.16541e-05	-0.000724269	0.00900912	0.00233616	-0.000615406	0.0080274	-0.00207466	-0.00811122	-3.62382e-05	-0.00424798	-0.00215603	-0.0068638	0.00091998	-9.12162e-05	0.00477003	-0.00147914	-0.0079928	0.00969781	-0.0146513	-0.00722148	-0.00178947	-0.00608441	-0.0202116	0.00967885	0.00947706	-0.00689918	0.00328408	-0.00280109
ADD1	0.00544392	-0.0100572	-0.000533961	-0.000510621	-0.00317674	0.0024841	0.00491622	0.014359	0.0225647	-0.00136751	0.00767615	0.0161663	-0.00390883	0.00416965	0.00282529	-0.00270059	0.0136205	-0.0133005	0.000511613	-0.00175498	0.00872164	-0.00987425	-0.0164803	0.00112002	0.02332	-0.00140723	0.000628906	0.00943722	0.000725646
ADD2	0.00106514	-0.0145486	-0.00256384	-0.00241981	-0.00236876	0.0107371	0.00865897	0.00239905	0.00233764	-0.000270883	-0.0013331	-0.00242986	-0.00148379	-0.0093823	0.00291684	-0.00224691	-0.00380465	-0.00248507	-0.000460739	-0.000729051	0.000513783	0.00460561	0.00249691	-0.0100381	-0.00387443	-0.00173505	-0.00498521	0.00151713	-0.00107807
ADD3	-0.0057818	-0.000689983	0.00381338	0.0106404	-0.00180053	-0.00407152	-4.28491e-05	0.0130438	0.00371227	0.00726724	-0.0234464	0.00170761	0.0190414	0.00120499	0.00431427	-0.0031076	0.00577836	0.00356403	0.00406365	0.00437918	0.00752138	0.00226711	-0.0140251	0.0034829	-0.00404118	-0.000217105	-0.0123365	-0.00425892	0.00611018
ADFP	-0.00800646	0.00175671	0.0120984	-0.0108273	0.00331095	-0.00413364	0.0126374	-0.0410478	-0.00958422	-0.0103877	0.0082752	0.00949666	0.00210922	0.00294223	-0.00167426	0.00288652	0.00442122	-0.00772864	-0.000264051	0.00159169	0.00367124	0.000365642	0.0105581	0.00772194	-0.0255801	-0.00402663	-0.0124159	0.000709641	0.00330704
ADH1A	0.00777862	0.0062827	-0.00123583	0.00131973	0.00179124	0.00118565	-0.000271244	0.00379984	-0.00290943	0.000204684	-0.00205839	0.000253049	0.00127553	0.0010009	0.00303229	0.00223776	0.000542421	-0.00261179	-0.000848093	-0.000930739	-0.00122505	-5.62249e-05	0.00277391	-0.00141881	0.00605507	-0.00549448	-0.00308711	-0.00101308	0.000253894
ADH1B	0.0212069	0.000440176	0.000805649	-0.00845405	0.00172303	-0.00280286	-0.00101542	0.00268954	0.00201349	-0.00224026	-0.00319468	-0.00190075	0.00366686	-0.00136665	-0.00227863	0.00244675	0.0089332	0.00142438	-0.000381338	-0.0142165	-0.00187042	0.00123483	-0.00447576	-0.00366495	0.00144172	-0.00655268	0.00428595	0.00326183	0.000502498
ADH1C	-0.00336979	-0.00688788	-0.00111726	0.0062086	-0.00046895	0.000575346	-0.00322084	0.00319318	-0.00209969	0.000549768	-0.000535747	0.00525499	-0.00199507	0.00348966	0.000425295	0.00163718	-0.00173932	-0.00143905	0.000387867	0.000824716	-0.000821852	0.00538324	-0.000468587	-0.0116743	-0.00180363	-0.00278559	-0.00168205	-0.00253753	-0.001266
ADH4	-0.00765872	0.00727799	-0.00152968	0.00831711	-0.00235571	0.0103022	-0.00458469	-0.0115298	-0.00544825	-0.00767306	0.00168084	-0.0173538	0.00101494	0.000263576	0.00666957	-0.00358943	0.0154379	-0.0122991	-0.0129979	-0.0045677	-0.0132799	8.99914e-05	0.00862019	0.00241087	0.00738143	0.00962362	0.00520733	-0.0319077	-0.00912168
ADH5	0.00428329	0.00718849	0.0153402	0.00304369	-0.00541712	-0.00118231	0.00144808	0.00110066	-0.00565407	0.0123279	0.0073869	-0.00167268	0.00493697	8.09229e-05	0.000542997	0.000389597	0.00324907	-0.0124642	-0.00442373	-0.00312606	-0.0160585	-0.00285553	0.00285185	0.00467043	0.00390941	0.00444803	0.0132994	0.0068982	0.00127946
ADH6	0.00390928	0.0045773	-0.00291329	0.00657861	0.000587536	-0.000944612	-0.00127883	0.01337	-0.00477993	0.015308	0.00354805	-0.0151745	0.0341957	-0.00825001	0.0135074	-0.00288968	0.0165999	-0.026254	-0.00294068	0.0027645	-0.0313346	-0.0156059	-0.00216209	0.00634762	0.00644035	0.00346828	0.0164805	-0.0138823	-0.0125512
ADH7	-0.00542101	-0.000655309	-0.00414982	0.00608416	-0.000243314	-0.00443918	-0.010984	0.0045102	-0.00214141	-0.00207047	-0.0069086	0.00841632	-0.00477786	-0.0053129	0.00507127	-0.000914116	0.00139134	-0.00799162	0.00375441	-0.00699861	-7.47492e-05	0.0032003	-0.00115583	-0.00724637	-0.00103655	-0.00290673	-0.00789604	0.00495249	-0.00127872
ADHFE1	0.00975939	-0.00361034	0.000860873	-0.00673511	0.00714932	-0.0055942	0.00724314	0.00284808	-0.000799799	0.000796502	-0.00466285	0.00121208	0.00428693	-0.011639	-0.00110946	0.0023684	-0.0018182	0.00120487	-0.00218035	0.0100642	-0.00336947	-0.00524155	-0.00349865	-0.00338892	-0.000983582	-6.25423e-05	0.00641478	-0.00312481	0.00362939
ADI1	-0.0091042	-0.00117097	0.00572728	-0.0018552	-0.0086024	0.00968225	0.000954737	0.0161049	0.0047664	-0.00498737	0.0025508	0.00195711	-0.000322619	0.000752755	-9.32103e-05	0.00544974	-0.00467147	-0.0184659	0.0114454	-0.00169564	-0.0133369	-0.000633309	-0.0125657	0.00300286	0.00152475	0.00250347	0.00138231	0.00540985	-0.00233103
ADIG	0.011212	0.00269568	0.0018748	0.000227962	-0.00026231	0.00268289	0.000108493	0.000266535	-0.00150831	0.000575857	-0.00135038	-0.00178075	-0.00117199	-0.00490867	-0.000429853	-0.00214307	0.00247508	0.00162794	0.000385028	0.00198648	-0.000305663	0.000597821	-0.00374572	-0.00261447	-0.00144398	-0.00709133	-0.000965575	0.00196245	0.00223084
ADIPOQ	0.00865127	0.00400886	0.000245454	0.000417266	0.00372059	-0.00664785	-0.00167541	0.000451427	-0.000883986	0.000526827	0.00362542	-0.00327841	0.0044892	-0.000839956	-0.00264788	0.00599668	-0.002764	-0.00124482	0.00128957	-0.00972762	-0.00129086	-0.00522528	0.00225	-0.00316544	-0.00356406	-0.000272124	0.0128668	-0.00204811	0.000830917
ADIPOR1	0.00291187	0.00117984	0.00892336	0.00019509	-0.000730353	-0.0113852	0.00483229	0.00249272	-0.00102043	-0.00132087	0.00708154	-0.00390101	0.00411259	0.0035036	-0.00219085	0.00888372	-0.014426	0.000630704	-0.00268874	-0.0133587	0.000519778	-0.0125803	-0.00380583	-0.00330258	0.0016483	-0.00234887	-0.00632039	-0.000452589	0.00396448
ADIPOR2	0.00544567	0.00155895	0.00234979	0.00275113	-0.00284735	-0.000584558	-0.00639143	-0.022681	0.0131799	-0.0125993	-0.000582363	-0.00469607	0.00178944	-0.0025483	-0.0212475	-0.0154548	0.00905568	0.0161963	-0.00498722	0.0145913	-0.00714599	-0.022625	-0.0174946	-0.00555663	-0.0141876	-0.00176539	0.000438889	0.00413599	-0.0044713
ADK	0.0016331	-0.00648897	0.00124884	0.00579337	-0.00239865	0.0101957	0.00206784	0.00797065	-0.00852014	0.00356608	0.000985992	-0.00229367	0.0171936	0.00451433	0.0024696	-0.0425965	0.0115699	0.00264079	0.00526331	-0.0146114	0.00771399	0.0166811	0.00588112	-0.00831507	0.00102836	-0.000398867	-0.000460533	0.0037481	0.00694848
ADM	-0.000960363	0.00314908	0.0037395	0.00129788	-0.0040411	0.00312462	0.000683331	-0.040473	-0.000916366	-0.000959477	0.00409169	-0.00534045	-0.0115268	0.00149474	0.000837542	0.000211384	-0.000838217	0.00110715	0.00395378	-0.00468938	-0.00482982	0.00146744	-0.000421839	-0.00109332	0.000455957	0.00678313	0.0015624	0.00726233	-0.00491835
ADM2	-0.00602357	0.000178736	-0.000571971	-0.00363656	0.00615003	0.00272869	0.0172562	0.00302539	-0.00799563	0.00172004	0.00599853	-0.00338968	0.00307987	-0.0213823	0.00538125	-0.00197744	0.000480376	0.00111685	-0.000166582	0.00364704	-0.00346134	0.00356652	0.000232355	-0.00569343	0.00235012	-0.00476501	-0.00714628	0.00521369	0.00754935
ADNP	-0.00361058	-0.00325107	0.024788	-0.0122803	-0.00267464	0.0129869	-0.00932777	0.00331149	0.0390671	0.00853619	0.00198861	0.00214925	0.00231159	0.0053992	0.0106897	0.00346228	-0.00308479	-0.00769066	-0.007656	-0.00335867	-0.000709157	0.014127	0.00353954	0.00359566	0.0033908	-0.00154034	0.00470607	-0.0177181	-0.0143841
ADNP2	-0.0123466	-0.00145393	0.00514192	0.0030796	-0.0175032	0.00350755	-0.00102219	-0.00281941	-0.0124125	0.00774925	0.00839061	0.00487537	-0.00433714	0.00173284	-0.00180044	-0.00536735	-0.0187947	0.0111007	-0.0113711	-0.000896535	-0.000770767	-0.00157657	5.00835e-05	0.00089791	0.0173227	-0.00744256	-0.00580613	-0.00803997	-0.00896728
ADO	0.00644599	0.00684528	0.00309726	0.00137979	0.00239844	-0.00399127	0.000389714	0.0041696	-0.0049784	-0.00212987	-0.00358584	0.00442133	-0.00462811	0.000355567	-0.0223788	-8.308e-05	-0.0017473	0.00405021	0.00254573	-0.00284214	-0.00707849	0.00140974	-0.00231574	0.00265846	-0.00655165	-0.00395661	-0.0086103	-0.00375247	-0.00507715
ADORA1	-0.00245575	-0.0121065	-0.000618975	-0.0106896	0.00148664	0.00596703	0.00619118	-0.000131159	0.000452566	-0.000638	-0.000766317	-0.00163221	-0.000931099	-0.000531578	0.000814375	-0.000782185	0.00201149	0.00125261	0.000862909	0.00196906	-0.000846595	6.79856e-06	5.43192e-05	-0.0158176	-0.000141728	0.00466841	0.00545792	0.00182291	-0.00243822
ADORA2A	-0.00122297	0.00858359	-0.0109014	-0.0124222	-0.0054528	-0.000551667	-0.00354624	-0.0170282	0.0058887	-0.00770524	-0.00494167	-0.00329355	0.0101486	-0.00553696	0.0108856	-0.00622794	-0.00252462	0.00261784	0.0115685	0.000173518	-0.00693973	0.00243704	0.0143353	0.00936538	-0.00243722	0.00706768	0.0183334	0.001108	0.00528834
ADORA2B	-0.000108595	-0.00613451	0.011729	0.00785119	-0.015161	-0.00269516	-0.00997449	-0.0424919	-0.00644034	-0.0100668	0.00736725	0.00148858	0.00331987	0.00253159	0.00118971	0.00342929	-0.0154964	0.00119647	0.0182814	0.00363601	0.00460261	0.00276975	-0.00286189	0.00979799	-0.00950791	-0.0010353	-0.0287741	-0.0015226	-0.00280751
ADORA3	-0.00599025	-0.00449662	9.40318e-05	0.00295583	0.000458286	-0.00423254	-0.00764563	0.00423415	0.00476093	-0.000129011	0.00409266	-0.00340981	-0.00758916	-0.00380257	-0.00279031	0.0039891	0.00745966	-0.00303522	-0.00504062	-0.00322849	-0.00820149	-0.00467782	0.00542858	-0.000629113	-0.00139309	-0.0108379	-0.00798006	-0.00153254	0.0046723
ADPGK	-0.00540862	0.0118962	0.0369311	0.00783707	-0.0145342	-0.0106937	-0.00498774	0.000925107	-0.00439327	-0.00419278	0.0197507	0.00720697	-0.00625134	-0.0057809	-0.00525849	-0.00256324	-0.0152385	-0.00457544	-0.00153376	-0.00191037	-0.00494713	-0.0293888	0.0011253	-0.00251775	-0.0037562	-0.00528981	-0.00597428	0.00387357	0.0108317
ADPRH	0.0079014	0.00582552	-0.00370385	0.00336284	0.00226387	0.0177262	0.0104376	0.00141963	-0.00265717	0.000552333	-0.00216021	-0.00153786	-0.00159001	-0.00548983	-0.00169488	-0.0015953	-0.0069008	-0.00615853	-0.00155934	0.00196242	-0.000889374	-0.00102105	-0.000435669	0.00534489	0.00453221	-0.00694461	-3.56188e-05	-0.00343675	0.00181644
ADPRHL1	0.00871304	-0.00107668	0.000686829	0.0101098	-0.000375575	-0.00912191	0.0131937	-0.0016376	-0.00061853	0.00184528	0.00488427	-0.00136614	-0.00219314	-0.00344289	-0.000905616	-0.00277995	-0.00209504	0.00211235	-0.00131315	-0.00970621	-0.00182031	0.00218907	-0.00111809	-0.00551444	0.000379795	0.00171033	-0.00146396	-0.00120591	-0.00149789
ADPRHL2	0.00159447	0.00362633	-0.00664726	-0.00369428	-0.00414644	0.00157677	0.000965852	-0.0186343	-0.00223397	0.00459415	0.00313428	0.00897051	-0.00548717	0.00361769	-0.00524262	-0.00333836	0.00314912	0.00126828	0.00632185	0.00505904	0.00107886	-0.0133017	-0.00564086	0.0010988	-0.00316056	-0.00128315	0.00250863	0.00629864	-0.00579632
ADRA1A	-0.00482848	-0.00451674	0.00123721	-0.0148151	0.00248088	0.00203156	-0.00563367	-0.000632822	-0.00245014	-0.000741923	-0.00267592	-0.00122109	0.00168712	-0.00042553	0.00121988	0.00334555	-0.00231361	-0.00397347	0.00217288	0.00517841	0.003274	0.00193027	-0.00114898	-0.00630576	0.00900077	-0.000750446	0.0072962	-0.000339191	0.00193073
ADRA1B	0.000285965	-0.00353791	0.00214477	-0.0160562	0.000975192	-0.00795155	0.00267656	0.000111457	-0.00160752	-0.00153772	-0.00172683	0.00272914	0.000275493	-0.000507774	0.000142375	0.00207754	-0.000267213	0.00127928	6.88257e-06	0.00396694	-0.00162754	-0.00217082	0.00124438	-0.000861558	-0.000939161	0.00435945	0.00159575	5.38377e-06	-0.000855693
ADRA1D	-0.0128446	0.00082433	-0.00112154	0.00486959	0.00230114	-0.000123376	0.00096286	-0.00138171	-0.00219705	-0.00310828	0.00160667	0.00209617	0.00249177	0.00562953	-0.00132967	-0.00113598	-0.000166561	-0.00216037	4.07041e-05	0.00108206	0.00258754	-0.00196524	-1.44996e-05	-0.00565217	0.00560396	0.00360238	0.00517741	0.00811618	0.00550814
ADRA2A	0.00273774	-0.018292	-0.00251881	-0.00247725	-0.00136701	0.00442744	0.00564887	-0.000299649	-0.000581997	-0.000460462	0.000440903	0.00122225	0.00037225	-0.00437565	0.000864013	0.000367453	-0.00199456	0.000420666	-0.00196617	0.00107389	-0.000858117	-2.84657e-05	0.00178106	0.00215397	-0.000415909	0.00227915	0.000643658	-0.000299964	-0.000106524
ADRA2B	-0.0122551	0.000263464	-0.0031235	-0.00168793	0.00340476	0.00957693	-0.0121234	-0.00129935	-0.0172396	0.00747346	0.0140791	-0.00649992	0.000921737	-0.022119	-0.0053827	-0.000635612	-0.00325582	-0.00172155	0.00254026	0.00494524	0.00553265	-0.011311	-0.0042686	-0.0132441	-0.00907311	0.00806498	-0.00464138	0.00476695	0.00647523
ADRA2C	-0.000246306	0.00438762	-0.0130114	0.000240905	0.00086986	0.00908084	-0.00165304	0.0185955	-0.00156409	0.0114885	0.0225046	0.00873263	-0.00417726	0.00575676	-0.0117494	-0.0139749	0.0259863	-0.00653134	-0.0231078	-0.00566452	-0.00243912	0.00966221	0.00932645	-0.00565335	-0.00906227	-0.0017526	0.00888291	-0.0146856	0.00552846
ADRB1	-0.00392464	-0.00974562	0.00266556	0.00424145	-0.000468922	0.0179154	0.00561636	-0.00380088	-0.00539791	-0.00181363	0.00617065	0.000780885	0.000242498	-0.000328748	0.00147343	0.00242597	-0.00712885	0.00072675	0.0086671	0.00984819	-0.00382304	0.00356555	0.00131025	-0.00154212	0.00399852	-0.00202739	0.00654483	0.0111145	-0.00601462
ADRB2	0.00156657	-0.000287277	-0.00192383	-0.0133109	-0.00290214	0.00604501	-0.000474309	0.00396481	0.00213399	0.00226378	-0.00252598	-0.00119087	0.00214811	-0.0123681	0.000516674	0.0112224	-0.00749399	0.00750314	0.00413626	0.0006152	-0.00503576	-0.00208041	-0.00155796	-0.00737304	0.000271083	0.00408968	-0.0171283	-0.000512263	-0.0144906
ADRB3	0.0152037	-0.000858165	-0.000657195	0.00211111	0.000657082	0.000319411	-0.00266141	2.972e-05	-0.00243195	0.0014415	0.00031287	0.00171127	0.000149552	-0.00223637	7.30624e-05	-7.5626e-05	0.00101967	0.00160607	-0.000770886	0.0013847	-0.000696855	-0.00210466	0.000777691	0.000783879	-0.000115764	0.00208815	-0.000250283	-0.00146277	0.00034948
ADRBK1	0.0121384	-0.00109372	0.00134665	0.00299049	0.0012752	-0.00684354	-0.00229104	-0.00362752	0.000387132	-0.00157042	0.0002203	0.00558767	-0.0023609	-0.00036391	0.00242387	0.000854112	0.00101836	-0.00196533	-0.00294978	0.00100334	-0.00387124	1.28419e-05	0.00203971	-0.00337067	0.00350224	0.00211242	-0.000579598	-0.00239133	0.00186833
ADRBK2	-0.00544647	-0.00877867	-0.00682038	0.00818714	0.00044185	-0.0030229	-0.00199851	0.00297543	-0.00900234	-0.00601701	-0.00277376	-0.00340402	0.0054246	0.00428025	-0.00269643	0.00672228	0.0105967	0.0009013	-0.000962985	0.000196103	0.00106479	-0.00593152	-0.00137977	0.00807253	0.00487291	-0.00197567	-0.00305138	-0.0009219	0.00340406
ADRM1	-0.00751518	0.000884342	-0.000996187	-0.00591965	-0.00392306	-0.0121087	0.00215345	0.00225784	-0.00234449	-0.0140287	0.00277064	0.0092322	-0.00580376	0.00373265	-0.00243078	0.00569447	0.00308742	-0.00191358	0.0130608	0.00331348	0.00493377	0.00134293	-0.00298427	-1.94911e-05	0.0105438	-0.00217626	0.0061979	0.000788361	-0.00236447
ADSL	0.00771983	0.00575796	0.00314181	-0.000132763	0.00119966	-0.00335906	-0.00344574	-0.00233621	-0.00348941	0.0015903	0.00162457	0.00039894	0.00342494	0.00159899	-0.0039234	-0.00375843	0.000949896	-0.00419731	0.00952289	2.62842e-05	-0.00422757	-0.0115643	0.00669358	-0.000727259	-0.00364519	0.000870819	-0.00280342	-0.00164093	0.000903183
ADSS	4.10211e-05	0.0107601	0.0106275	-0.00105653	0.000635781	0.00926755	0.00864259	-0.00735044	-0.00335003	-0.000704201	-0.00316619	0.00339965	0.000596979	0.00106034	-0.000945859	-0.00271086	-0.00032907	0.00267149	-0.00510192	-0.0122786	0.000867	-0.00624529	0.00734843	-0.00528856	0.00377575	0.00618444	0.0038681	-0.00382816	-0.00413697
ADSSL1	0.00106882	-0.000328018	-0.00570357	0.00930689	-0.00261655	-0.00201504	-0.000444882	-0.0291144	-0.00186361	-0.00208795	-0.00372629	-0.00450929	0.00883024	0.00348725	-0.00124598	-0.00128815	0.00436766	0.0102662	0.00660065	-0.000678466	-0.00409347	0.001032	-0.00733576	0.00389802	0.00175224	-0.00508239	0.00251308	-0.00194499	-0.0069386
AEBP1	-0.011148	-0.00395717	0.00265052	0.00554685	0.00357932	-0.00106984	-0.00302263	-0.00230618	-0.00195984	-8.76745e-06	-0.00211777	0.000458527	-0.00220549	-0.0186051	0.0017536	0.00145906	0.00318045	-0.00314799	0.00312332	0.00144994	-0.00314667	-0.00177517	-0.00368215	-0.00717406	-0.00382378	-0.00362247	0.00464755	-0.00363333	-0.00353244
AEBP2	-0.00180106	0.00156434	0.000284332	-0.000704261	-0.000822429	0.0103355	-0.00599659	0.000319233	0.00903044	0.0104689	-0.0114467	0.0061648	0.00109366	-0.00188232	0.00355871	0.00365284	0.000906799	-0.000195803	0.000451095	-0.0191102	0.000727487	0.0110452	0.000582929	0.00178462	-0.00352524	-0.00218354	-0.00106411	-0.000183396	-0.00497309
AEN	-0.00593698	-0.000341816	-0.00246038	-0.00868064	-0.00471225	0.00403904	0.00682483	0.00916118	-0.0060093	0.0039456	0.00762607	0.0119894	-0.00600022	-0.00119211	0.00780438	0.0243095	0.00888052	0.00489318	-0.00896883	-0.00347728	0.00115128	-0.00968031	0.00344784	0.00331984	-0.00567352	0.000292186	0.00165067	-0.00113998	0.0134657
AES	0.00337919	0.00499954	-0.00498909	-0.00247265	0.00368492	-0.00473141	0.00868087	-0.00892117	-0.00451384	-0.00524613	0.00562211	0.00583324	-0.00389357	0.000218643	-0.00559483	0.00768232	0.00666498	-0.00626334	-0.00405586	7.69675e-05	-0.00482701	0.00265991	0.00461133	0.00237999	0.0100977	-0.000442034	0.00740883	-0.00333018	0.00417868
AFAP1	0.0104147	-0.00389131	-0.00234111	0.00821663	-0.00135421	0.0093803	-0.0157787	0.0118636	0.00817556	-0.00454344	0.00061003	0.00830231	0.00682079	0.0157869	-0.00605005	-0.00906176	0.00350303	0.0078725	-0.00148345	-0.00632862	0.0192319	0.00795885	0.00542991	0.0102292	0.00572785	-0.00500899	-0.00981047	-0.00450565	-0.00507107
AFAP1L1	-0.00564487	-0.0069932	-0.00216282	0.00196336	0.00346046	-0.00494719	-0.00458535	-0.000212541	-0.00104671	-0.0015314	0.001976	0.00327605	0.000853179	0.00223187	-0.000335748	-0.000423606	-0.00085961	-0.00573614	-0.000841224	-0.00846903	0.0084471	0.00367632	-0.00167416	-0.0018999	0.00179179	-0.00425591	0.00265273	0.000612405	0.00195587
AFAP1L2	0.0080213	0.00444206	-0.000895384	-0.0218418	-0.00382512	0.0043685	0.00593001	0.0049752	-0.00238646	-0.00564232	-0.00104831	-0.00976501	4.53403e-05	-0.0129257	0.00450959	-0.000650855	-0.00203652	-0.00344897	-0.00429473	0.00234622	-0.00391673	-0.00811963	0.00415159	-0.0161349	0.00430243	-0.0100045	-0.00906497	0.00548262	-0.000542077
AFF1	-0.00894031	-0.0198243	0.00524376	0.0147947	0.00566699	-0.00021398	0.00624415	-0.017745	0.015986	0.00696009	0.00664441	-0.0154036	-0.0186234	0.0010694	0.00674641	-0.00290127	0.00931948	-0.00105706	-0.00987216	-0.00580041	-0.00255087	-0.000763601	0.00669234	-0.00269534	0.0194153	-0.0110359	-0.00767322	-0.0054371	-0.00663814
AFF2	0.00260887	-0.0146675	-0.00570059	0.00841243	-0.000886735	0.00105624	0.00273933	-0.00142682	0.00307617	-0.000719449	-0.00543865	-0.00061454	7.09862e-06	-0.0169831	0.000521157	-0.00123566	-0.00508575	-0.00055819	-0.00119218	-0.00649267	-0.00179442	-0.00629559	0.000307949	-0.00676936	0.00489048	-0.0141654	9.53307e-05	-0.00215838	-0.00543362
AFF3	-0.0117806	-0.00947255	-0.00209584	0.00149366	0.00323465	0.00634246	0.0110107	-0.00207067	0.000935293	0.00226547	0.00529852	-0.00201458	0.000328788	-0.000726151	0.000908196	0.00208074	-0.00160863	-0.00167853	-0.0028106	-0.000772196	0.000762993	-0.00511564	0.00313467	0.00455016	0.0103099	0.00767305	0.00771133	-0.00272827	-0.000529572
AFF4	0.00726378	-0.000928666	0.00627585	-0.000158465	0.00314497	-0.00835468	0.00443013	-0.00495026	0.00348452	0.00435617	-0.00673396	0.00167423	-0.00525484	0.00700686	0.0076611	0.00672902	0.000515094	0.00567477	-0.00603538	0.00184661	-0.00260022	-6.77672e-05	0.00431091	0.000806257	0.00308239	-0.000566424	-0.00478197	-0.00175819	-0.00309479
AFG3L1	-0.0119521	-0.00501483	0.00442001	-0.0127408	-0.00809117	-0.00462763	-0.00120161	-0.00254543	0.0325895	-0.001192	0.00578166	-0.0115308	-0.0147307	-0.000941098	0.00656344	-0.0026368	0.00615205	0.00524684	-0.0057052	-0.000458755	-0.00688799	-0.0117438	0.00857131	0.00159038	-0.00863461	-0.00642901	0.00842865	-0.00535933	0.00435853
AFG3L2	-0.00137561	0.0014138	-0.00170707	-0.00294081	0.00461158	-0.00212769	-0.0138007	-0.00709079	-0.0064184	-0.00738218	-6.88717e-05	0.00222502	0.00649696	-0.00647947	0.000461151	-0.00527039	-0.00443513	-0.00156749	-0.00742941	0.00905367	-0.00709274	-0.03954	0.00419298	0.000523007	0.00248572	0.00399842	0.00304572	-0.0110426	-0.00481174
AFM	-0.000757229	0.00448589	0.000482394	-0.00167795	-0.000801999	0.00270421	-0.00833968	0.0057953	0.0028797	-0.00186182	0.000514127	-0.00444434	-0.0050381	-0.00271807	0.000112632	-0.00138458	0.0149775	-0.00717435	-0.00243917	0.00252065	-0.00222897	-0.000970228	0.00148931	0.00732256	-0.00529202	-0.0016938	0.000128809	0.00232446	0.00206783
AFP	-0.00868963	-0.00381867	0.00554094	-0.0315751	-0.00866985	0.00570079	0.0149708	-0.0458936	-0.0106526	0.0223538	0.0117529	0.0181738	0.0129515	-0.00149515	0.00836225	0.0067886	-0.0593394	-0.0728467	-0.0529862	0.0086888	0.000345929	-0.0121209	0.0217756	0.025739	-0.0343898	-0.0170136	0.0288843	-0.00580439	0.00122598
AFTPH	-0.00350636	0.0138104	-0.00791179	-0.00822821	0.0109453	-0.0101343	-0.00547206	-0.000195961	-0.0136537	0.00653405	-0.0204615	-0.00325875	0.00140604	-0.00754117	-0.00876682	0.00537617	0.00102429	0.00171178	-0.0164143	-0.00106429	-0.00347487	0.00593705	0.0133625	0.00428199	0.00435183	-0.0010129	-0.00568615	-0.00118683	0.00360925
AGA	0.00386553	0.00200068	0.00156569	0.00714895	-0.001972	0.00439306	0.00218088	0.00251273	-0.00568249	-0.0062843	0.00286439	-0.0116327	0.00600925	0.0022935	-0.00200923	-0.00389722	-0.00506399	0.0116751	-0.00257817	0.000957965	0.00351469	0.00178641	-0.00607866	-0.000498393	-0.00332309	0.00406537	0.00252276	-0.00675289	-0.00377554
AGAP1	-0.00699883	-0.00732311	0.0138737	-0.00248362	-0.00455842	0.00756129	-0.00479669	0.000426228	0.00317336	-0.00523182	0.011677	0.00333054	0.00679345	0.00349562	0.00407952	-0.0241469	-0.0117555	0.00931076	-0.010311	0.000700231	0.00417921	0.00557176	-0.00873446	0.00674438	0.0266422	-0.00846084	-0.0039173	0.00163246	0.0104578
AGAP11	-0.00344544	-0.0051624	-0.000774518	0.000833375	0.000291484	0.00246746	-0.00995089	0.000168157	0.00174628	-0.00143106	4.66035e-05	-0.00124582	-0.00118288	0.000856369	0.000811528	-0.000269864	0.00200299	-0.000492358	4.91852e-05	-0.00112679	-0.000631214	0.000810512	0.000281314	0.000285319	0.00269918	0.00288056	0.00145414	0.000582776	0.00309583
AGAP2	0.00912243	-0.00154436	0.00124464	0.0249337	0.00406428	-0.00103946	-0.0119404	-0.00205637	-0.00351334	-0.00275424	0.00126291	0.0135611	0.000274393	0.0125153	-0.000102825	0.00379032	-0.00470433	-0.000928754	0.00036898	0.00339975	-0.00523056	-0.00409612	0.00549291	-0.0164292	-0.00310397	-0.0077361	0.00724967	0.00210464	0.000486695
AGAP3	0.000632775	-0.0128884	-0.0100077	0.00224248	0.00241641	0.00182008	0.00829289	0.00313518	0.0123728	-0.000724755	0.00606956	0.00894497	-0.00458996	-0.0160713	0.00674892	-0.00151866	-0.0189567	-0.00618589	-0.00946937	-0.000230968	0.00278887	-7.90128e-05	0.00267966	-0.0102995	0.00275895	0.00138809	-0.0044745	-0.00422376	0.00443949
AGBL2	0.00312335	-0.00916881	-0.00977511	-0.00375364	-0.00626706	0.000634132	-0.0121673	0.0102076	-0.00115326	-0.00285382	-0.00391186	-0.00445005	0.00031756	0.0130072	0.00659276	-0.00444194	-0.00556073	0.00370565	-0.00552359	0.00236688	-0.00157525	-0.0039852	-0.0243267	0.00258512	-0.00235782	-0.00430837	0.00367603	0.00576289	0.000832948
AGBL5	0.00817516	-0.000587297	0.00688115	0.000789789	-8.79223e-05	-0.000550244	0.00241673	0.000590859	-0.00662962	0.00519181	0.00417839	0.00996054	0.00558285	0.00290274	-0.00137464	0.00702759	0.00378868	-0.006535	0.00526403	0.00212669	-0.00643007	-0.00644402	-0.00733997	0.00350704	0.00548515	0.00182021	-0.00501796	0.00139193	0.00627908
AGER	-0.0121319	-0.00190018	-0.000515491	-0.00249755	0.000892321	0.000369067	-0.000462211	-0.000892586	0.000694501	0.000760733	-0.000666897	0.00185957	-0.000352949	-0.000981927	-0.000501431	0.000343249	-0.00100705	-0.000398264	-0.000853895	0.00286518	0.000668264	-0.00144839	3.54454e-05	-0.0029303	0.000181871	-0.00151184	0.00199215	9.15517e-05	0.000266084
AGFG1	-0.00277714	-0.00201159	0.0106258	0.00447422	7.79331e-05	0.00117906	-0.00740576	0.0016473	0.00425757	-0.00592268	0.00480489	-0.00358529	-0.00997766	-0.00503731	0.00579554	-0.00402478	0.0126049	0.00178796	0.00197323	-0.00260671	-0.000993033	0.0139972	0.00558719	0.0136568	0.0104725	0.000882148	-0.00496556	0.000178742	-0.00393832
AGFG2	0.000397646	0.00145494	0.00219226	0.00186407	0.00280396	-0.00247152	0.00468517	-0.0108564	-0.00575391	0.000135073	0.00254171	0.0115041	0.00762408	0.00126004	0.000893079	-0.00107483	0.00106396	-0.00822503	-0.00143805	-0.00394205	0.00196348	-0.00212002	-0.00323714	0.00142793	-0.00171282	0.000785076	-0.0031325	0.003221	0.00635071
AGGF1	-0.0019491	0.00914085	0.0156709	-0.00272438	-0.00444971	-0.00268693	0.00913179	0.00275951	-0.00633733	0.00499567	-0.0100784	-0.00894993	0.0011022	0.00151169	0.00772731	-0.00824945	-0.00512959	0.00291503	0.00117293	-0.000379536	0.00201631	0.0108609	-0.00921376	-0.00187344	-0.00130923	0.00243955	0.00784576	0.00534053	0.00197047
AGK	0.00439053	0.000293614	0.0105254	0.01097	-0.00755581	-0.000986883	-0.00187902	0.00361521	-0.00999865	0.0108126	0.00148605	0.000523469	0.002798	0.00139211	-0.00455764	-0.00592596	-0.00940081	0.00811186	0.0100234	-0.00285581	-0.00241997	-0.0102855	0.0138248	-0.00129064	-0.00265414	0.00263053	-0.0112066	-0.0053252	-0.00667369
AGL	-0.00119761	0.00177315	0.00183456	-0.000207614	-0.00310629	0.00541823	-0.0013025	0.00170559	0.00324339	0.00485482	-0.0166019	-0.00207637	0.00695733	0.00303681	-0.00473321	-0.00291669	-0.0019871	0.00214899	-0.00445451	-0.018201	0.00282491	0.00333707	0.000612742	-0.0017241	-0.00736409	-0.000911574	0.00973292	0.00489989	0.00446334
AGMAT	-0.0111367	0.0111209	0.00073857	-0.00652381	-0.00874137	-0.00985503	0.008082	0.00321503	-0.00208025	-0.0136342	-0.00205451	-0.00356135	0.01285	-0.00592024	0.0112157	0.00202487	0.0256098	-0.0272983	0.011492	0.0107941	-0.0186772	0.00389174	0.00654257	0.00216489	0.0283568	0.00689018	0.0123541	-0.0105497	0.00624001
AGPAT1	0.00520418	0.0020064	-0.00258484	-0.00316783	-0.00404039	-0.00423558	-0.00218783	0.00732824	0.00673937	-0.00643411	0.00753772	0.006859	0.00754749	-0.00420619	-0.00407655	0.00015755	-0.00414557	-0.00224433	-0.00699697	0.00050806	0.00439	0.00218957	-0.00969258	0.00824602	0.0183995	-0.0006057	0.00138033	-9.19198e-05	0.0061298
AGPAT2	-0.00648965	-0.00880597	-0.00109221	0.00872502	-0.000486547	-0.0019786	-0.00342303	-0.00608755	-0.000806597	-0.00967699	0.000318181	-0.00145465	3.58324e-05	-0.00276417	-0.00168948	-0.000815532	0.0116092	0.00395639	0.00537094	0.00418387	0.00292799	0.00322973	0.000201588	-0.0163352	0.0026156	-0.0010397	-0.000803901	0.0117307	-0.00443707
AGPAT3	0.000657499	-0.0193035	-0.00572981	0.0113083	0.0103667	0.0059877	0.00516125	0.0276707	0.00937044	0.00677689	0.00546841	-0.0031275	0.0150913	0.00623201	-0.00761769	-0.00765069	0.00770202	0.00344898	0.0135549	0.000964294	-0.00964437	-0.0124038	-0.0162696	-0.00466261	0.00794693	-0.00250215	0.0180647	0.0151153	-0.0143552
AGPAT4	-0.00317305	-0.00155444	0.0011288	0.020506	0.0051158	0.000912994	-0.00486742	-0.000630973	-0.00178949	0.00222284	-0.000489646	0.00286233	-0.000521393	0.00472902	-0.00105623	0.00288883	-0.00460577	-0.00305941	-0.00164454	-0.00160725	0.000106943	-0.00786706	0.000705586	-0.00810407	-0.0028751	-0.0026816	0.00633484	-0.000630807	0.00213871
AGPAT5	0.00187417	-0.00520957	0.00334619	0.00405751	0.00163061	-0.00117417	-0.0103244	0.00290378	-0.0038006	0.00484426	-0.00748032	0.00261551	-0.00615103	0.00641283	-0.0135895	-0.00796927	0.000604697	-0.00401917	-0.0157879	-0.00343679	0.000532976	0.00758288	0.00679134	-0.000977767	-0.0105039	-0.0007935	0.00230714	-0.00449778	0.0042731
AGPAT9	-0.0150055	-0.00090221	-0.00674423	0.0104622	0.00448236	0.00165228	-0.00108337	-0.00620307	-0.000645614	-0.039453	-0.00713808	0.000381023	-0.00996257	0.00394983	-8.51311e-05	-0.00361301	-0.00996685	-0.00064796	0.00497396	-0.00550384	-0.00274178	0.00456048	0.0147699	0.00183481	0.00496019	0.00236676	-0.00371009	0.0171235	-0.00384959
AGPS	-0.00342883	0.00339346	0.0366013	-0.00360911	0.0158372	0.00121189	0.00915671	-0.00814252	-0.00575624	-0.00173472	-0.00225015	-0.00409382	0.00835614	-0.000667133	0.00442945	0.00597997	0.0056674	0.0128574	0.00344529	-0.0144343	-0.0155894	0.00188162	0.00394878	-0.000818591	-0.00211573	0.000130997	-0.00969435	-0.000740358	0.014084
AGR2	0.000688362	0.00059474	-0.0131435	0.0122015	-0.00352274	0.00609195	-0.00818112	-0.0147972	-0.0073947	-0.00743086	-0.00388818	-0.0133043	0.00654747	0.00281517	0.00589446	-0.00662129	-0.00554132	-0.00134782	-0.00141743	0.00418695	0.0203287	0.00561672	-0.00668629	-0.00629066	-0.00706952	0.00217114	-0.0064266	0.0320866	-0.00888985
AGR3	0.0172057	-0.00473762	-0.00711524	0.0097026	0.0072391	-0.00605912	-0.0223625	-0.00626447	-0.0073449	0.00633357	0.00415373	-0.0112038	-0.00875157	-0.00436446	-8.78944e-05	-0.00198795	0.00206806	-0.0119333	0.0128221	-0.00737974	0.00893183	0.00671983	-0.00726621	-0.00245839	-0.00898442	-0.00688652	0.0241849	0.00273207	0.00554529
AGRN	-0.0035538	-0.00229859	-0.0043053	-0.00070556	-0.00267369	-0.0023901	-0.00166483	-0.00291415	0.00984195	0.00115594	0.00152372	0.00502938	-0.00235158	-0.00618311	-0.00600566	0.00427855	0.000135522	-0.00261169	-0.00800339	-0.000782406	0.0040034	0.00468152	-0.00272323	-0.00377538	0.00661602	0.00437793	0.00376984	0.00175387	0.00343113
AGRP	0.00623347	0.00524348	0.000808749	-0.00025944	0.00145312	0.00325668	0.0049469	-0.00202389	0.002386	0.00577053	0.00520361	0.00242753	-0.000753409	-0.0165046	0.00134407	0.00151064	0.00425004	0.000896861	0.0020089	-0.00250054	-0.00248501	0.00122116	-0.00148251	0.00675736	-0.00558492	0.00988101	0.00284817	-0.00149692	0.00141012
AGT	-0.00639608	-0.0148714	0.0105651	-0.0055398	-0.0197405	-0.000145192	0.0235033	0.00470443	-0.0034248	-0.0193909	0.00681923	0.0262915	0.117011	0.00172874	0.0037544	0.0133936	-0.0462311	-0.00301574	0.0136296	0.00972392	-0.0764338	-0.00462114	0.0102947	0.0326377	-0.0292513	-0.0149326	0.0147642	0.0610677	-0.00157502
AGTPBP1	0.00604651	-0.00822898	-0.00514662	0.0027377	-0.00211094	0.00994409	0.00397434	-0.000790113	-0.0066067	-0.00322315	-0.0176836	-0.00147116	0.0105294	0.00790148	-0.00318878	-0.00993918	-0.0237311	0.0152104	-0.0055859	-0.0129945	0.00663137	0.00820229	0.00815602	-0.00165661	-0.00334506	0.000741878	-0.00156607	-0.0119278	0.00379049
AGTR1	0.00630054	0.00499657	0.00197754	0.00214739	0.00416538	-0.00564078	-0.00240882	-0.0162183	0.00139937	-0.00352721	-0.00299853	-0.00366192	0.00358795	0.000664781	-0.000152081	-0.00161044	-0.00565822	-0.00181361	0.00124484	0.00138259	-0.00268083	0.00201313	-0.000140062	0.00302828	-0.00214232	0.000820199	0.00380157	0.000477837	0.00126801
AGTR2	-0.0119714	-0.0106338	0.000996974	0.00031997	0.00124189	-0.00304294	0.00155315	-0.00117432	-0.00239916	0.000560398	0.00362309	-0.00481407	-0.0018628	0.000758357	-0.00100474	-0.00389821	0.00267814	0.00177397	-0.00111353	-0.00213407	-0.00055265	-0.00347218	-0.00260092	-0.00438591	0.00259067	0.000153675	0.00129323	0.00048158	-0.000239254
AGTRAP	0.000935358	0.00157554	-0.00838507	-0.00119391	-0.0134407	-0.00230106	-0.00914982	0.00069796	-0.0119655	-0.0144834	0.0106073	0.0170441	0.0101869	0.00137483	0.0032637	0.00772002	0.0129816	0.00701089	0.00365953	0.00253029	0.00347179	0.0115968	-0.0133328	4.40338e-05	-0.00220615	0.00597092	0.0102997	-0.0132567	-0.00599356
AGXT	0.00734231	0.00584922	-0.00207562	-0.00418278	0.00629139	-0.00499791	-0.00109948	-0.00806737	-0.00133024	0.00174141	0.00594691	0.00350079	0.00667368	-0.000330121	0.00201029	0.00112755	0.0110773	-0.00413112	-0.00550492	0.00370822	-0.00851316	0.0121566	0.00501215	0.00528662	-0.00338762	0.00251206	0.00544472	0.00631144	0.00256639
AGXT2	-0.00719151	-0.00801322	-0.0028801	0.00200865	-0.00120044	0.00564903	0.00443862	0.00223629	-0.000300644	0.00174587	0.000186939	-0.00299261	-0.00101467	-0.00834895	0.000633642	-0.00186168	-0.000829416	-0.00156625	0.00037995	-0.00577961	0.00174239	-0.00198914	-0.00301066	-0.00494261	0.0010862	0.0125961	-0.00274034	2.94941e-05	-0.000593461
AGXT2L1	0.00295372	-0.00723843	-0.00669336	0.006607	-0.00477938	0.00318358	-0.00811611	0.0155725	0.00328902	-0.00141132	-0.00891935	-0.00147979	0.00544118	0.00840814	0.00240692	-0.00496156	0.00873597	0.00183496	0.00443832	0.000928087	-0.00287615	0.00392083	0.0037448	-0.00144963	0.00325581	0.00450487	0.00628243	0.000463915	-0.0128967
AGXT2L2	0.0092716	0.0106494	-0.0123054	0.00336964	0.00820485	0.0177411	-0.00611599	-0.00422322	-0.00359109	-0.0115259	0.00683722	-0.000771325	0.00297364	-0.0026023	-0.00654474	-0.00581681	-0.000440533	0.00959158	-0.00851481	-0.0138071	-0.0025876	0.00458656	-0.014427	-0.00638486	0.0109891	-0.011942	-0.00364168	-0.0023453	0.00438228
AHCTF1	-0.00291538	-0.00265324	-0.0024518	0.00721449	-0.0120244	0.0062341	-0.00173297	-0.00699494	0.00046139	-0.00497462	-0.0429451	0.00270054	0.00366346	0.006866	-0.00360435	0.00267253	-0.00100513	0.00309205	0.00185002	0.0087059	-0.011668	0.013212	0.0114906	-0.000456038	-0.00377096	-0.00541761	0.00596495	-0.00292562	0.00329254
AHCY	0.0039132	0.00483394	0.00633025	-0.000470114	-0.00548815	-0.000394	0.00383518	-0.000298601	-0.00373588	0.0035356	0.00521247	0.00900156	0.00480316	0.0012672	-0.000468332	0.00243847	-0.0115539	0.00227801	-0.00719939	0.0018345	-0.00260606	-0.00365229	0.00120079	0.00488429	-0.000530877	0.00133225	0.00409419	0.000480181	6.49941e-05
AHCYL1	-0.00693276	-0.000751119	-0.00647927	-0.0110511	0.000840298	0.00561081	0.00106777	-0.00179424	0.00652145	-0.0071924	-0.00249669	0.00224267	0.0143225	-0.00175912	-0.00825602	9.15403e-06	-0.0110378	0.00753325	-0.0100952	0.00102107	-0.00370479	0.00449514	0.00129742	0.0145217	0.011931	0.00113746	0.00595758	0.0131542	0.00632016
AHCYL2	0.0134857	-0.00280817	-0.000167069	0.00540707	0.0136609	0.00226627	0.00241941	0.00817716	0.00358109	0.00352527	-0.000753577	0.000368304	-0.00182053	-0.00273211	-0.00303799	-0.00525798	-0.00396304	0.000900731	0.00400736	-0.00711796	-0.00891715	0.0016015	-0.00194487	0.0090448	-0.00899415	-0.000401244	-0.00462682	0.000705321	0.00336745
AHDC1	-0.00246684	0.00219936	-0.00931545	-0.00917523	0.00200717	-0.00514236	-0.0128034	0.00476669	0.00117589	0.00227311	9.27953e-05	-0.000784204	-0.00261162	0.000201625	-0.00160951	0.0040323	-0.00306247	-0.000962235	0.000233737	-0.00449675	0.000306103	0.00680477	0.00481503	-0.00286357	0.00284136	0.000907546	-0.00345222	-0.00135775	0.00264078
AHI1	-0.00695314	-0.000821489	-0.000254016	-0.00561206	-0.00194303	-0.00238772	-0.00282843	0.00610789	-0.00222505	-0.00562925	-0.0100585	0.00055904	0.00222974	-0.00108157	0.0024911	-0.00420322	-0.000543379	0.00194333	-0.000354059	-0.000766406	0.00100679	-0.000873603	0.000414559	0.00317874	-0.000878049	0.000812485	-0.0036407	-0.00301647	0.00357702
AHNAK	0.00794355	0.00345201	0.00285626	0.00974364	0.0083124	0.00530268	0.00847707	-0.0064568	0.00193534	0.00630096	-0.00204195	-0.00343642	0.00191883	-0.000781244	-0.00282088	-0.000862177	-0.00338175	-0.00558169	-0.00456616	0.008978	0.00393645	-0.00423499	-0.00713457	-0.00740804	0.00305701	0.00800094	0.00685032	0.00255555	-0.00013893
AHNAK2	0.00788215	0.00793443	-0.00411891	0.0090266	0.00155576	-0.0055587	0.00485145	0.00389988	-0.0012972	0.00170194	-0.00197868	0.00179871	0.00179499	0.00467736	0.00276987	-0.00289234	-0.00108667	0.0087281	-0.00371424	0.00489104	0.00823477	0.00149232	0.00498164	0.00039854	0.00203708	0.00581432	-0.000798578	-0.0118971	7.97252e-05
AHR	-0.00544189	-0.00197194	0.00985393	0.00388415	0.00486294	0.00846636	0.000242216	-0.00337353	0.000721144	-0.00584629	-0.0077243	0.00613769	0.0160952	0.00146369	0.0052169	0.0137887	-0.00853062	0.0154382	-0.00105576	-0.0160515	-0.00123532	0.0101836	0.00552358	-0.00344847	0.00202614	-0.00327141	-0.0153557	0.00669198	-0.00101479
AHRR	0.00477911	-0.00857261	-0.00230988	-0.0157489	0.000521779	0.00174685	-0.00722239	-0.0163164	0.00488386	-0.00374446	-0.0178891	-0.00813656	0.00207338	-0.000764996	-0.00464674	-0.00217718	-0.00195457	0.033468	0.0177064	0.00186221	-0.00703636	-0.00168732	-0.00360407	-0.0101829	-0.00696392	-0.00884846	0.0211972	0.103509	-0.00677349
AHSA1	-0.00729094	0.0475338	-0.0268307	0.00134689	-0.00364099	0.0245895	0.0166766	-0.0142545	0.00959467	-0.0203799	-0.0257568	-0.0282676	-0.00702314	0.0122737	0.00729441	-0.00605426	0.0295789	0.00294356	-0.00749822	-0.012189	-0.00213285	-0.0782331	-0.00103805	-0.030172	0.0555159	-0.00682156	-0.00816114	-7.99593e-05	-0.0264543
AHSA2	-0.00756669	-0.00277597	2.84937e-05	-0.00631366	-0.00016129	0.00176611	-1.40192e-05	-0.00653463	0.0170874	-0.00467589	-0.00375871	-0.00613158	-0.00303511	-0.00208318	-0.00381402	0.00576007	-0.00804709	-0.00513173	-0.00743914	-0.00726119	-0.00424426	-0.0025744	-0.00718769	0.000888861	-0.00128173	-0.001728	0.00156889	-0.000363044	0.00869045
AHSG	-0.0169572	0.0318773	-0.0184511	-0.00622475	-0.00310155	-0.000802394	0.0124011	-0.0361609	0.00924459	-0.00374811	-0.00594346	0.0219965	0.0198825	0.00652953	0.00868613	-0.003629	-0.0292422	-0.0153306	-0.043091	-0.0106692	0.00232993	-0.00432853	0.00463248	0.0110988	-0.0154501	-0.00687882	0.0191492	-0.00872236	-0.0146319
AICDA	0.0148767	-0.0018082	-0.00589689	-0.0123704	-0.00272528	-0.00726413	-0.00321036	-0.000311216	0.014109	0.00745744	0.00177709	-0.00288173	-0.00737046	-0.00687154	-0.00149978	-0.00251238	-0.000944227	-0.00316643	0.0042859	-0.00603448	0.00541698	0.00301337	0.00260092	-0.00925019	-0.00289869	-0.00397364	-0.00647848	-0.00966139	-0.000343379
AIF1	0.00430163	0.0120109	-0.00219681	-0.00139489	-0.001319	0.00673071	0.00309126	-0.0102687	-0.00373052	0.00444564	0.000426732	-0.00544702	0.00393415	-0.0121887	0.000489751	0.000651453	-0.0049901	-0.00160298	0.00089754	0.00763334	0.000659921	0.000907653	-0.00632049	-0.00086471	0.00846108	-0.00319956	-0.00136581	-0.00451746	0.000386361
AIF1L	-0.000425217	-0.0156159	-0.0122252	0.00315834	-0.00506886	-0.000882119	0.00596322	0.00903574	-0.0192455	-0.0108634	0.0179661	0.00160656	0.00819026	-0.000670219	-0.0057869	-0.00416686	0.00984986	-0.00209886	-0.0190636	-0.00118705	-0.0160585	0.000955413	-0.00358972	0.0067055	0.00157762	0.00021618	0.00444417	0.000540058	0.00995151
AIFM1	0.00270688	-0.00208595	0.016611	0.00268006	-0.000559211	0.0068373	-0.000860345	0.0104611	-0.00166912	-0.00964141	0.00472695	-0.0109577	0.014309	0.00211649	-0.00589749	0.00624051	0.00187111	-0.0224241	-0.00203059	0.00887203	-0.00387357	-0.0343101	0.0181693	-0.0059736	-0.00605593	0.0021196	0.0128596	0.0214174	0.00791741
AIFM2	-0.00842859	-0.0014079	-0.00124182	0.0020011	0.00245996	0.00421828	-0.000458578	0.0105343	0.000967293	-0.01594	0.00184769	0.00444563	-0.00529083	-0.00242435	-0.00531757	0.00112598	0.0210411	0.00247066	0.00295858	0.00443352	-0.00808735	0.00312132	0.00375145	-9.71073e-07	-0.00294151	0.000280615	0.00523136	-0.00138169	-0.00946304
AIFM3	-0.00524503	0.00200216	-0.0176781	-0.00516938	-0.0025092	0.00772898	0.00900061	-0.000393256	-0.0100357	-0.00221715	0.0140131	0.00919454	0.0123428	0.00603244	0.00190048	0.00361338	0.0084349	-0.0148387	-0.0148602	-0.000737883	-0.00155814	0.0016225	-0.00730987	0.000983922	-0.00464249	-0.00452044	-0.00637262	-0.00611643	0.00681469
AIG1	-0.00506225	0.0137637	-0.016889	0.00371427	0.00336782	0.0229659	0.0106043	0.00602937	-0.00935564	0.00145254	0.00638845	-0.00494846	-0.00445585	0.00411722	-0.00754041	-0.0142646	0.0258016	0.000659899	-0.018789	-0.0114084	-0.0209384	0.0169054	-0.00117452	-0.00490988	0.00750504	0.000233021	0.00806833	-0.0133372	-0.00113755
AIM1	-0.00420788	0.00401025	0.000873081	0.00670898	0.00543421	-0.00692525	-0.0019953	0.00441495	0.00572502	0.00598811	0.00112885	-0.00828112	0.0238543	0.00558454	-0.00625683	0.00390751	0.0374533	-0.00648579	-0.0104228	0.00610208	-0.0036545	0.00170598	0.000752863	0.00128751	-0.00958142	-0.00193232	-0.0123076	-0.00276304	0.00321286
AIM1L	-0.0211156	-0.000773147	0.000103596	0.006654	0.0031916	0.0057301	0.000760171	0.000342672	-0.00103258	-0.00012202	0.00333385	0.00479584	0.000396311	-0.0052233	-0.00021142	0.00500569	0.00258872	-0.00219407	-0.00363589	-0.00031474	0.000410156	-0.00106268	0.00734412	0.00359618	0.000912218	0.0057375	0.00174974	7.70466e-05	-0.00127784
AIM2	0.0460827	-0.00083781	-0.00177049	-0.0382263	0.00281189	-0.0171604	-0.0166899	0.000147285	0.000145487	-0.00237267	-0.00217705	0.00312845	-0.0037213	-0.00763876	0.000658796	0.00446869	0.00538224	-0.00359995	0.00218598	-0.000209747	-0.00287139	0.00519125	0.00189305	-0.00237805	0.00346381	0.00983581	0.0013869	0.0013168	-0.00423584
AIP	0.00180113	0.00947688	-0.00995657	0.00480518	0.0122264	0.00354751	0.00630758	-0.00668301	0.000238303	0.00278746	0.00063249	0.00394831	0.00659704	-0.00456573	0.00189202	0.00759157	0.000416821	0.0015078	0.0104338	0.0118658	-0.00239342	0.00165014	0.00470733	-0.000271396	-0.000956168	0.00233867	-0.00656983	0.000166262	0.00665661
AIPL1	-0.00102272	0.00898787	0.00114721	0.0144107	0.00175186	0.00135219	-0.0098191	0.000299558	-0.00461911	-0.00110646	-0.00195202	-0.0024577	-0.000484185	-0.00752597	-0.000863367	-0.000182883	5.19725e-05	-0.00190359	0.00495459	0.0128464	-0.0012563	-0.00117936	-0.000294392	-0.00384715	0.00161405	0.0010353	-0.00252625	-0.0047202	0.00206182
AIRE	-0.00231264	-0.0074375	0.00188891	0.00820089	0.00327288	0.00324898	-0.000876628	-0.000932915	-0.004643	-0.00308358	0.000878706	-0.00228332	0.00357511	-0.0103551	-0.000589646	0.0037158	0.00866395	0.00330706	0.00556765	-0.0231973	-0.00155495	-0.00164663	-0.00121388	-0.0316957	-0.0181398	0.0037511	0.00128398	0.00365008	0.000600897
AJAP1	-0.00219906	0.0198751	0.00191818	-0.003127	0.00158713	0.0024416	-0.00271884	-0.000230446	0.00111305	-0.000128525	0.00110548	-0.000727226	0.000170993	-0.000823753	-0.00214103	-0.00123316	-0.000112058	-0.00182562	0.00131022	0.000828476	0.000629961	0.000485588	-0.000437422	0.00251892	7.62561e-05	-0.00237933	-2.17799e-05	0.00114269	0.00245528
AK1	0.00520799	0.0142121	-0.00621199	0.00613691	-0.00298527	0.0125049	0.00353504	0.000217186	-0.000352633	-0.00813941	0.00283521	-0.000425488	-0.00307341	-0.00339703	-0.00396077	0.0134022	-0.00111138	-0.00182777	0.00364224	-0.00147082	-0.00140432	0.00036186	-0.00125727	-0.00293694	0.00265882	0.00253266	0.000723363	0.00429055	-2.48175e-05
AK2	-0.00795045	-0.012958	0.00484486	0.0108559	-0.0117743	-0.0113197	0.00375365	0.00554767	-0.007017	-0.00774841	0.0128683	0.000877854	0.00528452	-0.000564579	-0.0188857	-0.0173681	0.0146827	-0.00119138	-0.00582179	-0.00702447	0.00792097	-0.0135848	0.0129922	0.00210335	-0.00163258	0.00297668	0.00213616	0.00323021	-0.00135681
AK3	-0.00085364	-0.00447606	0.00631034	-0.00134183	0.00117823	-0.00767347	-0.00215835	0.00708833	3.39963e-05	-0.00264382	-0.010558	-0.00102977	0.00399254	-0.00224792	-0.000920849	0.00534484	-0.00492249	-0.00284969	-0.00739443	-0.0140408	-0.00402784	-0.000454213	-0.00257034	6.52883e-05	0.00479949	-0.00414321	0.0050136	0.00159637	-0.00159657
AK5	-0.00040487	-0.00457969	-0.00140951	-0.00173971	-0.00200946	0.00404252	-0.0146875	0.00410761	-0.00229092	-0.00411216	-0.00414907	-0.00175683	0.00306494	-0.00030807	-0.00137502	-0.000345861	-0.00124801	0.00486061	0.000679849	0.00723075	-0.00168749	-0.00107538	0.00525724	-0.00463768	0.00289359	-0.00430769	-0.00131709	0.000847207	0.00506259
AK7	0.0068404	0.0062166	-0.000114648	0.00228026	-0.00091575	0.002859	0.00152423	0.000494739	-0.00114123	0.000719044	0.00199386	-0.00060875	-0.000709775	0.00415789	0.00106682	-0.00243948	-0.00187291	-0.000948188	0.000111515	0.00404605	0.00139655	0.00322878	-0.00179142	0.0017256	0.0031615	0.00154209	-0.000698649	-0.00241961	0.000130322
AKAP1	-0.00100602	0.000223249	0.00152628	0.0089654	-0.00298604	0.000404618	-0.0118769	0.00332339	0.00526816	0.00118958	0.00432901	0.0116205	0.0204943	-0.00223345	-0.000999583	-0.0105115	0.0068439	0.00303164	-0.00427551	-0.00346617	-0.00705617	0.0067887	0.000275877	0.00609716	0.0263006	0.00529195	0.0184451	-0.00866232	-0.0124728
AKAP10	-0.00142878	-0.00933228	0.0104482	0.00838387	0.000239664	-0.00429838	-0.0032301	-0.00124906	-0.00232917	-0.00200263	-0.00451773	0.000596011	-0.00560868	0.00828058	0.00727317	0.00463952	0.00282861	-0.00492974	-0.00395895	-0.00135034	-0.00449234	-0.0126492	-0.00218606	0.0063726	0.00146158	0.00362339	-0.00190399	0.00155696	-0.000710941
AKAP11	-0.00245689	-0.00314864	0.00753956	-0.000775918	-0.00516685	0.000607098	-0.00242633	0.00250979	-0.000659018	-0.0099422	-0.0238333	0.00266077	0.000697688	0.000899246	-0.0145861	0.00464387	-0.00306487	-4.22285e-05	-0.0108769	0.00167782	-0.00243424	-0.000392138	-0.00651802	0.00307903	-0.00218225	-0.000296164	0.00763606	-0.00213959	0.00276467
AKAP12	-0.00172566	-0.00249517	0.00288427	0.00533945	-0.00877889	-0.000926296	-0.0085106	-0.0270437	0.00369945	-0.0166659	-0.0174151	0.00199264	0.000668542	-0.00267055	-0.00764569	0.00347957	0.00337624	0.00904711	1.29404e-05	0.00221004	0.00723111	-0.00501573	0.018812	0.00316564	0.00476751	0.00185981	-0.0130958	0.00872255	0.00306614
AKAP13	-0.00940706	-0.00372843	-0.00268854	-0.00356383	0.00420683	-0.00190839	0.000976491	0.00361629	0.000113955	0.00275866	-0.0024142	-0.00150932	-0.00199011	0.00135367	0.000431182	-0.00479086	-7.56877e-06	0.00410471	0.000629756	0.00273495	0.00358048	-0.00191664	-0.000445751	0.000689373	0.00859983	3.42154e-05	-0.00268926	-0.00145006	-0.00207674
AKAP14	-0.00548273	-0.000132891	-0.00319985	-0.00439244	-0.00287209	0.00661911	-0.000994494	0.00910154	-0.00468554	0.00248786	0.0119752	0.0011647	-0.00200163	0.01061	0.00836959	-0.006498	0.00632532	0.0023607	-0.00929814	-0.012488	0.0013964	0.0101604	-0.00303448	0.00322706	-0.00283862	0.0175083	0.0188475	-0.0127195	-0.00149509
AKAP3	0.0016845	0.00439751	-0.000153658	-0.00624838	-0.000136684	-0.00874221	0.0114374	0.000707447	0.000303203	0.00405842	0.00253975	-0.00316469	-0.00178641	-0.0105288	0.0135205	-0.00171656	0.00273229	0.00663499	0.00577176	0.00184441	-0.00230204	-0.000365267	-0.00057465	-0.00138985	-0.0103724	-0.0187761	-0.00908424	0.00486988	-0.00314474
AKAP4	-0.0135149	-0.00021963	0.00158733	0.00366195	6.21458e-05	0.000517766	-0.00101953	0.000565973	-7.12608e-05	0.000778062	0.00283995	-0.000801326	0.000171342	0.00336601	-0.00135285	0.000498265	-0.000634311	-0.000316975	0.000265341	0.000328973	-0.000275532	-0.000811974	0.000942597	-0.00421824	0.00281765	0.000851559	-0.00113249	-0.00097342	0.00105258
AKAP5	0.00582208	-0.000638896	-0.000541981	0.00753013	-0.00279038	-0.0104793	0.00861833	0.00193453	-0.00121007	0.00102161	-0.00434179	-0.00417865	3.98974e-05	0.0172468	-0.00161909	0.000457943	-0.00452635	-0.000320065	0.00390659	0.00909997	0.00247332	0.00210686	-0.00389571	-0.0082186	0.00375329	-0.0065474	0.00763048	-0.00537378	0.000804732
AKAP6	0.00505206	0.00671168	-0.00306471	0.00610687	0.00159282	-0.000621693	0.000758692	-0.00374432	-0.00247435	0.00301998	-0.0057183	-0.00141728	-0.00079151	-0.00599131	0.00126999	0.000459813	-0.0019236	0.00392615	3.76929e-05	-0.000937373	-0.00486826	-0.00328878	-0.00015807	-0.00138198	0.00881115	-0.0189262	0.00522313	-0.00514677	0.00105875
AKAP7	-0.00427623	-0.00695127	0.00290066	0.00742824	-0.00341363	0.00549671	-0.003653	0.00319825	-0.00259517	0.00880717	-0.00114212	-0.00216149	0.00471064	-0.00397331	0.00416273	-0.00866694	-0.00870251	-0.00350191	-0.00250388	-0.00607827	-0.00194161	0.00878529	0.00228975	-0.00603368	-0.000444542	0.00454408	0.00395416	-0.00185848	0.000981285
AKAP8	-0.00758661	-0.0189815	-0.00702641	-0.0040865	0.00506936	0.00468925	0.00866283	0.00376345	0.00887425	0.00406221	0.000813944	0.007503	-0.0069158	-0.00698511	-0.00123238	0.0111103	0.0109076	-0.0183787	0.00304799	0.000902846	-0.00167349	-0.0193323	0.0135569	-0.00624217	-0.0199847	0.00487499	-0.00320839	0.00171028	-0.00140235
AKAP8L	0.00849111	0.00299253	-0.0023553	0.00487884	0.00641223	-0.00324587	0.00221548	-0.00273196	-0.00282053	0.00868244	0.00674849	0.00558871	-0.00402501	0.00661127	0.00034223	0.00386704	-0.00295683	-0.00288522	-0.00386923	-0.000833612	-0.00479933	-0.0123038	-0.00146306	0.00414384	-0.00513512	0.00214201	-0.00371181	0.000228812	-0.00156242
AKAP9	-0.00740429	-0.00410639	0.000489655	-0.00305554	0.0023858	-0.00181473	-0.00625498	-0.00249107	-0.00272812	0.0023042	-0.0102436	0.000808648	0.00139464	-0.000112138	-0.000262528	0.00105754	0.000896103	0.000978896	0.00126412	-5.81035e-05	-0.000539601	-0.00195663	-0.00145078	-0.00254723	-0.00166882	0.000842941	-0.00110513	-0.00211436	-0.000253403
AKIRIN1	-0.00579671	0.00112357	0.0306054	-0.00686241	-0.00350944	-0.0118934	-0.00528813	-0.0124189	-0.000354184	0.0151864	0.0135125	6.14048e-05	0.00399339	-0.00175116	0.00209936	0.00101065	-0.00419241	-0.00268326	0.00471774	0.00326215	0.00425023	-0.000824646	0.00742925	0.00654555	0.0021466	0.00336253	-0.00141818	-0.00989587	0.0073856
AKIRIN2	0.00773928	0.00468391	0.00671385	0.00220694	0.00192532	-0.00239403	-0.000385222	0.00123281	0.00197967	0.00247324	0.00435401	-0.000416181	-0.00165958	0.000992152	0.000158172	-0.000578234	0.00226545	8.9941e-05	-0.0003151	0.00235139	-0.00111843	-0.000226605	-0.000142422	0.00125683	0.000334169	0.000216771	0.00175651	-0.00136457	0.000514046
AKNA	-0.011806	0.00463143	-0.0111775	-0.0045867	0.00991311	0.0104477	0.000990088	0.0122879	0.000946165	-0.00507414	0.0148865	-0.00224791	0.00574167	0.00103343	0.009771	-0.015207	-0.000545104	0.0336465	-0.00338808	-0.00976622	-0.00384038	0.000141639	0.00207595	0.00411595	-0.000616948	0.00316862	0.00155059	-0.0148532	0.00184363
AKR1A1	0.00740911	0.00549054	-0.00898362	-0.00796571	-0.000796958	0.00270923	0.00700041	0.00376699	-0.000283465	0.00778403	0.000355631	0.00680997	0.0201648	0.00846593	0.00447563	-0.0131519	0.0121562	0.000799093	0.0139895	0.00046527	0.0111128	0.000850535	0.00148686	-0.0105984	-0.0026393	0.00137684	0.000996422	-0.00951406	-0.00653554
AKR1B1	0.00694885	0.00631635	0.000743151	-0.000228104	-0.011326	-0.00138798	0.00247518	7.28203e-05	-0.00222291	-0.00206014	0.00338937	0.00584674	-0.001093	0.00357992	0.000522182	0.00630986	0.000147605	-0.00592281	0.00604597	-0.00223999	0.00251288	-0.008879	-0.00555131	0.00725603	-0.00336656	0.00354407	0.00269283	0.000794236	0.00362595
AKR1B10	0.00644686	0.00118826	0.00242206	-0.00447255	0.0096958	0.0315058	-0.0138209	0.000437774	0.011869	-0.0993295	-0.0249111	0.0105041	-0.00471303	-0.000314331	-0.000354831	0.0140045	0.00597994	-0.047923	-0.00644999	0.00456265	-0.0747459	0.00595112	0.0219416	-0.00736866	0.00284987	0.013562	0.00637988	0.000218896	-0.0296804
AKR1C1	-0.00454269	0.0131757	-0.00449565	-0.00788643	0.00715978	0.00864032	0.00525375	0.000707665	-0.00292781	-0.0381489	-0.006781	0.00501729	0.000331659	-6.69735e-05	0.000159936	0.00312639	0.0122866	-0.00715561	-0.00853117	0.00493078	-0.0228622	0.00185061	0.00845396	-0.00251475	-0.0101483	4.65704e-05	0.00694728	0.00577792	-0.00174341
AKR1C2	0.0020086	0.00913344	-0.00380594	0.00154058	0.000361073	0.00639261	0.000495693	0.0125923	0.00837481	-0.0380238	-0.00971423	0.00385404	-0.00645932	-0.00296645	-0.00136838	-0.00702414	0.0180867	-0.00128567	0.00748562	0.00672594	-0.0581497	0.00411184	0.0146252	0.000668543	-0.0095051	0.0010783	-0.000920404	0.0122135	-0.00469455
AKR1C3	-0.00174888	0.0109502	-0.00687407	-0.00696554	0.0112591	0.0124918	0.00856528	-0.00926363	-0.00541001	-0.0190261	-0.00574702	0.00241653	-0.00450047	0.00624719	-0.00183214	-0.0051493	-0.0145915	-0.00952178	0.0075006	-0.00658331	-0.0362195	0.00330011	0.00313449	-0.00616981	-0.00474701	-0.000775218	0.00131064	0.00930482	0.000278564
AKR1C4	0.00712889	-0.00412747	-0.00419791	0.0106792	0.00410877	0.00324168	-0.000470038	-0.0020617	-0.00333529	-0.0165419	-0.00665566	-0.000851845	-0.00705824	0.00431927	-0.000335314	0.00171252	-3.98146e-05	-0.0110054	-0.00828279	0.00442524	-0.0144985	-0.00293919	0.00626408	-0.00856557	0.00369687	-0.00961057	0.0172026	0.0052139	-0.00587501
AKR1CL2	0.0175075	-0.00317689	-0.00162074	-0.000852157	0.00033427	-0.00042736	-0.000764264	0.000706014	3.74796e-06	0.000774822	-0.000232697	0.00111306	0.000111339	0.000404282	0.000693456	0.000397776	-0.00139283	-0.00130615	7.02456e-05	-0.000177728	-2.39921e-05	0.00100326	0.000580359	-0.00142557	0.000516426	-0.00273951	-0.000277572	0.000237097	-0.00155033
AKR1D1	-0.00590058	-0.00344314	-0.00611736	-0.00253217	-0.00355629	0.00926376	-0.0051484	0.00259798	-0.0070706	0.0146414	0.00846026	0.00381729	0.0102947	-0.00309947	0.00344918	-0.00195976	0.0150824	-0.0191902	-0.0105576	-0.00818303	-0.0140224	0.0152599	0.00416999	0.00875623	-0.00686674	-0.00207886	0.0110902	0.00407696	-0.0028176
AKR7A2	0.000936048	0.00750388	-0.00969882	0.00851597	-0.0205671	-0.00411687	-0.00615372	0.0074518	-0.00210031	-0.000447861	-0.00526551	0.0134381	0.00887536	0.00907985	0.00490659	-0.00383313	0.00134408	0.00465479	0.0182829	-0.00741662	0.000629818	-0.0161362	-0.0260325	-0.00284806	0.00499484	0.0148033	0.0055368	-0.00906885	-0.0111398
AKR7A3	0.00307096	0.00799109	-0.0109846	-0.00433003	-0.00715934	-0.0223158	0.00681795	0.00344478	-0.00677158	0.00603233	0.00253196	0.0107833	0.00501962	0.00353125	-0.00120467	-0.00226126	0.000570417	-0.00539676	0.021993	-0.0291071	-0.000709888	-0.00348644	-0.00969743	0.0167123	0.00686285	-0.000642257	0.00419813	-0.00299441	0.010944
AKT1	0.00504954	0.0115071	-0.00633229	-0.00613261	-0.00516443	0.0189003	6.937e-05	-0.00696604	-0.00663222	-0.0189675	0.00584549	0.00979094	0.00226777	0.00469473	-0.00856661	0.00435556	0.00297664	-0.0132914	-0.00953983	-0.0062129	-0.00261215	-0.0318969	0.000515925	0.00357553	0.0418447	-0.0030968	0.00574959	0.00389349	-0.000732162
AKT1S1	0.012592	0.00125748	-0.000427753	0.00168006	0.00114709	-0.0074231	-0.00275284	0.000501096	0.00453317	-0.00272972	0.0096243	-0.00124577	-0.000319121	0.00211085	0.00265657	-0.00130134	-0.00126087	-0.00494879	-0.00141476	-0.00152079	1.43571e-05	-0.00136693	0.00223931	0.00148216	0.00459574	0.00277411	0.00371456	0.000516666	0.00682657
AKT2	0.0147732	-0.00243699	-0.00149023	-0.000319903	0.00399694	-0.00593678	-0.00259498	2.4826e-05	0.000918767	0.00231145	0.00626166	-0.00037013	3.01603e-05	0.00362264	-0.00265585	-0.00317593	-0.00310237	-0.00434722	-0.00523507	0.000132213	-0.00374345	-0.0102387	0.00251494	-0.00413016	0.00559678	-0.00176721	0.0059748	-0.00146146	0.00529469
AKT3	0.00101617	-0.0153816	-0.00412092	0.000302157	0.00124007	0.000388294	0.000893023	-0.00383673	0.00334401	-0.000713952	-0.00130203	-0.00791009	-0.000280243	0.00936646	0.00153749	0.000745217	0.00378958	-0.00082412	0.00173097	0.00634931	0.000772356	-0.0014574	0.00114161	-0.00655443	-0.00130576	-0.00769793	0.00057644	0.00141157	-0.00881494
AKTIP	0.00218716	0.0063211	0.00675806	-0.00302946	0.00187013	0.0077979	-0.0136536	0.00421325	-0.00224754	-0.0011547	-0.00365819	-0.00632014	0.00197634	-0.00334067	0.00334068	-0.0124821	-0.00564742	0.00610354	0.000638379	0.00364723	0.0015643	-0.0027414	-0.00845205	0.000339811	-0.005159	8.39277e-06	-0.0030275	0.00150691	-0.00160271
ALAD	0.00756136	0.00419582	-0.00792951	0.00528253	0.0182672	0.00857594	-0.000668127	-0.00234922	0.00535704	0.00861922	0.0001712	-0.011142	0.0248033	0.00388288	0.00321582	-0.000924304	-0.00211603	0.00712283	0.00759928	0.00795159	-0.0112766	0.000650707	-0.0113748	-0.0061318	0.00201598	0.0103988	0.00561981	0.00679599	0.00434095
ALAS1	0.00723461	0.000717997	0.00875145	-0.00484281	0.00980826	-5.24104e-05	-0.0101005	0.00182996	0.0156871	-0.010638	0.00609489	0.00622912	-0.00488524	0.0062855	0.000422599	0.00938967	0.00803365	0.00245298	0.0104802	2.99181e-06	-0.00328531	-0.00301187	0.00234179	0.00175025	-0.0036086	-0.00249357	0.00536641	0.00834666	0.00177255
ALAS2	0.00178354	0.00318894	0.000719363	-0.00758189	0.0010811	-0.0111366	-0.0109253	-0.0022086	0.00207381	-5.68698e-05	-0.00223603	-0.014906	0.000283982	-0.0048741	0.00225504	0.00193327	0.00398544	0.00235818	-0.00195456	-0.00384322	-0.00156535	-0.00708445	-0.00208621	-0.0192856	0.00269715	0.0258613	-0.00350705	-0.0037778	0.00139783
ALB	-0.00392071	0.00924978	0.0216868	-0.00582056	-0.00378735	0.00403055	0.00237597	-0.00977873	0.00180286	-0.00363797	-0.00715239	0.000820144	0.00832623	0.00531453	0.00141606	0.00683453	0.0127164	-0.00159625	-0.0134561	-0.00778278	-0.00345962	0.0036974	-0.000167206	0.00255732	-8.53087e-05	-0.00658845	0.0135545	-0.000544173	0.00437886
ALCAM	-0.0131974	0.0083746	-0.0107438	-0.0173844	-0.00784884	0.0106069	0.0109324	-0.00107617	-0.000741856	0.0183645	-0.0409985	0.00128838	0.0270438	-0.00722722	0.00246108	0.000747312	-0.00882712	0.00204313	-0.00765819	0.00647906	0.00400194	0.0144934	-0.00660642	0.00811478	-0.00636131	-0.0040958	0.000451752	0.00979953	-0.00421958
ALDH16A1	7.73496e-05	0.00451191	-0.0118329	-0.000416777	-0.00990982	-0.00612242	0.00943993	-0.00418431	-0.00589444	-0.00712024	0.00640594	0.0095781	-0.000434625	0.00249755	0.000702117	0.00103013	0.000395597	-0.00423358	-0.0148512	0.00493032	-0.00120926	0.00490993	0.0107663	-0.00304362	0.00311551	0.00320773	0.00577702	-0.00649684	0.00938502
ALDH18A1	0.00648142	-0.00111195	0.0215025	-0.00411359	-0.00950527	-0.00310532	-0.00037149	-0.00860678	-0.00267004	0.0131653	0.00712333	0.0161329	0.0210973	0.00529017	0.00253331	0.000160368	-0.00563235	-0.0143399	0.00167352	-0.00119994	-0.00106827	-0.00785016	-0.000247961	0.00287386	-0.00125553	-0.00589957	-0.00087368	0.0189102	0.00485882
ALDH1A1	0.006074	0.00381148	0.0307838	-0.000598174	0.00841831	0.0193248	-0.00970954	0.0209903	-0.000829777	-0.0296054	-0.00349024	-0.00306489	0.00749621	0.000198316	-0.00106411	0.00084959	0.038618	-0.0156162	-0.00742163	-0.00537128	-0.0475726	-0.000532955	0.0102617	-0.00280276	0.0171943	-0.00203432	8.24942e-05	0.00078468	-0.00540502
ALDH1A2	-0.00405693	0.0254164	0.00292367	0.00144724	-0.00304815	-0.00117305	-0.00140897	0.00261681	0.000254498	0.00106052	-0.00155627	-0.000900107	-0.00168044	-0.00110353	0.000371274	-0.00257136	0.00417951	-0.000742847	-0.00110467	0.00172763	-0.00175991	0.00153139	-0.000175869	-0.00399718	0.00486419	-0.000993733	-0.00781976	-0.000268538	-0.00212655
ALDH1A3	0.00983779	0.00423699	-0.00516782	0.0102778	-0.000440189	0.0114507	-0.0046211	0.0092728	0.00406693	0.000428027	0.00275126	-0.00294391	0.000709242	-0.00153449	0.00142729	0.00197385	-0.00677066	-0.00841054	-0.00133964	-9.08947e-05	0.00126159	0.00643541	0.00517196	0.00283193	0.00266645	0.0111877	-0.00350007	-0.00272309	-0.000888163
ALDH1B1	0.00724565	0.000637372	0.00936624	-0.000290183	0.00305697	-0.00310593	0.00487509	0.00207302	0.00258545	-3.3161e-05	0.00727802	0.000625027	0.00794815	-0.000570601	0.000477403	-0.00107104	0.00193097	0.000126691	-0.00176305	0.00408137	-0.00900831	-0.005564	0.0105433	-0.00548089	0.00106138	-0.00420891	0.00280661	0.0247333	-0.000809842
ALDH1L1	0.00688449	-0.00740026	-0.00982901	-0.0034355	0.0190131	0.00966511	0.000480878	0.0028116	-0.00455345	-0.0276957	-0.00461491	0.00967669	0.0110295	0.00576229	0.00359966	0.0048257	-0.00151706	-0.0138793	-0.000613787	-0.000885165	-0.0450272	-0.000688366	-0.0107039	-0.00576235	0.00438618	0.00176895	0.000940989	0.0029477	0.00259511
ALDH1L2	0.00185479	0.00157655	0.00662568	-0.0041759	0.000873606	-0.00944475	0.00117241	-0.00105464	5.0229e-06	-0.00433056	-0.00245335	0.00180846	-0.00368515	-0.0110355	0.00284344	-0.00445822	0.00175869	0.00735824	0.00383293	0.00312164	-0.00160607	0.00103099	-0.00464148	-0.00934719	-0.0103176	0.0077324	-0.000704552	-0.0078935	0.00141268
ALDH2	0.0089901	-0.00620571	0.00931581	-0.00261948	0.00213417	-0.00550041	-0.00210834	0.0126914	0.00420659	-0.00799423	0.000860257	-0.00239377	0.00679626	-0.00432576	0.00125065	-0.000584046	0.015402	-0.000748663	0.0060795	-0.0049281	-0.0112193	-0.0034104	-0.0100135	-0.00049954	0.00935699	0.000891256	-0.00336294	0.00714044	-0.00230639
ALDH3A1	-0.00093364	0.0121942	-0.0022393	0.00675166	0.00380449	0.0130681	-0.00195583	-0.00686028	-0.0109173	-0.00584295	0.000468757	-0.00224439	-0.0050534	0.00473022	0.000857882	0.00572583	-0.000219196	-0.0197091	0.00668038	0.00866406	-0.00333419	0.00588107	-0.00224945	-0.00812429	0.00873041	-0.000813171	0.00708599	0.0626617	-0.00328349
ALDH3A2	-0.00242698	-0.0112503	0.00780219	0.011003	0.00436559	0.00825317	-0.00503578	0.00235705	-0.010921	-0.0159576	0.00237763	-0.00789151	0.0190607	0.00356806	-0.0152359	-0.0137567	0.0236419	-0.0159387	-0.000460433	0.00644223	-0.0171497	0.00576776	-0.00725308	0.00610107	0.0290332	0.00208788	0.00969569	-0.0134059	-0.00903397
ALDH3B1	-0.00782293	-0.0042215	-0.00509851	0.00556848	-0.00166327	-0.00028709	-0.00312181	0.00228756	-0.00295042	0.00331352	0.00139964	-0.000721945	0.00309544	-0.00161505	7.76883e-05	-0.00449791	0.008387	-0.000469628	-0.00256503	0.00118821	0.00157026	-0.0019807	-0.00156676	-0.0103234	0.00827643	-0.000481258	0.00348281	-0.001498	-0.00356001
ALDH3B2	0.000566395	0.00510576	0.00425965	0.00321406	0.00167136	-0.00227258	0.0141451	-0.00374029	0.00211483	0.00172463	0.00316221	0.00377187	-0.00113554	0.00391357	-0.00104934	0.00337546	0.00297538	-0.00283926	0.00160518	0.00253131	-0.00258504	-0.00663577	0.00218608	0.00424575	-0.00696711	0.0119293	0.00255197	-0.000312065	-0.00370867
ALDH4A1	0.00190538	0.00690788	-0.00316483	0.00118724	0.0029952	-0.00262156	0.00378476	-0.00548578	-0.00432241	-0.00445898	0.00113835	0.00456327	0.0187988	-0.00182258	0.000958459	-0.000563002	-0.00641809	-0.00128202	-0.00609562	0.000986797	-0.00250803	-0.00944146	0.005731	0.00295244	0.00535659	0.00164314	-0.00298602	-0.000121011	0.00182407
ALDH5A1	-0.00694149	-0.00495433	0.00114025	-7.45783e-05	-0.000845618	-0.00234896	-0.00200793	0.00759029	0.00912301	0.000215202	-0.00385683	-0.00293998	0.00457153	0.0021447	-0.00383107	-0.00121567	-0.00419153	-0.00729338	0.00274772	-0.00101898	-0.00201062	0.00239362	-0.00258878	-0.00212849	0.0102163	-0.00114304	0.00355152	0.00113548	-0.000878632
ALDH6A1	0.0119095	0.00273211	-0.00124521	0.00086474	0.00362086	-0.000220648	-0.0012337	-0.00416269	0.00139232	0.00702355	0.00762277	-0.00697716	0.015654	0.00216619	0.00420291	-0.00151095	0.00589487	-0.00294651	-0.0110831	0.00380653	-0.0148925	0.00719728	-0.00526933	0.00663766	0.00812605	0.00117949	0.00197244	-0.00739854	-0.00297195
ALDH7A1	0.00914005	-0.000109413	0.0109409	-0.00703995	-0.0134365	0.00556625	-0.000617152	-0.00900998	-0.000691447	0.0110112	0.0016402	-0.0186102	0.0350278	0.00779146	0.00067149	0.0220945	-0.00579217	-0.0110131	0.0123709	-0.019495	0.000594646	-0.0241783	0.000264547	-8.99446e-05	0.0114771	0.00395366	0.00138071	-0.00532269	0.00477007
ALDH8A1	-0.000602514	-0.0025539	0.00323676	0.000772695	0.00265191	-0.000800173	-0.00668416	0.00583545	0.00325144	0.00122597	-0.000948245	-0.00283107	-0.00105695	0.00465504	0.000763146	0.00170176	0.0378906	-0.000616445	0.00531686	-0.00194336	-0.000912986	-0.000943833	-0.00100389	0.00679217	0.00321061	0.00297826	0.0104324	0.0141495	-0.00120548
ALDH9A1	0.00197017	0.00255332	-0.0101431	-0.00401094	0.00568138	-0.0125356	-0.0103087	0.000571149	-0.00633518	0.0154886	0.00367875	-0.0126743	-0.00235674	-0.000320331	-0.000986281	0.00782856	-0.0210873	-0.01458	0.00654785	-0.00925366	-0.00725957	-0.00503662	-0.00773996	0.0113062	0.0202974	0.00751946	-0.00284614	-0.0129684	-0.00653404
ALDOA	-0.0152505	0.0133585	0.00514078	0.0061114	-0.0183034	-0.0416666	0.0196704	-0.0378315	0.0202159	-0.00462902	-0.00744221	0.0511498	-0.0154446	0.0247593	0.00592826	-0.00378251	0.0142783	-0.0266063	-0.013189	-0.0133275	0.00632286	-0.0173501	-0.00849533	0.00550985	0.0117992	0.0102564	-0.00411938	0.0145291	-0.0280107
ALDOB	-0.0127655	-0.00518018	-0.00162312	0.00415404	0.00275386	0.000110165	-0.0048896	-0.00561542	-0.00166548	-0.00284116	0.00175983	-0.00256678	-5.53436e-05	0.00409885	0.000661057	0.0033474	0.0115275	-0.000539394	-0.00215735	-0.000605225	-0.00375441	0.000181925	0.00115201	-0.00253645	-0.000881005	-0.00158108	0.00408636	-0.00368707	0.001854
ALDOC	-0.00632621	0.00707873	-0.0133987	0.000940298	-0.0148206	-0.0103174	0.0060483	-0.0562277	-0.00392879	0.0120606	0.0178766	-0.0154846	-0.000751083	-0.00367417	-0.00594412	-0.00491412	0.000952661	-0.0173175	-0.00761041	0.015055	0.0163344	0.00182699	-0.0165752	-0.00389827	-0.00792449	0.00160328	0.000985716	-0.0204459	-0.0205797
ALG10	0.000680691	0.00240585	0.00762499	0.00512035	-0.0173525	-0.000279138	0.00259604	0.00371949	-0.00165814	-0.0013186	0.000493727	-0.00612756	-0.00290058	0.00464283	0.0121532	0.00501101	-0.00933504	0.000413521	0.000527785	-0.00414755	0.000723293	0.00192337	-0.000388065	0.015223	-0.00380932	0.00504877	0.00070329	-0.00316781	0.00376724
ALG10B	0.00335736	-0.00527505	0.0014668	-0.000546541	-0.00594682	-0.000219928	-0.0105594	0.00527632	0.00115628	0.00292921	-0.0167801	0.00295576	-0.00138124	0.00205551	-0.00557674	0.00435241	-0.00163108	0.000624978	0.000138731	-0.00648639	-0.00237017	0.00740752	-0.00267941	0.010595	-0.00933604	0.000222727	0.00110227	-0.00456354	0.00405025
ALG12	0.0139121	-0.000856469	-0.00145657	0.000549443	-0.000408662	0.0023532	0.000173494	-0.000400294	0.000241976	-2.19271e-05	0.00213794	0.000735493	-0.000645808	0.00237775	0.000859919	-0.000634582	0.000587774	0.0017196	-0.000329636	0.000268771	-0.00129604	-0.00136653	0.00112094	-0.00172665	0.00280869	-0.00200355	0.00258262	-0.000685378	-0.00106175
ALG13	-0.0085782	-0.000919149	-0.0034889	-0.00488842	-0.00194691	0.0019117	7.29409e-05	-0.0010714	-0.000493616	-0.00316311	-0.00335594	0.00250928	-0.00211604	0.00449254	0.00243239	0.000445777	0.00451392	0.00676773	-0.0067109	-0.00261166	-0.0016038	0.00334739	0.00210698	0.00263814	-0.000652448	-0.00269289	0.00122177	-0.00306036	0.00267816
ALG14	-0.00531176	0.0120137	0.00456459	-0.010317	0.00920886	0.00368241	-0.00316588	0.000462769	-0.00664324	0.00079933	0.0150942	-0.0186581	0.00329154	-0.00323783	-0.0064194	-0.027521	0.0119711	-0.0201951	0.00406863	-0.00437235	-0.00448735	0.0102859	0.0170193	-0.000463142	3.06965e-05	-0.00710438	0.00433259	-0.00245128	0.000499312
ALG2	0.000284297	-0.00262967	0.0163915	-0.000205839	-0.00893565	-0.00668457	0.00155476	0.000138741	0.0050229	-0.0217884	0.00701315	-0.00330644	-0.0106389	0.00865765	-0.0127876	-0.0142341	-0.00711884	0.00421313	-0.000478683	-0.00595176	6.41266e-05	-0.00318727	-0.0144509	-0.00784986	-0.024046	-0.0135386	0.00652101	-0.00166907	-0.0124057
ALG3	0.0025795	0.00784896	-0.0058617	0.00031354	0.00206923	-0.000335848	0.00675719	0.00199012	0.0148649	-0.00537073	-0.000527287	-0.00407282	0.00117704	-0.00194797	0.00230849	-0.000925998	0.00419363	0.000254619	0.00361567	0.00488631	-0.0050288	-0.00642384	0.00375813	0.00254679	0.00020571	0.000643948	0.00427816	0.001446	0.000801933
ALG5	-0.00751625	-0.0118075	-0.00276453	-0.025167	-0.0372077	0.0115172	0.0122586	0.000664623	0.00595771	-0.0359537	0.00322103	-0.0351379	-0.00629561	-0.00118573	0.00739872	-0.014235	-0.0102476	-0.00584437	-0.00342313	0.00590088	0.0115554	-0.0119841	-0.0133278	-0.00364082	-0.0272451	-0.0083251	0.0145919	-0.00966921	-0.0142046
ALG6	-0.00227696	0.0109354	0.00942155	-0.00374694	-0.0104236	-0.0027736	0.00423417	0.00481649	0.000733398	0.00339766	-0.0118189	-0.00308649	-0.00157926	-0.00381982	0.00565532	-0.00466864	-0.0216031	0.00644248	0.00712224	0.00275089	-0.00416044	-0.00143831	0.0114469	0.00610506	0.00296537	0.00581395	0.00934727	0.000849647	-0.00110942
ALG8	0.00657982	0.000955944	-0.00326791	0.00399583	-0.013867	-0.00180717	0.00721018	-0.00318143	-0.000828883	-0.0127629	0.000207071	-0.0173859	0.00569175	-0.000509745	-0.00112845	0.000893919	-0.0032476	-0.00618596	-0.00313367	-0.00134087	-0.00693507	-0.0209139	0.00142911	-0.00198918	-0.000873376	-0.000171892	0.00123173	0.00157083	0.00617565
ALG9	0.00185564	0.0120734	-0.0120355	0.00127366	0.00543161	0.00483594	0.00721232	-0.001163	0.00654531	0.0165616	-0.00787503	-0.0150214	-0.00732274	0.00884584	-0.00554197	-0.0100627	0.00718463	-0.000505968	-0.00734117	0.00591017	-0.0111669	-0.0206548	-0.00636457	0.0153745	-0.0247804	0.00830057	-0.000382743	-0.0119857	-0.0115839
ALK	-0.007735	-0.00453041	1.16726e-05	0.0148934	-0.000536563	-0.0021483	0.020569	0.000443825	0.00182544	0.000139879	-0.000316025	-0.00216004	-0.00183492	-0.00126087	-0.00104694	-0.00279804	0.00305709	-0.000444654	-0.00184833	-7.77044e-05	-0.00164242	-0.000884584	-0.000322027	-0.0031199	-0.00301153	-0.00382515	0.000850475	-0.0025232	-3.43701e-05
ALKBH1	0.0134026	-0.00172301	-0.000445928	0.0034576	-0.00115194	0.00116724	-0.00108897	0.00221908	-0.000185945	0.00495132	0.00433382	-0.00246662	-0.00512022	0.00119969	0.00284451	-0.00201187	-0.0047115	0.000914747	-0.000763117	-9.23195e-05	-0.0025608	-0.003872	0.000823043	0.0013064	-0.00776065	6.06369e-05	-0.0039661	0.00363354	-0.00197704
ALKBH2	-0.00124451	0.0102742	-0.0158126	-0.00466792	0.0005437	0.0107436	0.00390821	0.00754449	0.00790444	-0.0071129	0.00371354	0.00423103	-0.0145716	0.011248	0.0102435	-0.0018308	0.00771357	-0.0133058	0.0221956	0.00186101	-0.00584031	0.00300222	0.0192459	-0.0146274	-0.00194544	0.00306985	0.00860187	-0.0128785	0.00490452
ALKBH3	-0.00971123	0.00892036	-0.00756747	0.00312673	-0.00189104	0.00192065	0.00239846	0.011816	-0.00534795	-0.00525287	0.00362746	-0.00822125	0.00218903	0.00284263	0.011491	-0.00705886	-0.00379211	0.00681492	0.0118129	-0.00301885	0.00660758	-0.0117128	0.00374295	0.00144184	-0.00728821	0.00405841	0.000567657	-0.000113508	0.000302498
ALKBH4	0.00189167	0.0121826	0.00294214	0.00602608	-0.00160983	-0.00639321	-0.00213865	0.00244545	-0.00635838	0.00502917	0.00770568	0.0064623	-0.00440187	0.00702167	-0.00311442	-0.00231926	-0.00273904	-0.00171066	0.0054845	0.000483198	0.000844391	-0.00672423	0.00321717	0.001345	0.000596318	0.00135261	0.00403474	0.000336776	-0.00598292
ALKBH5	0.00259339	0.00364591	0.0178625	0.00221509	-0.00699179	0.000170827	-0.0205773	-0.00532297	0.00507577	-0.00152819	0.0211437	0.010536	-0.00557529	-0.012715	-0.0103121	-0.006265	-0.00591941	-0.0141234	-0.0103195	0.00917304	0.000811433	-0.0069565	-0.00359412	0.00765228	0.0203978	0.00257517	0.00730215	0.00527433	0.0105389
ALKBH6	-0.00630594	0.001791	-0.0219296	-0.0040212	-0.0135786	0.00680869	0.00713173	0.000598764	0.00621165	-0.00664713	0.0111078	-0.00862831	-0.0130301	0.0112516	0.00305605	0.00946237	0.00960825	-0.00780415	-0.00244576	0.00489413	0.00801755	0.0137623	-0.0101077	-0.00495436	-0.0101654	0.000658564	0.0043113	-0.0028782	-0.0016665
ALKBH7	0.00223317	0.00381327	-0.00476947	0.00376169	0.0151361	-0.00413591	0.000837258	6.25284e-05	-0.0149524	0.00400482	0.00743504	0.0157778	0.0065708	0.000165694	-0.00518766	-0.00242395	0.00365751	-0.00377686	0.0163503	0.00635032	-0.00358327	0.0197126	-0.00417853	-0.00317853	-0.007034	0.00424588	0.00076008	-0.00806415	0.00179308
ALKBH8	-0.00782189	-0.00757443	-0.00215667	0.00527413	-0.00465789	0.00257347	0.00723668	0.00461863	-0.00714027	-0.000320621	-0.0136658	-0.0051496	-0.00124351	-0.00444445	0.0125068	-0.00471104	0.00876757	5.21101e-05	0.00435317	0.00891279	0.00571949	-0.00230774	0.00483335	0.00482368	0.00934622	-0.00465293	-0.00362793	-0.00187548	-0.00267487
ALLC	-0.00643154	-0.00940078	-0.0017634	0.00530401	0.00424597	-0.00930402	0.00321575	0.00499853	-0.000253409	0.00147297	-0.000358364	-0.00182695	0.00025925	-0.00524899	-4.28242e-05	0.000991371	0.00624178	-0.00370631	0.00123844	0.00116003	0.000960482	0.00241068	-0.00231808	-0.00669002	-0.00057894	-0.00543289	0.00190887	-0.00287427	0.00426073
ALMS1	-0.00782982	7.0766e-05	-0.00784462	-0.00156431	-0.00672886	0.00342015	0.00334992	-0.000912788	-0.00169731	-0.00313052	-0.0210451	-0.00128401	0.00785342	-0.000138589	-0.00488977	-0.00720332	8.29837e-05	0.000353013	9.11663e-05	-0.00211284	0.000885972	-0.00264115	0.00364199	0.00588442	-0.00523795	0.00340158	0.00587287	-0.00297794	0.00245665
ALOX12	0.00406227	-0.0176681	-0.00626933	-0.00282115	0.000263625	-0.000699453	0.0063859	-6.40376e-05	-5.8735e-05	0.00137652	-0.000756566	-0.00455821	0.00263936	-0.000518989	0.000430472	0.000667255	-0.00579445	-0.00198462	0.0028084	-0.00341436	-0.000373247	0.000597157	0.00512847	-0.00259027	0.0012159	0.00173181	-0.00509746	0.00288145	-0.000339897
ALOX12B	0.00808436	0.000855659	0.000754615	-0.00149323	0.000969866	-0.0057521	0.005671	0.000440878	-0.00162312	-0.00206548	0.000811133	-0.00099715	0.00165371	0.00469852	0.00102591	0.00178905	-0.00103495	-0.00108408	0.000448266	-0.00103792	0.00070174	-0.00315999	-0.00118261	-0.00664659	0.00113651	0.010566	0.000950022	0.00238691	4.93598e-05
ALOX12P2	-0.00326092	-0.00867966	0.000769753	-0.01027	0.00192213	-0.00305194	-0.00361027	0.000813418	0.00308273	-0.00560523	-0.00116243	0.000512873	-0.00558675	-0.00470363	-0.00119142	0.00173391	-0.0018803	-0.00531328	0.00474815	-0.00170347	-0.00378377	-0.00378517	-0.00487294	-0.00444723	0.00174897	-0.00345499	-0.0012124	-0.00228724	2.74873e-05
ALOX15	0.0102357	-0.00666738	0.000628209	-0.0202851	0.00109084	0.00671246	0.0145431	-0.00274131	0.000446079	-0.00155991	0.000822903	-0.00350645	0.00087626	0.00591837	-0.00051695	0.000534641	0.00062967	0.00259707	0.00255331	0.00352022	-0.00075087	-0.00219453	0.00198204	-0.00433731	0.00511751	0.00238353	0.00315541	0.0027986	0.0038868
ALOX15B	0.0123305	0.00250106	-0.00212484	-0.010481	-0.000404208	-0.00765887	-0.0221608	0.00112009	0.000259386	-0.00146896	0.00272034	-0.00294218	0.000138108	-0.0059254	-0.00012608	-0.00124905	-0.000301277	-0.00343896	-0.00135804	0.000627142	0.000261412	0.00326757	0.00328185	-0.00274651	0.000616616	0.00261772	-0.00489823	0.00331963	0.000316268
ALOX5	-0.00581073	-0.0102015	0.000635411	0.0049227	-0.000306388	0.000541083	0.00313912	0.000339926	-0.00174159	0.000106257	0.00221846	0.00212028	-0.00233663	0.00465987	0.000465242	-0.000738457	0.00283533	0.00089269	0.000364034	0.00338241	6.96865e-05	0.00110605	-0.00241495	-0.00624728	-0.00227971	0.00953299	0.00140153	-0.00250813	0.00260005
ALOX5AP	0.00309626	0.00427851	0.00134894	0.0193139	-0.00701552	0.00210309	-0.00842467	-0.00348315	-0.0044695	0.00672579	0.00922375	-0.0116759	0.00561594	-0.0116754	0.00397134	-0.00816943	-0.00211659	-0.00267876	0.00548622	-0.00365528	-0.00221055	-0.00713166	-0.000261427	0.0017992	-0.00570874	-0.00271953	0.00317204	-0.0037206	-0.00540603
ALOXE3	0.00315501	0.00933504	-0.00209555	-7.5623e-06	-0.0009863	0.00206595	0.0052835	0.00176578	0.00322909	-0.000544232	-0.00271882	-0.00141813	-0.000781822	-0.00131053	0.000590471	-0.000942954	-0.000510746	0.0007909	-0.00315493	0.00892741	-0.0021093	0.000739143	0.00316973	-0.00287951	0.00128041	-0.0102786	-0.00135483	-0.000840346	-0.00234072
ALPI	-0.00409275	-0.00666153	-0.00496913	-0.00128855	0.00229032	0.000349886	-0.0140509	0.00510272	0.00474758	0.00297202	-0.00196787	0.000225927	-0.000373463	-0.00198126	0.00263285	0.0038026	-0.00368041	-0.000186118	-0.00109426	0.0110958	-0.00171105	-0.00124483	0.0052747	-0.0127384	-0.00297973	0.00198885	0.00236724	0.00180478	-0.00560475
ALPK1	-0.00232611	0.00967315	-0.00481759	-0.000547895	-0.00130147	0.0119311	-0.0268225	0.0134223	0.00304225	-0.00308546	-0.00492175	-0.00412924	-0.00644386	-0.00804134	0.00569556	0.00182485	0.00558222	-0.00265981	-0.00553299	-0.00207591	0.000451039	-0.0102667	-0.0122857	0.00278605	0.00690258	0.00863078	0.00397082	-0.00642343	-0.0089474
ALPK2	-0.00351686	0.0235398	-0.0107789	0.00101431	0.0121222	0.00713599	0.00840721	0.00309679	-0.00321559	5.94212e-05	-0.0122285	-0.0123409	0.0132528	0.0160875	-0.0106416	-0.0131421	0.0387911	0.0157818	0.00650247	0.00565373	0.0127502	-0.00873595	-0.0221583	0.00571506	-0.00394267	-0.0203881	-0.00834571	-0.0136377	0.00142165
ALPK3	0.0194762	-0.00425408	0.00150784	-0.010441	0.00281973	-0.00743135	-0.000820849	0.00363013	-0.000110365	-0.00510786	-0.00250698	0.00502539	-0.00337642	0.00429059	0.000274568	0.00341025	0.000747709	-0.00412946	0.00180603	0.00146571	-0.001643	-0.00208386	-0.00150757	-0.00726426	-0.0024147	0.00227276	0.00396225	-0.00397854	-0.00699592
ALPL	-0.00155394	0.0158225	0.00394679	0.00453642	0.00622157	0.00126156	-0.00845013	0.00370116	0.00234713	-0.00274555	0.00718049	0.000932986	0.00442268	-0.00409476	-0.00152151	0.00382721	-0.00331865	-0.00087561	0.003379	0.00500261	-0.00384672	-0.00238756	0.00966817	0.00628395	5.44828e-05	-0.00276275	0.00837055	0.00684624	0.00576402
ALPP	0.00110736	0.0150511	0.00304513	-0.00210998	-0.000448339	0.000342737	-0.00339029	-0.000620938	0.00412731	-0.000512493	0.00092319	0.00142789	0.00159485	-0.00538954	0.000599509	-0.000945201	-0.00408277	0.00140402	0.0020616	0.000742316	-0.00169535	0.00094907	0.00186889	-0.00255658	-0.000405493	3.72695e-05	0.000703156	0.000226479	-0.00161584
ALPPL2	-0.00775195	0.00335982	-0.00689603	0.00696551	0.00201348	-0.00299571	-0.011382	0.00433816	0.00767748	0.00313376	-0.00220047	-0.00579734	0.00147628	0.00108447	-0.00193122	3.98242e-05	-0.00730127	-0.00413445	6.73367e-05	-0.000809739	0.000233611	0.00670117	0.00807061	-0.0367338	-0.00752306	-0.000365254	0.00733692	9.60886e-05	0.00313548
ALS2	0.0106759	0.0013766	0.00651074	-0.00298528	0.000678978	0.00106925	0.00277798	0.00866698	-0.00658492	-0.00459666	-0.00619321	0.00339873	-0.00539789	0.00783558	-0.00790036	0.0042062	-0.00827167	0.00431484	-0.0085882	0.00878308	-0.00397569	-0.00258464	-0.0153829	-0.00464251	-0.00494148	-0.00507035	-0.00392681	-0.000739638	-0.00658546
ALS2CL	0.00474312	0.00533955	0.00311603	4.90296e-05	0.000359099	0.000333821	0.00939149	0.000316362	-0.00211146	0.00121806	0.00386416	-0.00104695	-0.000173241	-0.00537666	-0.00281982	0.000933287	-0.000216221	0.000887186	0.000220387	0.000815513	-0.00094442	0.000940338	-0.00047984	-0.0132453	0.000542947	0.0059771	-0.000469967	0.000188616	-0.000304678
ALS2CR11	0.0147191	0.0111732	-0.00513114	-0.00620547	-0.00538018	-0.00918923	0.00752065	-0.000118071	-0.0012379	-0.000835747	0.00421285	0.00294358	-0.00614385	0.00903778	0.00536571	7.22091e-05	0.00264056	-0.000883856	-0.0095161	0.00311628	-0.00199133	0.0220159	-0.00109439	0.0144211	0.00554476	-0.00567871	-0.0143744	0.00341038	-0.00176992
ALS2CR12	0.00490244	0.00785596	0.00412787	-2.85374e-05	0.00123744	-0.00359445	0.00533036	0.00704427	-0.000703351	0.00141776	-0.00375728	-0.00117801	-0.0031451	0.00114538	0.00813361	-0.000183311	-0.0049935	-0.000789192	-0.00427626	0.0123559	-0.00291093	0.00240129	0.0023017	0.00293805	0.00556875	-0.0110778	0.0077449	0.00683053	0.00156106
ALS2CR4	-0.00509774	-0.00342175	0.00273858	0.0103859	-0.0137515	0.00255504	-0.00452948	0.00486138	-0.000309726	0.00729413	0.00179723	-0.00317097	0.00438721	0.00363341	1.44881e-07	0.00152712	-0.00401923	0.000669353	0.00124735	-0.00662114	0.00339586	-0.00037337	0.00563538	-0.000600763	-0.00279186	0.000412224	-0.0040314	-0.00561862	-0.00588223
ALS2CR8	0.00588431	-0.000788258	0.000901623	0.00491064	-0.00405141	-0.003651	0.000396309	0.00447484	-0.00218805	0.000926477	-0.00697175	-0.00566781	-0.00379005	0.0105949	0.0299817	-0.00276241	-0.00282517	0.0125004	-0.00666293	0.00736481	-0.00468262	0.00568451	-0.00214969	0.00993699	-0.00819852	0.0184968	0.00980158	0.00114019	0.00690994
ALX1	-0.00335182	-0.0171656	0.00319978	-0.00469271	-0.0087451	0.00112321	0.0165484	0.00543287	-0.00398819	-0.00119072	0.00159567	0.00254204	-0.00790558	-0.00409893	-0.000280101	0.000469111	-0.00671808	-0.00467463	0.00828316	0.027316	6.79106e-05	0.0100647	-0.00543533	-0.00388158	4.86928e-05	0.00632296	0.000796979	0.00244757	-0.00203489
ALX3	0.00257053	0.00792342	-0.00131347	0.00780345	0.00142318	-0.00710044	0.00374331	0.00784324	0.00172751	0.00232397	-0.000348103	-0.00454697	0.000298445	-0.00777871	-0.000548369	0.0012106	-0.00241017	-0.00482835	-0.00372322	0.00668403	-0.000745125	0.00109651	0.00549376	-0.0046257	-0.00280059	-0.0138045	-0.00409581	-0.000147422	-0.00534458
ALX4	0.00313524	-0.00182505	0.00754797	0.0138312	0.00288542	-0.0133296	0.00458437	-0.000545771	-0.000814044	0.00327278	0.00531154	0.0107661	-0.000552791	-0.00916834	0.000984627	0.00176501	0.000210884	0.00124998	0.00485393	-0.00222993	-0.00456198	-0.00179858	-0.00449801	0.00150335	-0.00164362	-0.00621777	1.35176e-05	-0.00642504	-0.00623655
AMAC1	0.000433556	-0.00650248	-0.0013155	0.000806221	0.000700661	-0.00516223	-0.0125907	0.00323823	-0.0017243	0.000440905	-0.00276861	0.00392877	-0.00407203	0.00215088	0.0029254	-0.00119816	0.00586791	-0.0019279	-0.00219949	-0.000264136	0.000216367	-0.000878049	0.000350963	0.00200214	0.00515527	-0.00996233	0.00213873	0.00353251	0.002284
AMACR	-0.00119736	0.00132537	0.00384776	0.00189514	0.015028	0.000557472	-0.00210174	0.000546336	-0.00989717	0.0172109	0.010589	-0.00894153	-0.00491556	0.00975451	0.0046616	0.0055169	-0.0117349	-0.0253548	-0.00958342	-0.000281814	-0.0096424	0.00243376	0.00776334	0.00918017	-0.00318308	0.00608407	0.00645664	0.0108735	0.000953841
AMBN	0.000968661	-0.00339202	0.000198402	-0.000952943	-0.00263213	-0.00177115	0.0135526	-0.000337017	-0.00102018	-0.00114974	0.00305152	0.000125207	-0.000655091	-0.0119466	0.00174349	-0.00263493	-0.00218417	-0.00375583	-0.00486986	-0.0125644	-0.000132416	0.000842012	0.00107477	-0.00643173	0.00414673	-0.000662302	-0.00594994	0.00826365	-0.00580397
AMBP	-0.000706264	0.00927633	-0.0166236	0.00297427	-0.000209046	-0.00290209	0.00715177	0.00226103	-0.00423521	-0.000787519	-0.00220772	-0.00434377	0.00905027	-0.000642592	0.000261381	-0.00287356	-0.0146212	0.000136845	-0.00571747	-0.00112497	-0.00163955	-0.00114977	-0.00113849	0.00486284	-0.00278312	0.000114038	0.00638154	0.0132438	-0.00559145
AMBRA1	0.00569436	0.000604972	0.00527388	0.0057987	0.00025189	0.0127634	0.0075607	-0.00444528	-0.00230364	0.00595455	0.00632406	0.00859124	0.0044837	-0.00399672	0.00560144	-0.00202894	-0.00138425	0.00513071	0.00127487	-0.00858719	0.000297974	-0.00463147	-0.00298652	-0.00404959	0.00182704	0.0112487	-0.00312867	-0.00711382	-0.00252076
AMD1	-0.00347268	0.00379762	0.0176795	0.000205019	0.00406692	-0.006329	0.00369173	-0.0219912	-0.00057733	0.0048052	-0.00862806	0.00707205	-0.00231697	0.00412055	-0.00246873	0.000176413	0.0124195	-0.00816753	0.00381732	-0.00387823	0.00178244	-0.00249936	0.0092439	0.00689265	-0.00990393	-0.00375751	-0.0104833	0.0147523	0.00304976
AMDHD1	-0.00876636	0.000573879	-0.0177334	0.0146927	-0.00866001	0.0101252	0.0065192	-0.0108778	0.00294414	0.00362627	-0.00172826	-0.0145445	0.0258835	0.00591844	0.00261619	-0.00270111	-0.00392498	-0.0073431	-0.0110052	-0.000584732	-0.0161385	0.00230421	-0.0136123	-0.00571289	-0.00696124	0.00162664	0.0158588	-0.0173812	-0.0221625
AMDHD2	-0.00364882	0.00552194	-0.00742565	0.00272023	-0.00727983	-0.00957234	-0.000872886	-0.00347216	-0.00238833	-0.00589933	0.00161232	0.0124438	0.00430255	0.00142395	0.00390103	0.00194426	0.00264876	0.00912303	-0.00901411	0.00257898	-0.000302679	0.00768568	0.0135662	-0.00359917	-0.000947132	0.00526709	0.0151544	-0.00188481	0.00173552
AMELX	-0.00375613	0.00138594	0.00245185	0.00463547	0.000948416	-0.000818182	-0.00767935	-0.00323138	-0.0011603	0.00143029	-0.00369983	0.00624271	0.00162817	-0.00294104	-0.00136597	-0.000546874	0.00459816	0.006479	0.00389778	0.00191284	-0.000558831	-0.00243189	-0.0065433	0.00775746	0.000902471	-0.00337776	0.000183731	-0.00501044	-0.00305744
AMELY	0.00350172	-0.000905437	-0.00520878	-0.0051195	0.00341993	0.00639148	0.00491399	7.73499e-06	0.00047291	0.000293456	0.0019107	0.00025089	0.00369123	0.00361907	-0.000538034	0.00141939	-0.000349816	0.00231512	7.81409e-05	0.00693769	-0.00097892	-0.000630372	0.0106549	0.00014967	0.000105435	-0.0134993	-0.00646901	0.00259309	-0.00738098
AMFR	-0.011898	-0.00317463	0.00186977	-0.00176147	0.00114805	-0.00244909	-0.000567603	0.00164908	5.70576e-05	-0.00266988	0.00126682	-0.00164326	-7.24385e-05	-0.00202144	-0.00118291	9.27589e-06	-0.00170878	-0.000831325	0.00111515	-0.000765275	-0.00160057	0.000248263	-0.00139633	0.00109501	0.000400323	0.00054985	-0.000610822	0.000331948	0.000121803
AMH	-0.000400693	-0.000345032	-2.24832e-05	-0.0110712	0.00202639	0.0118187	-0.00698326	-0.00296197	0.00279276	0.00175486	0.00296919	-0.00531673	-0.00251043	-0.00149304	0.000834196	-0.00220146	0.00576066	0.00814899	0.00840728	-0.0236699	-0.00524341	-0.00856252	0.00247826	-0.0361202	-0.0088343	0.00241424	-0.00762104	0.0026928	-0.00123296
AMHR2	-0.000399167	0.0128338	0.0015428	0.00200615	-0.00099979	0.00137814	0.00492227	-0.000941396	-0.00166973	0.000918805	0.00206675	0.00161284	0.00256132	-0.0097971	-0.00106126	8.56465e-05	4.95389e-05	0.000434183	-0.00263502	0.000717826	0.000262113	-0.00500545	-0.000954811	-0.00118423	0.00309864	-0.00120559	-0.00110865	-0.0017913	0.0041482
AMICA1	-0.00447909	0.00215088	-0.00755081	-0.0130364	-0.00249411	0.00849076	-0.00141922	-0.0191028	-0.00342608	0.0003904	-0.000855543	-0.00529259	0.010041	0.000665021	0.0155595	0.00213931	0.00444462	0.000617836	0.000639523	0.00190094	0.00717626	-0.00521109	0.00578166	-0.0168841	-0.0114612	0.00698027	-0.000624246	0.00431034	-0.00148992
AMIGO2	0.0052888	0.00611603	0.00108908	-0.00676251	-0.00499033	-0.0064727	0.015084	0.00376807	0.00549217	0.000951038	-0.00708788	-0.00546841	-0.00276842	0.00297246	0.00278469	-0.0103048	0.00722622	0.00315703	0.00918494	0.00366029	0.00253846	0.00399928	-0.00766407	-0.00311766	-0.005349	-0.0106378	-0.0282485	-0.00495513	0.00855889
AMMECR1	0.000358116	-0.00872472	0.00607903	-0.00387618	0.00345824	-0.00830131	-0.0102203	0.00852479	-0.00300312	0.00160195	-0.00702127	-9.29939e-05	-0.00444313	0.00362572	-0.00730128	-0.00241185	0.00489389	-0.0125051	0.00457444	0.00110634	0.00513035	-0.00119898	0.00430628	0.00811265	0.000524618	-0.00323119	-0.00194525	-0.00538894	-0.00838047
AMMECR1L	-0.0241928	0.00403133	0.0144914	-0.00663787	0.00478454	0.011419	0.00751133	0.000373836	0.0307164	-0.00407193	0.00579748	0.0117026	-0.0132035	0.00113472	0.00377714	0.00913247	-0.00303485	0.0063573	0.00376259	-0.0023993	-0.00484642	0.0028225	0.00438761	0.00461707	-0.0255645	-0.00154853	-0.00376991	-0.00218082	-0.0146727
AMN	-0.00628727	0.00428448	0.00339756	0.0110255	0.00204184	0.00270617	-0.000384759	0.000419349	-0.00287637	0.0106127	0.00231945	0.0131415	-0.0034337	-0.0104703	0.00366179	-0.00442684	-0.000628128	-0.00336384	-0.00170469	0.0143108	-0.0066269	0.0160975	-0.0132048	-0.0112863	-0.00374278	0.00381157	0.00667018	-0.00367132	-0.00203876
AMN1	0.00389698	0.00960611	-0.00255398	0.00396474	0.017176	-0.00726103	2.17094e-05	0.0032033	0.00112902	-0.00450481	-0.015651	-0.00137013	-0.0143388	0.00698666	-0.0134381	-0.00691228	-0.0112061	-0.00505665	0.000601194	-0.00752899	-0.0132405	-0.00448277	-0.000599281	0.00701287	0.0013707	-0.00100601	0.00237624	0.00213434	0.00418819
AMOT	0.000347237	-0.00147798	4.54991e-05	-0.00409374	-3.28035e-05	-0.0116159	-0.00555157	0.00599494	-0.0084732	-0.00483463	-0.00212438	-0.0128665	0.00594461	-0.0429692	0.000652448	-0.00206183	-0.00485469	-0.00782128	-0.00324487	0.0107631	0.00852769	0.00213093	-0.00332979	-0.00321402	0.000249104	0.0131964	0.00536816	-0.00110606	0.00556979
AMOTL1	-0.0151113	0.00557083	0.00136285	0.0128447	-0.00144541	0.00149922	-0.00867336	-0.00270981	-0.00483727	0.00147033	0.000711368	0.00270395	0.000773718	-0.00439528	-0.00206406	0.00719848	-0.00299429	0.00375838	-0.00149258	0.00458406	-0.00178003	0.000770894	0.000895046	-0.00452322	0.000279549	0.0078047	0.00147473	-0.00023693	0.00674619
AMOTL2	-0.00967059	0.00815776	0.00242176	0.00294458	0.0139403	0.0174498	0.00683358	-0.00296251	0.0116873	0.0458222	0.00268243	-0.00144087	-0.000725264	0.00535592	0.00142733	0.0323126	0.0182305	0.00201434	0.00265514	-0.0199709	0.016932	-0.0158301	-0.00441382	0.004176	0.0331299	0.00499057	-0.0123073	-0.0319128	-0.02489
AMPD1	-0.0117287	-0.00243298	0.00337052	-0.00876544	0.00838432	0.0198611	0.00107214	0.0034574	0.00594663	0.00265835	-0.00123283	-0.000855638	0.00544015	-0.000928398	-0.00177829	0.00474404	0.00329571	-0.00322329	0.0167818	0.0169262	-0.00436754	0.00218832	0.0123595	0.00415735	-0.0120953	0.00414906	0.00126299	0.00268646	0.0131186
AMPD2	-0.00506282	-0.00692561	-0.0068833	-0.00527263	0.00634183	0.00490068	-0.00212481	-0.0054996	0.00955752	0.00398327	-0.00199142	0.00752661	0.00324842	-0.00069914	0.000818893	-0.000791553	-0.000908273	-0.0107586	-0.000573332	-0.00149885	0.00459522	-0.00400257	0.000764297	-0.00237115	-0.00363973	-0.000149931	0.00387582	0.00114618	0.00778556
AMPD3	0.0023331	0.00827707	-0.00585874	-0.00263616	0.00749099	-0.00515182	0.00510247	0.000224508	-0.00340559	-0.0144914	0.00235862	-0.00216893	-0.0047927	0.015319	0.00409015	-8.72877e-05	-0.00650203	-0.0044953	-0.00138644	0.0120619	0.0380893	0.0136636	0.00235475	-0.0166671	-0.0189389	-0.0164817	-0.00857368	0.0110214	-0.00855842
AMPH	0.0148256	0.00208164	0.000550196	0.00017476	-0.00142347	-0.00514357	-0.00253685	0.000158794	-0.000680753	0.000116547	-0.000247029	0.00250701	-0.000291802	0.000340583	0.00151999	0.00188087	0.00187278	0.00214963	-0.00126893	0.00937902	-0.00254497	0.00189004	0.00117241	-0.00126465	-0.00401213	0.00122328	-0.000788387	-0.00165654	-0.00182185
AMT	0.00489049	-0.00339741	-0.0138922	0.00451766	-0.0142769	-0.00142398	-0.0025033	-0.00537337	-0.00299519	-0.00667287	0.00420375	-0.00487466	0.0322414	0.00120822	-0.0011647	0.00313049	0.0116918	0.00284178	0.00012902	0.00258689	-0.00608175	-0.00923253	-0.00508245	0.00426966	0.00363901	0.00364332	0.00445482	0.000678914	0.00134701
AMY2B	-0.0091209	-0.000356532	-0.000696316	-0.00203435	0.000472845	0.00175422	-0.000185509	-0.000872488	0.0041043	-8.9135e-05	-0.00619553	0.00157068	-0.00190337	0.000607344	-0.00185465	-0.00195578	-0.000106023	-0.00021617	-8.31913e-05	-0.002373	-0.00212151	-0.00012798	-0.0020755	0.00211252	-0.00279028	-0.00180322	0.00137914	0.00136013	0.000100771
AMZ1	-0.00869577	-0.0038015	0.000979956	-0.00187303	0.00195649	-0.00408806	-0.00343649	-0.00174912	0.000524603	0.000435761	0.00046005	0.0016932	-0.000814783	-0.00632184	-9.25394e-05	0.000886652	0.00049918	-0.000974265	-0.000192306	-0.00241351	-0.00131495	0.00139732	0.000444399	-0.00660789	0.000113964	0.00169285	0.00233111	0.00120333	0.000232172
AMZ2	-0.00113862	0.0111864	0.0129402	0.00271569	-0.00738467	0.00142645	-0.00484542	-0.00243274	-0.00741667	-0.00377709	0.00815117	-0.018858	0.00520742	-0.00244207	0.00632227	0.0192644	-0.00752147	0.000187612	-0.000400318	0.00338316	-0.00246771	-0.017853	-0.0121841	0.00748869	0.00603017	-0.000472874	0.00158929	0.000277519	0.0117269
ANAPC10	-0.00541647	0.00421684	0.00869985	0.00133118	0.00207323	0.0060496	0.00147435	-0.00447264	-0.00531681	0.00346603	0.00621321	-0.0064928	0.000533597	0.00467141	0.00351298	-0.000847407	-0.00824368	0.00131058	0.00629806	-0.0144848	-0.00141379	0.00889159	0.0085523	-0.0011269	-0.00227588	6.82672e-06	-0.00566552	-0.00540944	-0.0010831
ANAPC11	-0.0011376	0.00946259	-0.0119496	0.00373381	-0.00695528	0.00983307	-0.00421859	0.00344128	-0.000294206	0.00328238	0.00474152	0.00671281	-0.00760372	-0.00369042	-0.000284056	0.000236568	-0.0101588	1.88457e-05	0.0149043	-0.00251895	0.0022341	0.00841902	-0.00220517	0.000571096	0.00469118	0.0039718	0.00121358	-0.00241021	0.00928345
ANAPC13	-0.0036629	0.0123909	-0.00409374	-0.0144804	-0.00164179	-0.00131537	0.00267488	0.01299	-0.00361389	-0.00562762	-0.00840909	-0.00138351	0.00262855	-0.000154454	-0.0199977	0.0109479	-0.00212114	0.00264349	0.00138217	-0.000319459	-0.00206733	0.00090609	0.00850116	-0.00179462	-0.00425066	-1.41783e-05	0.00175914	0.00339575	2.14021e-05
ANAPC2	0.000242576	0.0131633	-0.00183791	0.00194197	-0.000888625	-0.0010279	0.0125591	0.0018198	0.00133099	0.00348325	0.000801188	0.00693907	-0.00458454	-0.00216358	0.00204027	-2.25687e-05	-0.000829944	-0.000743537	0.00373882	-0.00237423	0.00085397	-0.00390568	-0.0021165	-0.00163319	0.00881095	0.00285074	0.00236769	-0.00129897	0.00122488
ANAPC4	-0.00588981	-0.00188273	-0.00892253	-0.00500387	-0.00265461	0.00246863	-0.00307489	-0.00222532	-0.000455921	0.00227663	-0.0167218	-0.00698064	-0.00723541	0.00477287	0.00193078	-0.000818987	0.00703094	-0.00518861	0.000256609	0.00103833	0.000403294	-0.00595872	0.00334193	-0.00494461	-0.00785516	0.000401036	-0.00332416	0.0013938	-0.000674083
ANAPC5	-0.00144972	-0.00501923	0.00307126	0.00448531	-0.0115996	-0.00707179	0.0120094	0.011017	-0.0106715	0.00487328	-0.00482987	0.0201678	0.0131333	0.00547645	-0.00230085	-0.00949315	0.00625768	0.00182855	0.000601873	0.00236072	-0.00570162	-0.0329119	-0.00241143	-0.00215076	0.00575667	-0.00233613	-0.0103467	-0.0032684	0.00450141
ANG	-0.00793644	0.00959738	0.000439747	0.000951	0.0061927	0.000213968	0.0025122	-0.0241174	-0.0108798	-0.00416328	0.00701276	0.000793317	0.055552	0.0027819	-0.00443404	0.00440663	0.0074313	-0.0173392	0.00853398	0.00601624	0.0231192	0.0121127	-0.00104499	-0.000502847	-0.0160402	-0.00814708	-0.0197125	-0.0142875	-0.00362767
ANGEL1	0.00695232	-0.00530806	0.0141863	0.000364772	0.0158914	-0.0112262	-0.00394879	0.00730485	-0.000128701	-0.00284721	0.00920046	0.00725165	0.00904083	-0.0123102	-0.00156649	-0.00346941	-0.0150312	-0.00638846	0.0187077	-0.0079629	-0.0185181	-0.0223646	-0.0257328	-0.00247332	-0.0090698	-0.0148486	-0.00823891	-0.0112147	0.0122228
ANGEL2	-0.00295842	0.00707329	0.0071508	0.00178833	-0.00610607	-0.00394046	0.00401861	0.00666154	-0.00131777	-0.0055324	-0.00602407	-0.00790739	-0.0101756	0.013661	0.0146224	-0.00722042	0.00737586	-0.000366252	-0.0043793	-0.00353119	-0.00451512	0.00447021	-0.00241821	0.00581659	-0.0204828	0.0112434	-0.00104859	-0.00705633	-0.00307262
ANGPT1	-0.00981969	-0.00794605	-0.000789858	-0.00932101	-0.00661655	-0.00217843	-0.000271848	0.00506371	-0.0002729	-0.00446446	-0.00392693	0.0016952	0.00242904	-0.0130727	0.000541327	-0.00359115	-0.00491616	-0.0027699	0.00270081	0.0166862	0.00346544	-0.00313623	-0.00436209	0.00670867	0.00171873	-0.00937761	-0.0113743	-0.00322851	-0.000129181
ANGPT2	-0.00849132	-0.00604494	-0.00140375	0.000911933	0.00345652	-0.00287008	0.000327101	-0.00105589	-0.00270875	0.00262217	0.000208217	0.00030861	-5.41497e-05	0.00154325	0.000289002	-0.00125445	-0.00110602	-0.000788316	-0.000703142	0.00237774	0.0123517	0.000447302	-0.000703597	-6.88898e-05	-0.00109319	0.00201776	0.00168675	-0.00244179	-0.00416897
ANGPT4	-0.00366643	-0.00521927	-0.00138416	0.00503486	0.00318068	-0.0138099	-0.0127453	-0.00410164	-0.0101722	0.00208159	0.00399746	0.00906848	-0.00271105	-0.0157211	0.000720275	0.00456658	-0.000578151	-0.00132182	-0.000560408	-0.00556588	-0.00294501	0.00354925	-0.000894225	0.00732189	-0.000525024	-0.00299015	0.00944228	0.000545401	-0.00200105
ANGPTL1	-0.00301418	0.00121693	-0.00127921	0.00709437	0.012185	0.0043893	-0.00706613	0.00940349	-0.0123039	0.0113372	-0.000714235	0.00257235	0.00913125	0.0103873	-0.00428093	0.000510699	0.00787946	-0.0110889	-0.0148881	-9.87248e-07	-0.0150278	0.00461487	0.00346627	0.00152791	-0.0140625	-0.00560056	-0.0109235	0.0178165	0.0150478
ANGPTL2	0.00755111	0.00436651	-0.00131866	0.0100073	-0.00227798	-0.00732673	0.000860487	-0.0204663	0.00189507	-0.00854002	0.00188806	-0.00259838	0.00875111	0.000441717	-0.000480444	0.00680243	0.0114652	0.00753149	-0.00412964	0.0052207	0.00533122	0.00419499	-0.00116563	0.00477682	-0.0123002	-0.000414871	-0.00169863	0.00706246	0.000199114
ANGPTL3	0.00306952	0.00273366	0.000518791	0.0134425	0.00299543	0.00355131	-0.0184505	0.00419033	-0.00603887	-0.000844344	-0.00218704	-0.00930847	0.00393311	-0.0055423	-0.000330713	0.00671789	0.00803689	-0.00492383	0.00169655	0.0167752	0.00088465	-0.00820796	0.00416252	0.00275465	0.00319239	-0.00887	0.00774941	-0.00122753	-0.00623177
ANGPTL4	-0.00192544	0.000798014	1.91848e-05	0.0162105	0.00300099	-0.0152747	-0.00155992	-0.0272006	-0.00502068	-0.00414122	0.000508405	-0.00638308	0.00529782	0.00156523	-0.00526995	-0.00252173	0.00453186	0.00616685	0.00231946	0.00825434	0.00306242	0.00380106	-0.00475964	-0.0115065	-0.000409312	0.00234678	0.00808514	0.00551327	-0.00464822
ANGPTL6	-0.0043263	-0.0113756	-0.00187713	-0.000772508	0.00213345	-0.00128987	0.00546693	-0.00602679	0.000382678	0.00105283	0.00648944	-0.0010005	0.00221266	-0.0024065	-0.000464369	0.00127038	-0.00350773	0.000371895	-0.00223609	0.00453971	0.000235167	0.00213304	0.00258476	0.00473013	0.00269617	-0.00277336	0.00146134	0.001161	0.0013911
ANGPTL7	-0.00174286	-0.00321038	0.000939944	-0.010355	0.00105073	0.0186236	-0.00178017	0.00119594	-0.00205852	0.00431071	0.00775083	0.0118657	0.00153124	-0.00408001	0.001331	0.00417668	-0.00589591	0.00422376	-0.00488847	0.00356627	0.00169525	0.000280981	0.00402121	-0.000267741	-0.00966893	0.0087276	-0.00412188	0.00326274	-2.1585e-05
ANK1	-0.00865076	-0.0110934	-0.00132466	0.000627554	0.00116384	-0.000492057	0.000964876	-7.59555e-06	-0.00188119	0.000384768	0.000236868	-0.00274758	0.004173	-0.00990083	-0.000802636	0.00521928	-0.00184534	0.000976769	-0.00414309	0.00967838	0.00360325	-0.000215401	0.00362322	0.0060649	0.0109642	0.00101254	0.00540488	-0.00321167	0.00423836
ANK2	-0.00810194	-0.000811934	0.000141638	8.5893e-05	0.0120938	0.0116606	0.0135964	0.0242204	-0.00148474	-0.0246494	-0.00980421	-0.0102264	0.00345065	0.00709635	0.000782579	-0.0202906	-0.000856226	-0.0339931	-0.00994457	0.0028292	-0.0112405	-0.00857305	-0.00245618	0.0105828	0.00468023	-0.000997214	-0.00624562	0.0206921	-0.00115224
ANK3	0.00907487	0.00911711	-9.88236e-05	-0.00704018	-0.00197012	0.00930202	0.00113531	-0.00240487	-0.00181678	0.000402786	-0.000210997	0.00144579	-0.000618592	-0.00658719	0.00122439	-0.00137464	6.04081e-05	0.00126221	-0.0023962	-0.00446743	-0.00113877	-0.000929791	0.000574635	0.00585087	0.00203566	0.0095648	0.00169071	0.00814037	-0.000710671
ANKAR	0.0151804	-0.00370078	-0.00307499	-0.00604417	-0.00340859	0.0060926	-0.00173775	0.000676203	0.00211691	-0.00153854	-0.0014169	-0.00148248	0.00111851	-0.00831146	0.00156785	0.00164403	0.00202748	0.000240357	-0.000576213	-0.00445888	-0.00166142	0.00207526	0.00603821	0.00901404	0.00522735	0.000806915	-0.00709394	0.00344699	-0.00107867
ANKDD1A	0.00256429	0.000608392	0.00123577	-0.00529662	-0.000228922	0.00655589	-0.0196282	-0.00288874	-0.0035055	-0.00060472	0.0030241	0.00484309	-0.0043097	0.00484602	-0.00260571	0.000342047	0.00116149	0.00107317	-0.0038739	0.0113452	-0.00327007	0.00248769	-0.00341016	0.000194867	0.00259833	-0.01598	0.000850581	-0.00551935	0.00458041
ANKFN1	-0.00436345	-0.0132473	0.000728994	0.00147074	-0.00111068	-0.00383952	0.00195674	0.00708523	0.000948121	0.00268597	0.000178326	0.00807657	-0.00040835	-0.00368578	0.000806682	-0.000996542	-0.0037786	-0.00156649	-0.00318018	-0.00202373	0.0028913	0.00652554	0.0015439	-0.000989811	-0.00106101	-0.015631	-0.00222384	0.00319671	0.00118974
ANKFY1	0.0114237	-0.00440483	0.0180301	0.00451824	-0.00697646	-0.0047844	-0.00350831	0.00828774	0.00728546	0.00665851	0.00939742	0.000144669	-0.00272648	-0.00034867	-0.00474574	-0.00187329	-0.00301265	-0.00695815	-0.00490016	0.0113766	-0.00484442	-0.0237421	-0.0016696	0.00136198	-0.00274252	-0.00546436	-0.00513935	0.00293315	-0.00617423
ANKH	0.00758459	-0.000805958	0.0156827	0.0100731	0.0116703	-0.0060922	0.00541518	0.020534	0.0118145	-0.00837925	0.00217428	0.00119537	0.00699728	-0.000125153	-0.00622952	-0.00770712	-0.00595477	0.0189205	0.00617319	0.00207063	0.0127197	-0.0108128	-0.00183322	-0.00300134	-0.00175848	0.00178126	-0.00581502	-0.00133291	0.00753497
ANKHD1	-0.00319311	-0.0018149	-0.00118087	0.00348652	0.00375944	0.00348063	-0.00929722	-0.00272659	0.00425246	0.00542203	-0.0108769	0.0032983	0.0026339	-0.000434447	-0.00708124	-9.00792e-06	0.00187123	-0.00532384	0.00155407	-0.00172512	-0.00457805	-0.000496582	5.65306e-05	0.000116573	-0.00308982	0.00211954	-0.00188408	-0.00495834	-0.0034331
ANKIB1	-0.00721693	-0.00353871	3.86881e-05	-0.00467325	0.00291558	0.00294972	-0.000856504	5.1111e-05	-0.00282182	-0.00229935	-0.0144099	-0.000287486	0.00366436	0.00033415	0.000265162	-0.00170433	-0.00192494	0.00014065	-0.000531102	0.00502892	0.00118037	0.00238001	-0.00280373	0.003255	0.00602098	-0.00225519	-0.00117155	0.000825983	-0.00305597
ANKLE1	-0.00767156	-0.00588093	0.00039289	0.00692356	-0.000590083	-0.00275108	0.000961585	0.00366419	0.00564214	0.00342004	0.00233476	-0.00335441	-0.00460374	0.00420869	-0.00165209	-0.000917547	0.0012	0.00107028	0.000880478	0.00293846	-0.00389928	-0.00272628	0.000622563	-0.00212803	-0.00156832	-9.03689e-05	-0.00404171	-0.00169398	-0.00162335
ANKLE2	0.00384023	-0.0105871	0.00758277	0.0145273	-0.00530506	0.00466579	-0.00683117	0.00618127	-0.00780998	0.00213279	0.0183382	0.0138775	-0.0142334	0.0117844	-0.000438392	0.00549965	-0.0134367	0.00294302	-0.0145973	-0.00950533	-0.00272225	-0.0168719	0.00489761	0.00423877	-0.00714321	-0.00086595	-0.00213186	0.00272488	0.000628881
ANKMY1	-0.000543088	0.00319094	0.000292244	0.00643313	-0.00465027	-0.0122323	0.0127754	0.00125784	0.0038288	0.00311337	0.00366094	0.00447888	-0.00392226	0.00778643	0.00391609	-0.00844183	0.0115373	0.0105114	-0.00620441	-0.003074	-0.00252484	0.000103816	-0.00260637	0.0144166	0.00179782	0.00472752	-0.0033677	-0.00129632	-0.00166219
ANKMY2	-0.00563208	0.00302035	-0.0017394	-0.00515734	-0.0164087	0.00396833	0.00891036	-0.000612454	-0.00651856	0.0170308	-0.0250401	-0.00937967	0.00632081	-0.00101714	0.0233355	-0.0156244	-0.0216111	0.00744506	0.000342117	0.0162125	-0.00615351	-0.00538875	0.00126803	-0.00345913	-0.0109315	0.00321019	0.00936602	0.000188711	-0.00046057
ANKRA2	-0.00580611	0.00257961	-0.000552511	-0.014326	0.0158487	0.00956132	0.00192762	0.00626418	-0.00815823	-0.00123639	-0.0024346	-7.7108e-05	0.00493607	0.00230308	0.0129443	0.0372091	-0.0191475	-0.0037416	-0.0159831	-0.0224545	-0.0105577	0.00891184	-0.0127507	0.00874301	-0.0130186	-0.00594815	-0.0157682	-0.00636792	0.0128945
ANKRD1	-0.00480178	-0.00611809	0.00503967	0.00020819	0.00987018	-0.00165577	-0.00968658	-0.00379076	-0.00151921	0.00363842	-0.00420137	0.000339531	0.00451915	5.98678e-05	-0.00299185	0.00856041	0.0158105	0.00755045	0.00518016	-0.000905811	0.00205046	-0.00701513	0.00999271	0.00110334	0.00703214	0.00532761	-0.0146327	0.00118818	-0.00119544
ANKRD10	-0.00177863	-0.0235921	0.0128851	0.00277632	0.00967745	-0.000339358	0.00501779	0.00856083	0.0129825	0.00814712	0.00179844	0.0121956	-0.00834216	0.00210363	-0.00295219	0.0036666	0.00505926	-0.0207716	-0.0179998	-0.0161055	-0.00477724	0.00234102	-0.0230882	-0.00303878	-0.0123131	-0.00370733	0.0115571	0.00194955	-0.0116571
ANKRD11	-0.015972	0.00202216	4.35904e-05	-0.00438653	0.000316767	-0.00111122	0.00381559	-0.000267812	0.00351465	-0.00108406	-0.000500392	-0.00148992	1.5629e-05	0.000251096	0.00101437	-0.000834149	0.00074669	0.00116196	0.000323097	0.000323752	0.000424389	0.000609573	-0.00122162	0.0003534	0.00281121	-0.00147804	-0.00048636	-0.0010948	-0.000254143
ANKRD12	-0.0024508	0.00153763	0.00789355	-0.00255339	0.00662726	-0.00483586	-0.00132203	-0.011721	-0.00893433	0.00417514	-0.0142616	0.000208772	0.00236261	0.00212494	-0.00130214	0.00228826	0.00225044	0.01058	0.0021069	-0.00453083	0.000317425	-0.00130458	0.00139259	0.00183042	-0.00555019	-0.00287242	-0.00406622	0.00663051	-0.00415641
ANKRD13A	-0.00762909	0.00883888	-0.0155614	0.000694155	0.00964289	-0.0104978	0.00223437	0.0016757	-0.0152702	0.00229368	0.00588866	-0.00248223	0.0126762	0.00617349	0.0082321	0.00280583	0.00159693	0.0113798	-0.025923	0.00255056	-0.0112296	-0.00258666	-0.0107302	0.00374731	-0.013816	0.00594705	-0.0025118	0.0171867	-0.00354242
ANKRD13B	-0.00299963	-0.0131823	-0.00250189	-0.0012754	0.000297459	0.000373761	0.0155932	-0.0020635	-0.00245228	-0.00394908	0.00276276	0.00250131	-0.0024696	0.00506751	-0.000274122	0.00145569	-0.00229516	-0.00232728	0.000966053	0.00645171	-0.000950763	0.00189763	0.00129567	-0.00221798	0.00510214	0.000159849	0.00600164	-0.00180937	0.0033252
ANKRD13C	-0.00529617	0.00285971	0.0181126	0.00153123	0.00110155	-0.00324624	0.00184833	0.00105834	-0.00229539	0.00476422	-0.00538036	0.00189885	-0.00363148	0.000318162	0.00592297	-0.00253131	0.00152818	0.000755889	0.00549625	0.00274588	5.90668e-05	0.00705807	-0.00236378	0.00566913	0.00050508	0.00240679	-0.00619192	0.0114149	-0.00434497
ANKRD13D	-0.00202788	-0.00789445	-0.00386112	-0.00341412	-0.00143165	0.00152533	-0.00946981	-0.00536484	0.000231351	-0.00107136	-0.00336938	0.0118492	-0.0066415	0.00528052	0.00255029	0.000869061	-0.00282091	-0.00114301	0.00163397	0.00115382	0.000575917	-0.00190816	-0.00475363	-0.00523479	-0.00057313	-0.00133565	-0.000930565	-0.00568991	-0.00283364
ANKRD16	-0.00557301	-0.0100891	-0.00166144	0.00328699	-0.00707972	-0.00271311	-0.000978194	-0.0091175	0.00702456	-0.00150041	-0.000565487	0.0141946	-0.00100464	0.0033815	-0.00516034	-0.0104586	0.00243093	-0.00335636	0.0192233	0.00531418	-0.000150706	0.00801874	0.00591937	-5.72165e-05	0.000988444	0.00114835	0.00249063	-0.00622664	-0.00137263
ANKRD17	-0.00586143	-0.00777914	0.00207333	-0.00864514	-0.00243059	-0.00768876	0.000174596	0.00195161	-0.00100464	-0.00238294	-0.0097214	-0.00540105	-0.000154208	0.000297205	0.000855656	-0.00170345	-0.00215306	-0.00536242	-0.00297488	0.00199181	-0.00797933	-0.00797564	-0.00419794	0.000507998	0.00935113	-0.00396438	-0.00464681	0.00266964	-0.000274336
ANKRD19	0.00549417	-0.00816537	-0.00195395	0.00483666	0.00228913	0.00581177	0.000180531	0.00494624	0.00265195	0.00364676	0.00305922	0.0010108	0.000193123	-0.0304778	0.00285038	8.40442e-05	0.000227687	0.000423091	0.00919339	0.00543119	0.0026642	-0.0139628	-0.00148225	0.00434881	-0.0115127	0.00851391	0.0197231	0.000892013	0.00834646
ANKRD2	0.00761032	0.00733915	0.00147599	-0.00176882	0.00235109	-0.0011358	0.00412211	-0.00133965	-0.00255956	0.000430886	-0.000526483	0.00172503	-0.000701221	0.00275454	-0.000545654	0.00151564	-0.00110797	-0.00140515	0.00205355	0.00609804	0.00108924	0.00152889	-0.00219661	-0.006193	-0.00241131	-0.00683459	0.00347605	-0.00415244	0.0025831
ANKRD22	0.00405229	0.0110695	0.00597075	-0.00329729	-0.00159169	0.00819686	-0.00391601	-0.000278035	-0.00465063	-0.00276743	0.000387692	0.0050411	-0.00223388	-0.0095726	-0.00184797	-0.00154343	0.000845222	-0.00220522	-0.00422448	0.00305441	0.00213063	-0.000938152	-0.00309128	-0.00052957	0.00325388	-0.00320848	-0.00767911	0.000791246	0.00166942
ANKRD23	0.0168457	0.00763554	-0.00871118	-0.01242	-0.00526994	-0.00682941	-0.00166266	0.00234422	0.0119611	-0.00484667	0.00103877	-0.00635285	-0.0088338	0.000118963	-0.0026101	0.00146519	0.00573192	-0.00746512	-0.0102471	-0.0220129	-0.00717395	0.00446107	-0.0017067	-0.00873304	-0.000869932	0.00239973	0.00187674	-0.00652921	0.00120779
ANKRD24	-0.00728333	-0.0167617	0.00369669	0.0103552	0.00112127	-0.00255547	0.000463122	-0.00228086	-0.00324201	-0.00308193	0.00194553	0.0113659	0.00159311	-0.00349464	0.000922491	0.00125661	0.00168846	0.00626104	0.001599	-0.00646303	-0.00344389	-0.00528559	-0.00466678	-0.0245791	-0.00584092	-0.00124277	0.00652225	0.00126311	0.00177013
ANKRD26	-0.00753558	-0.00247112	0.00290301	0.00273596	-0.00536201	-0.00691857	-0.00312662	-0.00119051	-0.00676913	0.00227497	-0.00989561	-0.0048544	0.00141789	0.00526471	0.000195895	0.00121383	0.0006315	0.00542485	0.00232985	0.00324342	-0.00423301	-0.000865022	-0.00565001	0.00530406	0.000167908	-0.00132188	-0.0020331	0.000115471	0.00087307
ANKRD27	-0.00022656	0.00313626	0.0193604	-0.00178049	0.0148655	0.0109219	0.00306164	-0.00185534	-0.00274673	-0.0104456	0.00903226	-0.000485545	0.00553588	0.00112952	-0.000859047	-0.0107171	-0.00384085	0.0149604	-0.00626082	-0.0123988	-0.00504584	-0.0173582	0.00731751	0.00728569	0.00244128	-0.0019945	0.00216492	0.00268772	0.000509335
ANKRD28	0.000988084	-0.00954609	-0.00322731	-0.00193902	-0.00353905	0.014671	0.0137296	0.00647012	0.00281021	0.0051711	-0.0151485	-0.00189962	0.0109613	-0.00534306	-0.00947089	-0.00612382	-0.00227827	0.0152046	-0.0212632	-0.00304032	0.00581798	0.00951461	0.0158265	0.00404279	-0.0126585	-0.00367083	0.0100083	-0.00693293	0.000870616
ANKRD29	0.0166477	-0.00181443	-0.000313238	0.0178078	-0.0104103	0.0107916	-0.00610132	0.00297541	-0.00235589	-0.00522481	0.00806122	0.00428626	-0.00381437	-0.00461363	-0.000843469	-0.00290603	-0.00363404	-0.00415933	0.00217242	-0.00236642	-0.00190362	0.0115793	0.00118019	-0.0060033	-0.00482662	0.0100777	-0.0109413	0.00252002	0.00498896
ANKRD30A	-0.00302678	-0.00378844	-0.00101826	-0.00516823	-0.000376272	-0.00556101	-0.00436776	0.000786798	0.000618976	0.000782295	-0.0031481	0.000418792	0.00199462	-0.00176583	0.00134671	0.00332079	-0.00183513	0.00170712	0.000790392	-0.00195966	-0.000349566	0.00130973	0.000944068	-0.00259778	0.00173014	0.00898877	0.00394749	-0.000618592	-0.0017626
ANKRD30B	0.010897	-0.000639648	0.000471748	0.00387249	-0.0065592	0.00621906	-0.00599597	0.000560388	-0.0140893	0.00196299	0.00412093	0.00458528	0.00306612	0.00187742	-0.000585048	-0.00223913	-0.0040308	0.0056276	-0.00261774	0.000947422	0.00405853	-0.00245389	-0.00045097	-0.00198312	0.00541334	-0.00470487	-0.00115296	0.00365915	-0.0102744
ANKRD31	0.0109546	-0.000202549	0.00216966	-0.00387379	-0.000438066	0.0117847	-0.00796348	-0.00461535	-0.00403817	-0.00272435	-0.000232304	0.00463688	0.00249457	-0.00369008	0.000958191	0.00324928	-0.00056468	0.0029626	0.00249808	-0.00105274	-0.00155052	0.00108003	-0.0026668	-0.00668322	0.00248007	-0.000601925	0.00769211	-0.00630608	0.00527438
ANKRD32	-0.000925002	-0.00410045	0.00831157	-0.00237213	-0.023824	-0.00880197	0.000463508	-0.00364693	-0.00476891	-0.000230009	-0.0112489	0.00263426	-0.000874437	0.0044307	0.0086043	0.000556583	-0.00530342	0.00592614	0.00257057	0.00204608	-0.00118532	-0.000770601	0.00187722	0.00470492	-0.00767694	0.00218605	-0.00179196	0.00116331	0.00195337
ANKRD33	-0.00250662	-0.0123158	-0.00194112	0.00588887	0.0077276	0.00675323	0.00636883	-0.00268262	-0.00838131	-0.00223937	0.00460572	0.00796262	-0.0127641	0.0027312	0.000458157	0.00205959	0.00995128	0.00677799	-0.0131944	0.00120009	-0.000261727	0.000336603	0.00708948	0.0149988	0.00748416	0.0124011	0.00972418	-0.0125209	-0.00874941
ANKRD34A	0.00824525	0.00308633	0.00365241	-0.0056232	-0.000529155	0.00242324	0.00103744	0.00240084	-0.00440448	-0.000690639	0.00340248	0.00255264	-0.00199209	-0.00797511	0.000171922	-0.00108467	-0.0016506	-0.000754668	0.000107224	0.0081526	-0.000315355	-0.00382861	-0.00205378	2.78389e-06	0.00524274	0.00439394	-0.00566645	0.00100514	-0.0014477
ANKRD35	-0.0126526	-0.00396809	-0.00137754	-0.000717248	0.00263839	0.00534883	-0.0026145	-0.00270131	-0.00086874	-0.00106549	0.00107249	2.4066e-06	0.001389	0.00201915	-0.000131539	0.000985079	-0.00285714	-0.00243106	-8.74657e-05	-0.00192972	-0.00142288	0.00177248	0.00379575	-0.00178179	0.00127657	-0.00686082	0.00137177	-0.00169353	0.00142708
ANKRD37	-0.000135657	0.00501264	0.000855941	-0.00330895	-0.00360775	0.000524948	0.00491755	-0.0435146	-0.00573362	0.00340907	0.00294626	-0.00829163	-0.00249356	0.00101602	-0.00200455	-0.0014349	-0.00754014	-0.0124206	0.00478466	-0.00188462	-0.000637836	0.00243448	-0.0023003	0.00208393	0.000326442	0.00475016	-0.000906299	0.00211083	-0.00271123
ANKRD39	-0.00745928	0.00698531	0.00666111	-9.07639e-05	0.00592136	0.00737481	-0.0080965	0.00712425	-0.00293965	-0.00675075	0.00207112	0.00799908	-0.00682749	0.00290351	-0.0125629	0.00819153	-0.00815975	-0.0117798	0.043225	0.0256226	-0.00898816	0.00773255	-0.00466117	-0.00464664	-0.000997562	-0.00504961	0.00124088	0.00116969	0.00124532
ANKRD43	-0.00304603	-0.00688232	-0.00853156	-0.0045524	-0.000414099	0.00347388	0.0107517	0.0118003	0.00368274	0.0069109	0.00402795	0.00121786	0.000434158	0.00581314	-0.0010182	0.000475815	0.00535822	-0.0123028	-0.0129794	0.000685482	-0.00156152	0.00903995	0.00512953	0.00812476	-0.0038777	-0.00564573	0.00151403	0.00114806	0.00225647
ANKRD44	0.00141654	-0.000657378	0.00182869	-0.0117958	-0.00328179	0.00616773	-0.00764636	-0.00467732	-0.00186766	0.00909478	0.00539331	0.0134438	-0.00928952	0.00420341	-0.000655328	-0.00946186	-0.00363144	0.00959535	-0.000962225	-0.0100434	0.00990961	0.00132325	-0.0057478	-0.00901028	-0.00787317	-0.0186452	0.00843371	9.61844e-05	-0.00566728
ANKRD45	-0.000206428	0.00472883	0.00242807	0.0106242	-0.00060559	0.0164632	0.00300832	-0.00172626	0.00269852	0.00467716	0.00342299	-0.00355467	0.00147115	0.00212802	-0.00208501	-0.000761364	0.000112875	0.00713845	0.000376607	-0.00274883	0.000776006	-0.00492062	0.00053931	0.00336868	0.00494582	-0.0103081	0.00704483	0.00197405	0.0059211
ANKRD46	0.0023225	-0.00620401	0.0137474	-0.00215989	0.00347616	0.00241724	0.005799	0.000547767	-0.0113487	0.0143068	0.000681526	0.00410743	0.0035974	0.000601093	-0.000476165	0.00564744	-0.0114001	-0.00425702	0.0051041	-0.00260125	-0.00732717	0.00308325	-0.00447955	0.0089743	-0.00818412	-0.00103129	-0.00261414	-0.00531617	0.00210634
ANKRD49	-0.00415873	0.00493067	-0.00977339	-0.00318438	-0.00282887	0.000856235	0.0229681	0.0164524	-0.015535	-0.0031727	-0.0126484	-0.0113396	-0.0115377	0.00299456	-0.0467847	-0.00298536	-0.00893273	-0.0021113	-0.0064309	0.0179889	-0.00522338	0.0135921	-0.00618815	0.0161488	-0.0120021	0.00453233	-0.0116275	0.00182485	-0.0115778
ANKRD5	0.00458556	-0.00949615	0.0076938	-0.00593806	-0.0145784	0.00431832	-0.00964245	0.00719404	-0.00883119	-0.0155687	0.0114035	-0.0106497	-0.00285029	0.0165605	0.0122589	0.0146932	-0.0123536	-0.0101648	-0.0137024	0.00415747	0.00599012	-0.0024391	0.00706686	-0.00388887	-0.00669489	-0.0162749	0.000937601	0.00892101	0.0158801
ANKRD50	-0.00525537	-0.000213996	0.00280924	0.00829185	0.00275158	-0.0021892	-0.00404223	0.00768378	-0.000947935	0.00165841	-0.0120878	0.000252719	-0.000830428	0.00953183	-0.00762966	0.00227854	-0.00209214	0.00202236	0.000156048	-0.00216537	-0.00155415	0.00156553	-0.00104247	0.00438518	-0.00212842	-0.000479642	-0.0014008	0.00607103	-0.00086602
ANKRD52	-0.00169099	-0.00439654	-0.00414926	-0.0105026	0.00120969	-0.00295469	0.00187091	0.00401173	0.016738	-0.0100425	0.00347835	0.00993705	-0.00141778	-0.0127118	-0.00773962	0.00243807	-0.00638723	-0.0051499	0.00547115	0.00892367	-0.000277653	-0.00678793	-0.00319918	0.0119507	-0.00369867	-0.00533418	0.000840275	0.00574425	0.00520906
ANKRD53	0.00189788	-0.00399058	-0.00102475	0.0084991	0.00262142	-0.0101115	0.0144463	0.00183384	-0.00113713	-0.00126866	0.000518687	0.00130324	-0.000840747	0.004196	-0.00125539	-0.00303767	0.00152095	0.00177867	-0.000584804	-0.00343325	-0.00117953	0.000316352	0.0011021	-0.005109	-0.00261333	-0.0065005	-0.00502265	-0.00319882	0.000787033
ANKRD54	-0.00325113	-0.00579372	-0.00764871	-0.00557943	-0.00238272	-0.00702162	0.00122151	0.015105	0.00328406	0.00205246	0.00604703	0.00633945	0.00385892	-0.00309823	0.00693786	-0.00283929	-0.00057485	0.00306257	0.00292465	-0.00821723	0.00689139	-0.00223966	-0.00409278	-0.00311619	-0.0012454	-0.00928851	0.00768018	0.00663924	0.0081207
ANKRD55	0.0136459	-0.0021537	-0.0017613	-0.00405206	0.00349998	0.0118224	-0.00587416	0.000550809	-0.00355347	-0.00279633	0.00882235	0.00201339	-0.00126375	-0.0081513	0.00406425	-0.00123005	0.00585603	-0.0119104	0.00234019	-0.00178385	-0.00615812	0.013623	0.00570533	0.0117743	-0.00445259	0.00398763	-0.00365262	0.0209124	0.00386903
ANKRD57	-0.00737129	0.00191004	-0.00115133	-0.0114764	0.0127651	-0.01803	0.000331129	-0.0224473	0.00190399	-0.00985265	-0.00934605	0.00209511	0.00249854	0.00340408	-0.00963876	-0.00548749	-0.0103594	-0.00497765	-0.00598139	0.0044322	-0.00481473	0.00920126	0.00881346	0.00120077	-0.013714	-0.00591565	-0.00222722	-0.00693951	0.00308183
ANKRD6	-0.00991673	-0.0150522	-0.00406066	0.0137788	-0.00363256	-0.00832049	0.00639974	0.00500895	-0.0050686	0.000390335	0.00287484	0.00262045	0.000811502	0.00212083	0.00668638	-0.0025014	-0.00585168	0.0101634	0.0148668	-0.00220965	0.00350368	-0.00476052	-0.00886607	0.0145456	0.00639324	-0.000387535	0.00244158	0.00511255	0.00290577
ANKRD60	0.00998017	0.00468604	0.00114309	-0.000441056	0.00293171	-0.000566409	-0.0161509	0.00102856	-0.0059559	-0.000975023	-0.00285654	-0.00662602	0.00520319	-0.00943967	-0.00239478	-0.0037976	0.00203822	-3.97231e-05	-0.00328958	0.0244721	-7.50932e-05	-0.00692411	-0.00480446	-0.0152	-0.00716713	0.0170981	0.0150136	0.00202628	0.0166434
ANKRD7	-0.00115976	0.00243491	0.0050628	0.00736909	-0.00377379	0.00506553	-0.00141971	-0.000537605	-0.00578487	-0.00642307	0.00109793	0.00187464	-0.00570293	-0.00710184	0.00772348	-0.00761941	0.00215884	0.00439717	-0.00392724	-0.00259883	-0.00277369	0.0045614	-0.00222955	-0.00288163	0.00796323	0.0157295	-0.0079349	-0.00960856	-0.00160099
ANKRD9	2.2332e-05	-0.00235874	-0.0149965	0.00213114	-0.0111004	-0.00493722	-0.000439475	0.000244037	0.0093293	-0.00770823	0.00113329	0.00145467	0.0084571	0.00596652	0.00976799	-0.000425864	-0.00626675	0.00505677	-0.00166029	-0.00075207	0.00288987	0.0156116	-0.00508113	0.00135626	-0.0100399	-0.00218299	0.0030029	0.0102799	-0.00278489
ANKS1A	-0.0132741	-0.000471295	0.00253252	-0.00120692	0.00208251	0.00805893	-0.00142842	0.00663007	0.00761532	0.00657313	0.00645246	0.00618118	0.0011657	0.00127058	0.00295858	-0.00750355	-0.00151092	0.00421527	-0.00283139	-0.00390538	0.00158919	-0.00159078	-0.00211374	0.00222608	-0.00294085	-0.0024752	-0.00259681	0.00338498	-0.00116173
ANKS1B	0.00636939	-0.000158524	0.00316432	0.000801231	0.00196548	-0.00138654	0.0141972	-0.000228167	0.00103696	-0.00049411	0.00140449	0.000806847	0.00340965	0.00102827	-0.000800757	0.00266178	-0.00300248	0.00280798	0.00478829	0.00832764	0.000569214	0.000645554	0.00295144	-0.00820131	-0.00260172	0.000261213	0.00947216	-0.00284547	-0.00197633
ANKS3	-0.00294096	-0.00610616	0.000345183	0.00207256	0.00382223	-0.0103913	0.00841759	-0.00234352	0.00376106	0.00714624	0.0013922	0.00530725	-0.0034313	0.00453211	-0.00243568	-0.0016714	0.00295367	0.000486056	0.00337165	0.000999319	-0.00180004	-0.00756341	-0.000291446	-0.0193602	-0.00994818	-0.0180181	-0.00755729	-0.00811399	0.0026303
ANKS4B	0.0106352	-0.00019162	-0.00312203	0.00767323	0.00574974	0.00277354	0.00258592	-0.00411051	0.000226126	0.0107961	-0.00182073	-0.00337231	-0.00457798	0.00623464	-0.00401848	0.00326784	-0.00693667	-0.00902915	0.00963823	0.00327046	-0.00556564	-0.00474401	0.0107438	0.00301639	0.00477343	0.00121799	0.00834875	0.0047627	-0.0098419
ANKS6	-0.00746155	-0.00631279	-0.00291778	-0.000810099	-0.00330955	0.00168147	2.11729e-06	0.00155428	0.00208871	0.000255157	0.00170713	0.00273961	-0.000438924	0.00447286	0.00221198	-0.00174287	-0.00480713	0.00116009	-0.00115963	0.00154698	-0.000886305	-0.000497733	-0.002193	-0.00201345	-0.000887257	0.00480503	-0.00213222	-0.000657831	0.00117587
ANKZF1	-0.00314162	0.000225675	-0.00677736	0.000210649	0.00214037	0.00525183	0.00488999	-0.0264815	-0.00578886	0.0062069	0.000139306	0.00905978	-0.00333851	0.00376608	-0.00561688	-0.00374881	-0.00580235	-0.00168681	-0.00650019	-0.000531325	-0.00154699	-0.00468138	-0.00864114	-0.00570846	-0.00450272	0.000326313	-0.00146529	-0.00568854	-8.85588e-05
ANLN	-0.00439169	0.00864911	0.0176803	-0.000650478	-0.0254769	0.000783703	-0.000782841	-0.00270868	-0.00139848	0.00357424	-0.010252	0.00437153	0.00304195	-0.000327951	-0.00615588	0.00327219	-0.00289198	-0.0120978	-0.00590869	-0.0023383	0.00407721	0.00131115	0.00220222	-0.000413145	0.00326478	0.000780181	-0.00477948	0.00197351	0.00297906
ANO1	-0.0116993	-0.00345753	0.0049391	0.000617132	0.0069793	0.000774069	-0.0103421	-0.00401144	0.00052809	0.00356432	0.00354247	0.0107728	-0.00216385	-0.000474978	0.000416565	0.00283032	0.00366584	0.00131793	0.00135741	-0.00292453	-0.00576371	0.00222692	0.00239935	-0.00557926	-0.00240331	-0.00172154	0.00723752	0.000973367	0.0038515
ANO10	0.00263153	0.010243	-0.0103238	0.00540536	0.00232094	-0.00384439	0.00903483	0.00803406	0.000503219	-0.0127175	0.00475535	0.00268746	-0.00909738	0.00688321	0.00755641	-0.0331536	-0.00776781	0.00685592	0.010723	-0.00446586	0.000697884	-0.00434715	-0.00992992	-0.00212763	-0.00307541	0.00168134	-0.00989841	0.0102434	0.00153223
ANO2	-0.002449	0.00200448	-0.0038003	0.0101068	-0.00167435	-0.00197665	0.00861044	-0.00127788	-0.00335188	0.00726214	0.011956	-0.00663001	-0.0024926	0.00203649	-0.00244416	-0.00601397	-0.00115931	0.00138984	-0.013734	0.00388112	-0.00156251	0.0047173	0.00769766	0.0033792	0.00592238	-0.00991796	-0.00728187	-0.0104143	0.000387987
ANO3	0.00949976	0.00747487	-0.000638737	0.00267516	0.00110345	0.00877207	-0.000369051	0.00128687	7.79906e-05	0.00134072	-0.0045909	-0.00113115	-0.00103652	-0.0027295	0.00144261	-0.00151207	-0.00103592	-0.00441942	-0.00259633	0.00617805	-0.000726352	0.00139128	0.001853	0.00775448	-0.00539837	-0.00422896	0.00786495	0.00283625	-0.0047277
ANO4	0.00939154	0.00807745	0.000498163	-0.00853981	6.57355e-05	0.00611548	-0.00338262	-0.00402696	0.00523272	-0.000965434	-0.00381718	0.000461998	-0.00159468	-0.00146073	-0.00181243	0.000951183	0.00744943	0.00721652	0.00309388	-0.00064778	-0.00192655	-0.00477391	-0.00661266	-0.0032557	-7.2989e-05	-0.0169365	0.00143419	0.00162068	-0.00578039
ANO6	0.00461388	0.00122673	0.0215994	-0.00199527	0.00559992	0.0146927	-0.00701764	0.00702011	0.0178177	-0.0136472	-0.0115837	-0.00370727	0.00173121	0.00640303	-0.00229409	-0.0124473	-0.00790849	-0.0128453	-0.0103517	-0.00662204	0.00021151	0.00614999	-0.0142259	-0.0119488	0.000220772	0.00345175	0.00244057	0.0056146	0.00556092
ANO7	0.00936414	-0.00257033	-0.00197155	-0.0037042	-0.000170776	-0.00326507	0.00876413	-0.00249394	0.00898128	-0.00562324	0.00210566	0.000190646	-0.000119775	-0.0030269	-0.0010807	0.00075661	0.00670147	-0.00117291	-0.000372234	-0.00228195	0.00171861	-0.00258804	0.00132575	-0.00360787	0.00515482	-0.00231719	0.00095464	-0.00182978	0.00164067
ANO8	-0.00287251	-0.00342486	-0.0103673	0.000947298	-0.000613258	-0.00411332	-0.00886732	0.00619974	0.0065025	-0.00359267	0.00874082	-0.0101913	0.0015644	-0.00756958	-0.00500657	-0.00187026	-0.00240485	0.00602329	-0.00742172	0.00928495	0.00824313	0.0170645	0.00248939	-0.00106343	-0.000794954	-0.00922699	0.00199973	-0.000496889	0.00621326
ANO9	-0.00382396	-0.000861581	-0.00950468	-0.00310249	-0.00118673	-0.00175418	-0.00884374	0.00120475	0.000883447	-0.000276786	-0.000834785	0.0022074	0.00136524	-0.00359217	-0.000306557	0.00360265	0.00101467	-0.00366964	-0.00623121	0.00234854	0.00314036	0.00306782	0.00080177	-0.00421587	0.00320209	0.00356845	-0.000688878	0.000311231	-0.00189654
ANP32A	0.0030404	-0.0026938	0.0115651	0.00112999	0.000668219	0.00715269	0.00173973	-0.0066667	0.00129781	0.00307957	0.0100311	-0.0187578	0.000601184	0.00272724	0.00245705	-0.0011445	0.00509136	-0.00282951	-0.00299486	-0.00410301	-0.00379897	-0.0133082	0.0184061	-0.00721972	0.0149009	-0.000587768	0.00512834	-0.00074589	0.00342757
ANP32B	-0.010395	0.00621768	-0.00394903	-0.00470119	0.000898904	0.00892025	-0.00338936	0.00390191	0.0348634	0.00345091	-0.00220114	-0.00622899	0.00191834	0.00173688	0.00699212	-0.00705567	0.00491207	-0.00211942	0.00395303	-0.0032699	-0.00816073	0.00712671	-0.00106014	-0.00171489	0.00289259	0.00341496	-0.00737732	-0.0155738	-0.00274819
ANP32C	0.0120854	0.00083605	-0.000635877	0.00603198	-0.00173319	0.00268161	-0.000654457	-0.00111235	-0.000337394	0.00174907	0.000677042	-0.000714828	-0.00066407	0.00160389	0.000671	-0.000123692	0.000431781	0.000507129	-0.00302759	0.000193458	-2.0701e-05	0.000595567	0.000922849	-0.00604666	6.72972e-05	-0.00368574	-0.000523586	0.000482943	-0.00158347
ANP32D	0.040875	-0.00543626	0.00051455	-0.0227879	0.00398125	-0.00677677	-0.00774356	-0.000193223	-0.00503702	-0.0036833	-0.00293057	0.00233011	-0.00176456	-0.00215028	0.000126615	0.00321284	0.00109271	-0.00189415	0.00140939	-0.000233777	-0.00278163	-0.00861299	-0.00189733	-0.00106999	-9.96731e-05	0.00391037	0.0124329	0.000553989	-0.00178887
ANP32E	7.24676e-05	-0.000854464	0.00433078	-0.00919524	-0.0237058	0.00350566	-0.00298107	-0.00811835	-0.0039574	0.00173364	-0.0208849	-0.00327234	0.00400065	-0.00544667	0.0108646	-0.00219261	0.0144969	-0.0278844	0.00247192	-0.00929436	0.0186956	0.0124062	0.0160705	0.000563393	-0.000325438	0.00688388	-0.00556828	-0.0235461	0.000890663
ANPEP	0.00639551	-0.00589578	-0.0183662	0.00706216	0.00307148	-0.000279555	-0.00854383	0.00803208	0.0520908	0.00608913	0.00689077	-8.25757e-05	0.0245459	0.00320328	0.0056839	0.00121356	-0.00670709	-0.00784236	-0.0062497	-0.0102688	-0.00997054	0.0143077	-0.00456939	0.000700352	-9.25213e-05	0.00164288	0.00481179	0.0134071	-0.00313092
ANTXR1	-0.0015488	-0.017027	0.00777586	0.00371654	-0.00705073	-0.00191257	0.00953937	0.0161294	0.00535594	0.0113723	0.0156056	-0.000736664	-0.00399542	-0.000529941	-0.00447508	-0.00114462	0.00730346	-0.0117996	-0.00115238	-0.000423395	-0.0116621	-0.00143353	-0.0042648	0.00897824	-0.00810748	-0.0082145	-0.0128529	-0.0174323	0.00767721
ANTXR2	-0.00352535	0.0184502	-0.00357718	0.00288093	0.0144856	-0.00345941	-0.00101961	0.0159863	-0.00284559	-0.00879043	-0.00736375	-0.019197	-0.00997894	-0.00862734	0.00606787	-0.0121406	-0.0325137	0.00115106	-0.0135752	0.0112471	0.0317444	-0.0206199	-0.0142548	0.00303685	-0.00730776	0.00773628	-0.00387823	-0.0108441	-0.00352106
ANUBL1	0.00808617	0.00306491	0.00328292	0.0110928	-0.00364123	0.00552383	0.00110159	0.00424179	0.00146332	-0.00199346	-0.00819059	0.00656215	0.00327438	0.0064449	0.00693902	-0.000298253	-0.00999887	0.0116955	0.00138941	-0.0010952	-0.000773295	0.00591759	0.000778839	0.0126232	-0.00643686	-0.00321316	-0.00143089	-0.00221847	0.00410419
ANXA1	0.00867824	0.00150276	0.000274817	-0.00315582	0.00266618	0.00454452	0.0025536	0.00287031	0.00587132	0.00422781	-0.00244467	-0.00114128	-0.00615533	-0.00304167	0.0001186	-0.0025499	0.00423971	-0.00550871	-0.00364502	0.00310963	0.000869475	-0.00127348	-0.000568316	0.000449791	-0.00470743	0.00672595	0.00121867	0.00198987	-0.00869181
ANXA10	0.00650915	0.00356407	0.000398619	0.00431599	0.00101416	0.000648503	0.0032747	-0.000503927	-0.000735206	0.00105202	0.00106981	-0.000122817	-0.000853672	-0.000210754	0.000256044	-0.00069159	-8.1056e-05	-0.00131883	-0.000721674	-0.00220127	0.000817241	0.0025191	-0.000979487	-0.0011421	-0.00146729	-0.00222087	0.00101512	0.00171637	-0.000324442
ANXA11	-0.0092204	-0.0033864	-0.00460249	0.00108526	0.00113044	-0.00137423	0.000301723	0.00481478	0.00604031	-0.000895568	-0.00015982	0.00485992	0.00303877	0.00185584	0.00262361	-0.00109198	0.00765311	-0.0037484	0.00179767	-0.000845398	0.00554709	-0.00531111	-0.00134507	-0.00141013	0.00292567	0.00337928	-0.000745309	0.00450025	-0.00270426
ANXA13	-0.00245525	-0.00427213	-0.00385896	0.000971959	-0.00475404	-0.00239773	0.0164152	0.00779605	0.00359531	-0.000321945	0.00573764	-0.00723992	-0.00132761	0.00477452	-0.00281698	-0.00192835	0.00185137	-0.00802835	-0.00267957	0.000132363	0.00230259	0.0027408	0.00533781	-0.00537511	-0.00524337	0.00246704	-0.018942	0.00392989	-0.000252468
ANXA2	-0.00904054	0.0234239	-0.00963726	-0.00480105	0.000803098	0.00873799	0.00605207	-0.0389492	-0.000220091	-0.0186473	-0.00396686	-0.0311871	0.0053062	-0.000140498	0.0145874	-0.00734809	-0.00232725	-0.024201	-0.00800691	0.00424202	0.0220015	-0.0442315	-0.0125739	-0.0190972	0.00130098	0.00139124	-0.0338394	-0.00881141	0.00394648
ANXA2P1	0.00199253	0.00843846	0.00168084	0.0112185	0.00106152	-0.00101588	0.00404614	-0.0043907	-0.00788186	-0.00254345	0.00174493	-0.00277009	0.00032148	0.0015702	0.000464232	0.000823323	-0.00419068	-0.00344976	0.000370221	-0.00106769	0.0084892	-0.00377029	-0.0038683	-0.00331654	0.00320336	0.000542729	0.00809438	-0.00117268	0.00392915
ANXA2P2	-0.00473247	-0.00833499	0.000664692	-0.000336445	0.00326861	0.0108812	0.0121942	-0.0176245	-0.00554842	-0.00964271	0.00779613	-0.0127697	0.00699573	-0.0162864	0.00718583	0.000545847	-0.000973071	-0.00876264	0.00263462	-0.0133878	0.0204536	-0.0125486	-0.00477849	0.00531359	0.00242731	0.00271836	-0.0062826	0.00010293	0.00863122
ANXA2P3	0.00679813	0.00500263	0.000394112	0.0087999	-8.16219e-05	-0.00132233	-0.00103401	-0.00213639	-0.00180987	-0.00158981	0.00250778	-0.00367329	0.000785044	0.00112908	0.000659723	-0.000645037	0.000610723	-0.000604105	0.000917264	-0.00804625	0.00291046	-0.00142452	-0.00096258	-0.00381766	-5.77925e-05	0.00257848	-0.0056137	0.000922034	7.55812e-05
ANXA3	-0.00252679	0.00484197	0.000747748	-0.00751249	0.0101422	0.0122474	-0.00289602	0.0170068	0.00244243	0.00565783	-0.00708017	-0.00095214	0.0108874	0.00407267	-0.0005513	0.00538244	0.0289091	0.00784272	-2.01805e-05	0.000655528	0.0219939	-0.0029913	0.016416	0.000734526	0.00955835	0.01139	-0.0163703	0.00464236	-0.00390164
ANXA4	-0.00161985	0.00120972	0.0178219	0.00691908	-0.00676395	0.003486	0.00449499	-0.00389828	-0.000737237	0.00220101	-0.000708607	0.00591232	0.00165516	0.00703646	-0.00241995	0.0135091	0.0334813	-0.0144937	-0.00265912	-0.00658817	-0.00631623	0.00269008	-1.47613e-05	-0.000190042	0.0188784	0.00623726	0.00528953	-0.00869826	-0.0167717
ANXA5	-0.00128426	-0.0139219	0.00620239	0.00139334	0.00561402	0.00885822	0.00828002	0.0130226	0.000239289	0.0103322	0.00797924	-0.00600763	-0.000390254	0.00396748	-0.00144264	-0.0051578	0.0106356	0.0105338	-0.00459775	-0.0112059	0.016218	-0.0152837	0.0050431	-0.00190551	0.00837426	0.000872635	-0.00709991	0.00106324	-0.00208643
ANXA6	-0.00211032	-0.00117431	-0.0153584	0.00322959	0.00125849	-0.00536089	0.0057518	-0.0116059	-0.00767299	-0.0065499	0.00482497	0.00113117	0.0151181	0.00810475	0.000997376	-0.0182067	-0.00377141	-0.0251471	0.00193594	-0.00136837	-0.00310709	-0.000794692	0.00404243	-0.00701839	0.0127692	0.00423309	-0.0016974	-0.00603805	-0.000505598
ANXA7	0.00401874	-0.00365284	0.013793	0.00981589	0.00385476	-0.000411353	-0.000819196	0.0177039	-0.00327489	-0.0134263	0.00297745	0.00390154	-0.00252326	-0.00100713	-0.00682119	-0.00338045	0.00566697	-0.0016533	0.00850295	-0.00718861	-0.00114148	0.00507932	0.00198045	0.00174168	-0.00248558	0.0049745	-0.00183969	-0.00181644	-0.0131408
ANXA9	-6.67182e-05	-0.00442876	-0.0156924	-0.000524818	-0.00256856	-0.00410099	0.00426995	0.00872919	-0.0146463	0.0169195	0.00756843	-0.0117834	0.0349693	0.00464066	0.00816628	0.00920419	0.0491215	-0.000282361	0.0102761	-0.00389073	-0.0112293	-0.00874588	-0.00815542	-0.00204685	0.00130417	0.00457441	0.0187953	-0.0149291	-0.0310436
AOAH	-0.0094424	0.00253086	0.000843063	-0.0024923	0.000645728	0.0112985	-0.00727842	-0.00202321	-0.000440871	0.00011675	0.0008806	0.00733733	-0.000252657	-2.38046e-05	0.000462544	0.00165447	-0.00378118	0.00153655	0.00269494	-0.00279878	0.000200857	-0.00289508	0.00152633	-0.0160808	-0.000765871	0.00736788	0.00408607	1.35598e-05	-0.0010668
AOC2	-0.00965626	0.00127215	-0.00165445	-0.00527335	0.00711072	0.00254536	-0.00227663	0.00792778	0.0122416	-0.002267	-0.00359257	0.00467826	2.73286e-05	0.000640073	-0.00245862	0.000498405	-0.0110622	-0.00212693	0.00387047	-0.0088283	-0.00282867	-0.00586472	0.00372253	0.00226972	-0.00543519	0.000420701	0.000932185	0.00770457	0.00342285
AOC3	0.00597154	0.00465518	-0.00368171	0.00576686	0.00200598	0.00627179	0.00260176	-0.00570913	-0.00515386	0.0048863	0.00872915	-0.0011282	0.00474725	0.00585163	-0.00170506	-0.00215478	0.000735815	-0.00524425	-0.0113958	-0.00670747	-0.00251821	-0.00269204	-0.00292756	-0.0029899	-0.00123801	0.00320718	-0.000675344	-0.00211392	-0.00332024
AOF1	0.00204229	0.010516	0.00563704	0.00111806	-0.000883815	-0.00278232	0.00806245	0.00757069	-0.00340187	-0.00324345	-2.23965e-05	0.00135365	-0.000684947	0.00212369	0.00050958	-0.00397957	-0.00448242	0.00672994	-0.000229926	-0.00460085	0.00885901	0.00572302	0.00259987	0.00915339	0.0121671	-0.00010823	0.00223993	-0.00138096	0.00219954
AOF2	0.00191563	-0.00383595	0.00126458	-0.0036227	-0.00394257	-0.0103198	-0.00234353	-0.00404568	0.00912964	0.025785	0.00228215	0.0168374	0.0119647	0.00301273	0.00342309	-0.00781652	0.0110861	-0.0348037	0.00711023	0.0129155	-0.0125659	-0.0444688	0.0187868	-0.00619512	0.0173596	0.000438072	0.000782806	-0.00877193	0.00493791
AOX1	0.0069712	0.0026948	0.00125545	0.00834885	-0.00448939	0.00723994	0.00492271	0.0104124	-0.0107848	-0.0127293	0.00284509	-0.00353402	0.00296097	0.0065143	-0.0056904	-0.00126447	0.0119661	0.00238843	-0.0262083	0.00730195	0.00104407	0.00409568	0.00337898	-0.0040089	0.00668341	0.00497238	0.00564524	-0.0118749	-0.00976275
AP1B1	-0.0102396	0.00327939	-0.00208306	0.0115636	-0.00643375	-0.0152532	0.00827179	0.00507022	-0.000612477	0.00639835	0.00986107	0.0234318	-0.00130523	-0.00383037	0.00098868	0.000868711	-0.0188385	0.0060818	0.000134382	0.00903637	0.0116934	-0.00942804	0.00153822	-0.0134776	0.0235776	0.0151493	0.00701106	0.0042221	0.00439344
AP1G1	-0.00580347	-0.00244972	0.00471453	0.00811148	-0.00692955	0.00204294	0.00053846	0.00990692	0.00893738	0.00532017	-0.0144082	-0.0168142	-0.0145659	0.00210576	0.0102461	-0.00449641	-0.000444227	-0.00410621	0.00122936	0.00262936	0.00298871	-0.0207662	0.000311673	0.00153544	0.00594532	-0.00483926	-0.0104859	0.00153443	-0.00568295
AP1G2	-0.0017018	0.00991191	-0.0136663	-0.00211985	-0.00109365	-0.00165979	0.00481232	-0.00184345	0.000421623	0.00139809	-0.004584	0.00927061	0.00138136	0.00277003	9.85203e-05	0.00202331	0.000561375	0.00627328	-0.0101516	0.00168997	-0.00279781	-0.00794343	-0.0109165	0.00151206	0.00468676	-0.000118993	-0.00266502	0.00267591	-0.000456782
AP1GBP1	0.00207385	-0.00601998	0.0145939	-0.00450219	0.00457049	0.0042516	-0.00228512	-0.000231851	0.0133185	0.0174934	0.00131645	0.00138913	-0.011288	0.0101014	0.0288338	0.00651415	-0.0145255	-0.00398098	0.00290821	0.00294371	-0.00304299	-0.0094112	0.00344167	0.0163121	-0.00325152	-0.00720656	0.00215669	0.0043888	-0.00970088
AP1M1	0.0141477	0.00516247	-0.00627753	0.000762042	0.00139236	-0.00627137	-0.00407121	0.00469165	0.00160538	-0.00449263	0.00348561	0.0158208	0.00107136	0.00461677	0.000779387	0.00825936	0.00943407	0.00124096	-0.00269688	-0.00570953	0.00203703	-0.0089982	0.00398953	-0.00552167	0.0156525	0.00566252	0.0137733	0.00868052	0.00134989
AP1M2	0.00186408	0.00617121	-0.00572817	-0.00169147	-0.00810748	0.0032044	0.00108303	-0.00308656	-0.00054397	-0.0132166	0.00915484	-0.0051176	-0.0065998	-0.00153081	-0.00394816	-0.00662739	0.0121877	-0.0189911	-7.35059e-05	0.005774	-0.00185677	0.00527342	0.00223198	-0.00279591	0.00319908	0.00139261	0.0129604	-0.0078816	-0.0158049
AP1S1	-0.00303423	0.00283906	0.00275522	0.00170286	0.00765586	0.00351939	-0.000695329	-0.00299487	-0.0149776	0.00814705	0.0094256	-0.00488251	-0.00903198	0.00166536	-0.00967668	0.0139711	0.00522898	-0.0129694	0.00616656	-0.00789915	-0.00317779	-0.014418	0.00358831	-0.00881563	-0.00155351	-0.00425632	0.00279383	0.00452049	0.00653264
AP1S2	0.00354831	0.00594891	0.00510408	0.0128925	-0.0030438	-0.0170083	0.009702	0.0139281	-0.00917769	0.00294161	0.00817576	-0.0063056	-0.0114355	-0.00256758	-0.0125399	-0.00581566	-0.00657769	-0.011127	-0.00827365	0.00778834	0.016727	0.0121632	-0.00338869	0.00280176	-0.00287848	0.00860998	0.00723732	0.00143803	-0.000710138
AP1S3	-0.000823869	0.00596615	0.0125954	-0.00253444	-0.00526025	0.00300331	0.00074883	0.00561959	0.00676976	-0.000866036	-0.000915088	-0.00172809	0.00173585	0.00320491	0.00722214	0.00400973	0.00132274	0.00671031	0.00662395	0.00345758	0.0120261	0.00180257	0.00427016	0.00414805	-0.000944293	0.00197785	0.00407208	0.000141646	-0.000724021
AP2A1	0.0149463	-0.00103389	0.000244478	0.00021469	0.00100018	-0.00422003	0.0022938	0.000472121	0.000115288	-0.00163505	0.00299577	0.0027835	-0.00149162	-0.00110757	-0.000697309	0.00133388	-0.00182386	-0.00239399	-0.00124164	0.00151085	-4.88337e-05	0.00246782	-0.0020012	-0.00151338	0.00691516	-0.000218239	0.000837552	0.00010119	0.00388647
AP2A2	-0.00447098	-0.0111155	-0.00800425	0.00533659	0.00700613	-0.000446517	-0.00321973	0.00122008	0.00624878	-0.00331275	0.00638124	0.00507204	0.00415544	-0.00274075	0.000645268	-0.00449707	0.00880096	0.0111227	-0.00223099	-0.000825298	-0.00742722	-0.0108712	0.00298282	5.32605e-05	0.00706014	0.000133355	-0.00345455	0.00382116	0.00497828
AP2B1	0.004665	0.00998322	-0.0131499	0.00333952	0.00337338	0.00641286	0.00287201	0.00440665	0.00333918	-0.00141957	-0.00190272	-4.981e-05	0.0027537	0.0014325	-0.00447812	-0.00614538	-0.0131841	-0.00700076	-0.00234678	-0.000253273	4.69105e-05	-0.0116656	0.00119518	0.00679613	0.0131264	0.00912958	-0.00473815	0.00467481	-0.000610394
AP2M1	0.00959991	0.00701045	0.000100832	0.00250141	0.00266621	0.00485734	0.000141377	-0.00144256	-0.00205825	-0.00193682	-0.00561989	0.00898523	-0.00279871	0.00461091	-0.00238522	0.000747302	0.00560731	0.000535027	0.00469965	-0.00309241	-0.00194971	-0.0144699	-0.00645717	0.000659676	0.0161894	-0.00184949	0.000660419	0.00164231	-0.00449291
AP2S1	-0.00800653	0.000995013	-0.0032578	0.00381919	-0.0101117	0.00257266	-0.00503594	0.00104561	0.00702057	-0.00523137	0.00131748	0.00245967	-0.00754348	0.00302265	0.00933338	0.00608054	0.00167521	-0.00287123	0.0199168	0.00104025	0.00171025	-0.00860196	-0.0124733	-0.00796744	0.0170824	0.00375204	0.000239714	0.00118111	-0.00241318
AP3B1	-0.00106116	-0.00543255	0.013933	0.00326623	0.00265998	0.00301167	-0.00393603	-0.000679193	-0.0072386	-0.00546872	-0.00904553	-0.00285381	0.0085734	-0.00051794	0.00273681	-0.00780179	0.00291878	-0.00341465	-0.00697725	0.00385825	-0.00227049	-0.00985835	-0.00519764	-0.00131011	0.0112091	-0.00367276	-0.00165613	0.00206199	0.00951938
AP3B2	0.00124338	0.00195823	-0.00492904	-0.00578907	0.00373114	-0.00323393	-0.000395756	-0.00571218	0.00635008	0.00320636	-0.0021832	-0.000510049	-0.0047665	-0.0107932	0.000697343	-0.00325738	0.00982156	-0.000152494	-0.00133291	-0.00757041	-0.000820977	0.000641921	-0.00762985	0.0168003	-0.00112443	-0.00052522	0.000578255	-0.000848748	0.00342543
AP3D1	-0.00626989	-0.00337286	0.000849608	-0.00267141	-0.000835149	-0.00544069	-0.00578508	-0.000776545	0.0109869	-0.00431822	0.00115552	7.23755e-05	0.00304632	-0.000517412	0.000940841	-0.00159845	0.00133846	0.00508598	0.000850635	0.000929063	0.00316838	-0.000986051	-1.42933e-05	-0.00302828	0.00203628	-0.000208344	0.00164517	-0.000719773	0.000979304
AP3M1	-0.00263669	-0.00402258	-0.0077629	-0.00443093	-0.00384835	0.00491452	0.0110337	0.0129482	0.00400948	0.00137907	-0.0215006	-0.00138203	-0.00769866	-0.00164093	-0.0146408	-0.000672498	-0.00901462	-0.0165908	-0.00254951	0.00762726	-0.000694752	-0.0102222	-0.0023247	-0.00187502	-0.00376222	0.00547181	-0.00460512	0.00395708	0.00582196
AP3M2	-0.00853121	-0.000321377	-0.00735519	-0.00562713	-0.00404221	-0.00588669	-0.00043616	0.00149914	0.00364672	0.00254037	-0.00353236	-0.00152046	-0.00585498	0.00194655	-0.0153538	0.00148293	0.00276815	0.00165185	-0.00349487	0.0049966	0.000546102	-0.00349613	0.00226045	0.00564536	-0.0106695	0.00350916	0.000252549	-0.00218036	-0.000169792
AP3S2	-0.0107106	-0.0023978	-0.00395994	-0.000744879	0.0141949	0.00464311	0.0491849	-0.000673683	0.000852616	-0.000130885	0.00752265	-0.00233136	-0.00587269	0.00700829	0.00474148	-0.00132875	0.00337829	0.0128446	0.0107291	0.00300743	-0.015369	-0.0130573	0.00208456	0.00850585	-0.016695	0.00273432	0.00710732	0.00999964	0.00224164
AP4B1	-0.00956773	-0.00108441	0.00338761	-0.00455564	0.00172034	0.00129404	-0.0077555	-0.00147674	0.00863299	-0.00379957	-0.00467279	0.00763242	-0.00239174	0.00395214	0.0106846	-0.000696474	0.00222618	-0.0101957	0.0170993	0.00579453	0.00670674	-0.00776265	0.000431428	-0.00198209	-0.0086687	0.000330816	-0.00168219	-0.00385026	-0.00723317
AP4E1	-0.00364871	-0.000812791	0.00734054	-0.000595169	-0.00739146	-0.00788245	-0.0122624	-0.00401868	0.000343249	-0.000719551	-0.0133188	0.00106667	-0.00786474	0.0075647	-1.25345e-05	0.00461018	-0.0103872	0.00320176	-0.0038862	0.00529417	-3.21842e-06	0.00322844	0.00284369	-0.000623211	-0.0076686	0.000887516	0.00607233	0.00565452	-0.000442842
AP4M1	-0.00362753	0.0100634	0.00150119	-0.00561171	-0.00177286	-0.00316737	-0.00937025	0.000625825	-0.00458618	-0.00190896	0.00535536	0.0133631	-0.00199634	0.00289458	0.00379159	0.00279742	0.0105099	0.00721684	0.000410259	0.00165683	-0.00360728	-0.00424631	0.00902949	-0.000489026	-0.00598408	0.00293972	0.00594111	0.00210106	0.00478941
AP4S1	-0.0050351	-0.00153447	0.0028077	-0.02228	0.00115089	0.00943731	-0.00327493	0.00551377	-0.00862746	0.00962095	0.00429618	-0.0122177	-0.00715128	-0.00808061	-0.002962	0.00224607	0.00450746	0.00454154	0.00185698	-0.00698402	0.00350997	0.0103183	-0.00203163	-0.0162161	0.00254731	0.000999442	0.00429922	-0.00447906	-0.00106684
APAF1	-0.00896103	-0.0045775	0.00588291	-0.00389127	-0.00512795	0.00370732	0.00206538	-0.00206445	0.00656785	0.00760635	-0.00626335	-0.00159236	-0.000330229	-6.24148e-05	0.0164565	0.019202	-0.00263999	-0.00102228	0.00313681	-0.00480907	0.00593345	-0.0044122	-0.00566134	0.00591775	-0.00264094	-0.00467182	-0.00276831	0.00784214	-0.000829637
APBA1	0.00945001	0.00476015	0.00112655	0.00888454	0.000818026	-8.28264e-05	-0.00147145	-0.000352347	-0.00224418	-0.000294316	0.00140836	-0.00105938	0.000605369	-0.000307161	0.000617102	-0.000294861	0.000393135	-5.58466e-05	0.000568477	0.00457273	0.000537831	0.000454164	-0.000348125	-0.00225875	0.0019793	0.0039305	-0.000392961	-0.00171845	0.00115645
APBA2	-0.0119931	0.0106122	6.1186e-05	-0.00526051	-0.00521082	-0.0205964	-0.00623199	0.00128062	-0.0075389	0.00559918	-0.00161864	0.00396196	-0.000289774	-0.0382732	0.00259127	-0.00446529	-0.00408381	0.00358027	0.00266185	0.00138235	0.00483724	4.12959e-05	-0.00137205	-0.00572604	-0.00931813	0.00792888	0.00355965	-0.00358592	-0.00846766
APBA3	-0.00655545	0.00855751	-0.00551829	-0.0101701	0.000903392	-0.0119616	0.00758744	0.000751966	-0.00167029	-0.00297351	-0.00374111	0.0138459	-0.00609212	0.00515638	0.0109814	0.00646037	-0.00199061	0.00193186	0.00426847	-0.00600633	0.00330199	2.31868e-05	-0.00289757	-0.00418905	-0.00076838	-0.00646191	0.000539938	0.00437963	0.000567416
APBB1	0.00633733	0.00564556	-0.00113526	0.0052682	0.00344029	-0.00639144	0.00443655	-0.00160453	-0.00811802	0.00371623	0.00450265	0.00458826	-0.00110633	0.00271115	-1.18469e-05	0.00254808	-0.00469079	0.00100508	-0.00407341	-0.00389039	-0.000794431	0.00291634	-0.00631493	-0.00647905	0.00661682	0.00346363	-0.000729459	-0.0018234	0.00430809
APBB1IP	-0.00844077	-0.0027447	-0.000686801	-0.00487739	-0.00167251	0.00870491	-0.00276043	0.00135159	-0.00287465	0.000109789	0.00102707	0.00131184	0.000105661	-0.00454784	-0.00081333	0.000533768	-0.00270798	0.00231242	-0.002716	0.00581616	-0.00108676	0.000265866	0.00396133	-0.000605967	0.00228899	0.00723368	0.00261471	-0.00317879	-0.00049171
APBB2	0.00560018	-0.0120142	0.00949327	-0.00162054	0.00562228	-0.00726789	-0.0099115	0.0107424	0.00299944	0.00188754	-0.00146986	-0.0053849	0.00227062	0.00824572	0.0207886	-0.0125991	0.0097423	0.0158528	0.00950407	0.00304265	-0.00479528	-0.00848241	-0.00289565	0.0136453	0.00715465	0.0015603	0.000130983	0.0166551	0.00559974
APBB3	0.00518569	-0.00150761	6.18882e-05	-0.00817053	-0.000833459	-0.00157186	0.00714648	-0.000552819	-0.00291327	0.00229953	0.00503945	-0.000527289	0.00238407	-0.00292935	-0.000262669	0.00455974	-0.00269739	0.00121859	0.000310983	-0.000951589	0.00121932	-0.00379143	-0.00224024	-0.00079123	0.00146686	0.00922796	-0.00124866	-0.00226518	-0.00170564
APC	-0.00168607	0.00231969	0.00976377	-0.00814728	6.73186e-05	-0.00348497	-0.000363899	-0.00246767	-0.00280073	-0.000394164	-0.0206233	-0.00333232	-0.0015702	0.00591651	0.00506138	0.000350879	0.00183844	-0.00355056	0.00239347	0.00156671	0.000389029	0.00099322	0.00448503	0.001398	-0.000282185	-0.00233187	0.00408462	0.000768234	-0.000153992
APC2	-0.0101588	-0.00541696	-0.00134699	-0.0017991	0.00128497	0.00408432	0.000535685	0.00170568	0.00120066	0.000519744	-0.000802309	0.0018052	0.00151301	0.000646196	-0.00031436	0.00113346	-0.00057314	6.1819e-05	0.00049473	0.00335816	0.000210033	-0.00122867	0.0017286	-0.0102863	-0.000623707	-0.00174445	0.00483332	0.00123264	0.00275328
APCDD1	-0.000713174	0.0112601	-0.000384195	-0.00976704	-0.000634184	0.0134664	0.000313253	0.00102415	-0.00137678	-0.000311718	-0.00151851	0.00225326	0.00600246	0.00461314	0.00212351	0.00125278	-0.0116874	-0.000577085	0.00101819	0.013177	0.00802648	-0.00201012	0.00186472	-0.00583945	0.000867431	-0.00447064	0.00324005	0.00232308	0.00279493
APCDD1L	-0.00329467	-0.0164069	-0.00256478	0.00944313	0.00122588	-0.00887873	0.0116685	0.00277104	-0.00697616	0.00161523	0.00430086	-0.00438753	-0.001441	-0.00262958	-0.000357	-0.00407833	-0.00414859	-0.00394989	-0.000908	0.00367374	0.000513853	-0.000905902	-0.00136134	-0.0186308	0.00114689	0.0115926	-0.0056791	-0.00393008	0.00428359
APCS	-0.00910964	0.0030482	0.00180145	-0.00526873	0.00128278	-0.00455317	-0.00714765	-0.000611168	-0.000379622	-0.00144139	-0.00237217	0.00446889	-0.000522212	-0.00543409	-0.00167905	0.0020387	0.000736319	-8.31957e-05	0.000493634	-0.00132608	-0.00144363	-0.0018578	-0.00125388	-0.00154336	-0.00158538	0.00128225	0.00458991	0.000267503	-0.000836106
APEH	0.00128281	0.00947442	-0.0132076	0.00484844	-0.00187371	-0.00509754	-0.00432442	0.0112102	-0.00526934	0.00378846	-0.00318689	0.0180892	0.00789611	0.00304003	-0.00336259	0.00523042	-0.00224261	-0.000619706	-0.00154303	-0.000226325	0.00724016	-0.0090338	0.00086358	-0.00394837	0.011737	1.87906e-05	-0.000527176	-5.56326e-05	-0.00496963
APEX1	-0.000789603	0.0126706	0.00894734	-0.00200429	-0.00175556	0.0111238	0.00247737	-0.00167434	-0.00371209	0.00406435	0.00591753	0.00734966	0.000721561	0.00442833	0.00352155	-0.00884456	0.00337858	-0.00865219	-0.000398393	0.00324647	-0.00598787	-0.00746926	0.00280817	-0.00152269	0.00189522	0.00105907	0.00254813	-0.00492942	0.00125852
APEX2	-0.0020285	0.00558426	-0.00572782	0.00722056	-0.00764937	-0.0133539	-0.00728333	0.00110124	0.000466879	-0.00997789	0.00521792	-0.00916803	-0.00305343	-0.00476817	0.00019943	0.00735476	0.00750677	-0.00597867	0.00274334	0.00228344	0.0145135	-0.00871464	0.00522563	-0.000704136	0.00781738	0.00173373	-0.000806049	0.00285124	0.00567056
APH1A	-0.00226682	-0.00197152	0.00239422	0.00410704	-0.00957326	-0.0117213	-0.00421544	0.000372955	-0.0163993	0.00398375	0.0207831	-0.00650034	0.000587821	-0.00577661	0.00253535	-0.00165049	-0.0111233	-0.0092173	-0.0176246	-0.000952365	-0.00464024	-0.0152705	0.0104325	-0.0026908	0.00726486	0.00587502	0.00740278	0.00862709	0.00707254
APH1B	0.0128105	0.00269729	-0.0022123	0.00128376	0.00135536	0.00221223	-0.00159947	0.00515577	-0.000472282	0.000979497	0.00233309	-0.00262537	-0.00224644	-0.00245298	0.000726538	0.00147984	-0.00313777	-0.000578059	0.00125278	0.00150325	4.89061e-05	0.00200244	-0.00175644	-0.00231748	-0.00173362	-0.00273403	-0.00481831	0.00418582	0.000805948
API5	0.0134391	0.00520793	0.000308712	0.00738862	-0.00340122	-0.00806083	0.00295156	0.00223598	0.00128694	0.00269702	-0.00615757	-0.00218347	-0.00169054	0.000159574	-0.00131628	-0.000668986	0.000778689	0.00189154	0.0028312	-0.0108721	9.02405e-05	-0.00202293	0.00104898	-0.0011389	-0.00148935	0.00335588	0.00477892	0.0025134	-0.000285941
APITD1	-0.00338741	-0.00406989	-0.00745719	-0.00308445	-0.0224804	0.00749597	0.00186803	0.00605509	-0.00406174	-0.00173204	0.00483647	-0.00975119	-0.00479492	0.00110067	0.00848427	-0.00660536	0.00097764	0.00527266	0.00285222	-0.00309025	0.00120488	0.00308	0.00186676	0.0019974	-0.00142495	0.00272866	0.00980456	0.00271232	0.00131381
APLF	-0.00439141	0.00643378	-0.00524646	0.00526184	-0.0104745	0.00585927	0.000205375	0.00278892	-0.00364652	-0.00399437	-0.00740108	-0.00259244	-0.0110701	0.0160891	0.0126217	0.00405869	-0.00584887	0.0120387	-0.00852277	-0.00127288	-0.00588883	-0.00121386	-0.000950744	0.0104405	0.00258605	0.00417954	0.000995493	-0.00536154	0.00464023
APLN	0.00413049	0.00604178	0.00452242	0.000390031	0.000137396	0.00290699	0.00600546	-0.0011242	-0.00216726	0.00191906	0.000835205	0.000724025	0.000715246	-0.00268618	-0.00103505	-0.0010918	-0.00180602	0.000825994	-0.000188378	0.00734078	0.00198797	-0.00311031	-0.00184236	-0.00449097	0.00202671	-0.000287093	0.00147798	-1.50947e-05	0.000382043
APLNR	0.0177251	0.00248711	-0.00135604	-0.000945571	-0.00366877	0.00995898	-0.00124615	0.00159199	-0.00185125	-0.0014651	0.00287874	-0.000279653	0.00121363	-0.00620819	-0.000683994	-0.0025829	0.000166286	0.00224836	-0.00417638	-0.00258783	0.00180638	-0.00143858	0.000130595	0.00191855	0.00183386	-0.00707687	-0.000256506	0.001405	0.000327077
APLP1	-0.00155325	0.0112483	-0.00659209	0.0135525	-0.00836508	-0.00248796	0.0087477	0.0158178	-0.0013096	0.00790547	0.00182432	0.00290461	0.000948928	0.0011948	-0.00178564	0.0450345	0.0020901	0.000510723	0.00631818	-0.005843	0.00198502	-0.00504967	-0.0191665	-0.00229468	0.00911678	-0.00441838	-0.0101214	-0.00746169	0.00342588
APLP2	-0.016534	0.00712691	0.0110374	0.00750167	-0.00229934	-0.000932601	-0.00159153	0.0169004	0.00761001	-0.00297724	-1.44113e-05	0.0220656	0.00963528	0.00300625	-0.00148956	0.00756011	-0.0248896	0.0104054	-0.0215501	0.00568406	0.0126413	-0.0136989	-0.00969264	-0.00334353	0.0114721	0.00248245	-0.0108391	0.00599508	0.0061205
APOA1	0.00229157	0.0152671	-0.00641087	0.00295992	9.37576e-05	-0.00834904	0.00882468	0.00474697	0.00766003	0.00985048	-0.000516526	0.00935945	0.0109846	0.0038486	0.00133431	0.000379307	0.00497385	-0.00397715	0.0113449	0.00627919	-0.00411915	0.0158449	-0.0144036	0.00616941	0.00142201	0.00467246	0.0104104	0.00017585	-0.00839406
APOA1BP	-0.00590993	0.0263163	-0.00518353	0.000797067	-0.0190555	0.006015	0.00931678	-0.00380712	-0.00175526	-0.0141819	0.00140822	0.0120398	0.00870365	0.00146381	0.00161794	0.000186141	0.0100431	0.0183423	0.0124929	0.00392647	-0.00442119	4.72305e-05	-0.0115344	0.00335537	0.014264	-0.00160855	-0.00136718	0.00413829	-0.00156816
APOA4	0.00192432	0.0026418	-0.00480167	0.00491975	0.000178175	-0.00468205	0.00419243	-0.00775292	-0.00258647	0.00336996	0.00180271	-0.000347359	0.000220048	0.00123277	-0.00133864	-0.00195697	-0.00688622	-0.00294012	-0.000306474	0.00626657	0.000445711	0.00330387	-0.00103949	-0.0117559	-0.00379004	-0.007113	0.0028311	-0.00390534	-0.00255922
APOA5	-0.00365791	0.00669055	-0.00493164	0.00454024	0.000724656	-0.00435752	0.00306721	-0.00408812	-0.00692367	0.00604085	0.0102025	0.00183137	0.00102146	0.00035043	-0.000623449	-0.00371182	0.0113893	-0.00547463	-0.012859	0.0036416	-0.00705439	0.00862066	-0.00408325	0.00302697	-0.00554201	-0.000679145	0.005329	-0.0022726	4.66791e-06
APOB	-0.00399205	0.00203727	0.0166722	-0.000256984	-0.00312218	-0.011828	0.0124075	0.00199466	0.00408471	-0.00303451	-0.0121633	0.00884781	0.00326562	0.00416157	0.000122458	-0.00410685	0.00800946	-0.00163927	-0.00823244	0.0055759	0.000615163	-0.00211879	-0.00498103	0.00543177	0.00419227	-0.00316899	-0.000422006	-0.00182581	-0.00150228
APOB48R	-0.0153008	-0.00778301	0.00449632	0.0133242	0.000572683	0.0110607	0.000921988	-0.00102776	0.00239983	0.00142125	0.00289472	0.00321202	0.000574283	-0.00234261	0.000999894	-0.000773832	0.00619394	0.00478932	0.00412805	0.00365776	-0.00167338	0.000511222	0.000161971	-0.00892695	0.00317404	0.016514	0.00370216	2.60134e-05	0.000754438
APOBEC1	-0.0175582	-0.00174108	0.00128459	0.00566738	0.000144698	-0.00620681	0.00613729	-0.00097117	-0.00400772	-0.000364185	0.00397397	0.00144489	0.0011873	-0.000657528	-9.61726e-05	0.00058767	-0.00227081	0.00141174	-0.000753353	-0.000994543	-0.000514963	0.0012218	0.00152622	0.000382495	0.00158465	-0.00333553	-0.00219483	0.000773426	-0.00157218
APOBEC2	0.00212437	0.00353109	0.000695555	0.00748228	0.000354608	0.000224311	0.0174261	0.00372508	0.00327723	1.49065e-05	0.000390405	-0.00427591	-0.00145241	-0.00708257	0.000549814	-0.00251165	-0.00160821	-0.00393539	0.00500137	-0.000682978	-0.00057049	0.00229503	-0.00142049	-0.0105583	0.00157843	-0.00824182	-0.00616424	-0.00133198	-6.01077e-06
APOBEC3A	0.00947091	0.00489196	-0.000162827	-0.00233365	-0.00487734	0.0121296	-0.0038541	0.00202682	-0.00300584	-0.00503024	-0.00155506	0.00353038	-0.00139559	0.0101903	0.00214444	0.00549708	0.00535028	-0.00473795	0.00231288	-0.00210099	0.00562269	0.00298144	-0.00143728	-0.00298865	0.00388417	0.00694608	-0.000146039	-0.00443012	0.0191959
APOBEC3B	-0.00105333	0.00476226	-0.0226418	0.0034056	-0.0404955	0.00623454	0.00213098	-0.0022257	-0.0112305	0.00179309	0.0108729	-0.0117186	-0.000140791	-0.000257421	0.00103518	0.018086	0.0056679	-0.00377208	-0.0214173	-0.013166	0.0220622	0.0158239	-0.00400932	0.00613869	0.00352094	0.00545676	0.00306215	-0.00317775	-0.00291958
APOBEC3C	0.00343624	0.00688433	-0.00533149	0.0118171	-0.00224459	-0.00154792	-0.00631471	-0.0210202	0.000389383	0.0155523	0.00224396	-0.00626091	0.00342691	5.00144e-05	-0.00440976	0.0285344	0.0128812	0.00730777	0.00578868	0.00416976	-0.00367355	0.000541388	-0.004129	-0.00760869	0.00473259	0.00347809	0.0043822	-0.00219995	0.00397952
APOBEC3D	0.0147795	0.00306554	0.000997035	-0.00031103	0.000726822	-0.00224312	-0.00464608	0.000624347	-0.000819287	0.000957816	0.0017054	0.00147535	-0.000701854	0.00079804	0.000641664	-0.000640783	-0.00020673	-8.83602e-05	0.000663106	-0.00551058	0.000209581	0.000598733	0.00083514	-0.000236784	-0.000461729	-0.00125501	-0.000197516	7.78434e-05	0.000504318
APOBEC3F	-0.00294395	-0.0125334	-0.00723857	0.00170906	0.000640154	0.0033497	0.00673021	-0.00597773	-0.00173696	-0.00546381	-0.00400936	0.000638462	-0.00526745	0.0115953	-0.00364212	0.0091307	0.00201174	-0.00340717	0.00422606	0.00492163	-0.00486829	-0.00088882	-0.00125629	-0.00690536	-0.00669422	0.00816159	0.00711211	0.000387142	-0.00964208
APOBEC3G	-0.00142214	-0.0076676	-0.00337683	-0.0020206	-0.00756188	0.00465961	0.00217798	-0.0136137	-0.0177529	0.00986047	0.0124091	-0.00783817	0.00282839	0.00779342	0.00900867	0.00882391	-0.00636201	0.00847815	0.0132621	-0.00806126	-0.00639019	0.0108558	-0.00982515	0.0112907	-0.00488805	0.00505962	-0.000756006	0.00354619	-0.00706098
APOBEC4	0.0223806	-0.006463	-0.00295875	-0.0220327	-0.000739074	-0.00068619	0.000889534	0.00108418	0.00106177	-0.000247186	0.00153621	-0.000425788	0.00242036	-0.00803144	-0.00214263	-0.000710873	0.000947343	0.00395113	-0.00795965	-0.0149351	-0.00103552	-0.000239506	0.000673569	0.00237052	0.0097001	0.00937235	-0.00220689	-0.00437345	0.00144654
APOC1	-0.00729848	0.00316627	-0.0138962	0.00589821	0.00534438	0.00180405	-0.00214981	4.06204e-05	-0.007163	-0.00375479	0.00443213	-0.00457504	0.0175235	7.83565e-05	-0.00225692	-0.004487	0.017063	0.00454362	-0.00264819	0.00891034	-0.00288163	0.0128382	-0.0118607	-0.000575796	0.00144489	0.00316936	-0.00368421	-0.000332772	-0.0185251
[truncated: 16,899 more rows]

## Sheet: Contribution
	Contribution
P1V	0.124703
P2V	0.0889723
P3V	0.0714351
P4V	0.0485644
P5V	0.0350283
P6V	0.0345514
P7V	0.0273371
P8V	0.027106
P9V	0.0268407
P10V	0.026523
P11V	0.0259357
[truncated: 205 more rows]

## Sheet: Score-Sorted_Perturbagans
	P1V	P2V	P3V	P4V	P5V	P6V	P7V	P8V	P9V	P10V	P11V	P12V	P13V	P14V	P15V	P16V	P17V	P18V	P19V	P20V	P21V	P22V	P23V	P24V	P25V	P26V	P27V	P28V	P29V
[truncated: 186 more rows]

[truncated: 5 more sheets: Gene_list_forGO, GO_Result, Correl_Coeff, Sorted_Correl_Coeff, Sorted_Perturbagans]
