# Supplementary material for: Development of Orthogonal Linear Separation Analysis (OLSA) to Decompose Drug Effects into Basic Components
Source: Sci Rep. 2019 Feb 12;9:1824. doi: 10.1038/s41598-019-38528-4 (PMC6372619; doi:10.1038/s41598-019-38528-4)
Supplement: Supplementary file 4 — Supplementary Dataset For Figure 4 [file 41598_2019_38528_MOESM4_ESM.xlsx]

## Sheet: Summary
	Cumulative Contribution Ratio	Contribution Ratio	Top 3 Compounds	GO biological process complete	P value	Q value
P1	0.136622	0.136622	8h_Ifng-1, 8h_Ifnb-2, 8h_Ifng-2
P2	0.229119	0.0924972		cellular process (GO:0009987)	0.0249	0.0274
P3	0.311171	0.0820519		cellular component organization or biogenesis (GO:0071840)	0.0274	0.0274
P4	0.388568	0.0773967	1h_Ifnb-1, 1h_Ifnb-2, 2h_Ifng-1
P5	0.465638	0.0770703	24h_5ng-LPS-1, 24h_5ng-LPS-2, 8h_5ng-LPS-2	protein-DNA complex assembly (GO:0065004)	4.21e-05	0.0002105
P6	0.537424	0.0717861	2h_5ng-LPS-2, 2h_5ng-LPS-1, 1h_5ng-LPS-1	response to cytokine (GO:0034097)	0.00702	0.0117
P7	0.601967	0.0645435	4h_5ng-LPS-1, 4h_5ng-LPS-2, 8h_5ng-LPS-2
P8	0.664446	0.0624784
P9	0.711148	0.0467022	4h_Ifnb-1, 8h_Ifnb-1, 4h_Ifnb-2
P10	0.752283	0.0411348	1h_5ng-LPS-1, 1h_5ng-LPS-2, 24h_5ng-LPS-2	DNA packaging (GO:0006323)	0.000366	0.000915
P11	0.792509	0.0402262
P12	0.831628	0.0391193
P13	0.861654	0.0300256	2h_Ifnb-1, 2h_Ifng-2, 2h_Ifnb-2
P14	0.886973	0.0253193
P15	0.910708	0.0237349	24h_Ifng-1, 24h_Ifng-2, 1h_5ng-LPS-1

## Sheet: RSM
	1h_5ng-LPS-1_BALBc	1h_5ng-LPS-2_BALBc	1h_Ifnb-1_BALBc	1h_Ifnb-2_BALBc	1h_Ifng-1_BALBc	1h_Ifng-2_BALBc	2h_5ng-LPS-1_BALBc	2h_5ng-LPS-2_BALBc	2h_Ifnb-1_BALBc	2h_Ifnb-2_BALBc	2h_Ifng-1_BALBc	2h_Ifng-2_BALBc	4h_5ng-LPS-1_BALBc	4h_5ng-LPS-2_BALBc	4h_Ifnb-1_BALBc	4h_Ifnb-2_BALBc	4h_Ifng-1_BALBc	4h_Ifng-2_BALBc	8h_5ng-LPS-1_BALBc	8h_5ng-LPS-2_BALBc	8h_Ifnb-1_BALBc	8h_Ifnb-2_BALBc	8h_Ifng-1_BALBc	8h_Ifng-2_BALBc	24h_5ng-LPS-1_BALBc	24h_5ng-LPS-2_BALBc	24h_Ifnb-1_BALBc	24h_Ifnb-2_BALBc	24h_Ifng-1_BALBc	24h_Ifng-2_BALBc
P1V	0.00912138	-0.0326818	0.0331724	0.0728647	0.08527	0.00570052	-0.00840379	0.15344	0.148039	0.085417	0.0475159	0.00150233	0.400633	0.373631	0.429712	0.425601	0.381136	0.30668	0.500948	0.532438	0.602059	0.730616	0.798884	0.71652	0.302941	0.312938	0.188997	0.299652	0.437782	0.554556
P2V	-0.434473	0.0041875	-0.200684	-0.01168	0.0631476	-0.181883	0.0511149	-0.269392	-0.279141	-0.81703	-0.70514	-0.461492	0.00769146	-0.00240611	-0.0413217	0.0259649	-0.113411	-0.815898	-0.325543	-0.0354141	-0.491511	-0.253814	-0.0326326	-0.184284	-0.0268701	-0.0447447	-0.0218278	-0.0597516	0.0685699	-0.148436
P3V	-0.0109046	0.706372	0.125399	0.124691	-0.0111461	0.0404594	0.0719773	0.151483	0.0108324	0.0063945	0.157673	0.662065	0.0799026	0.0699015	0.593689	0.606033	0.618418	0.127457	0.0589158	0.100684	0.0407206	0.0196668	0.00117371	0.0749185	-0.0754575	0.308097	-0.0603962	0.571395	0.109278	0.0889922
P4V	-0.141504	-0.255934	-0.912864	-0.471489	-0.31842	-0.288326	-0.210522	-0.23768	-0.340946	-0.235569	-0.366338	-0.118541	-0.153105	-0.228252	-0.224277	-0.265603	-0.239538	-0.188164	-0.114635	-0.0949716	-0.138427	-0.1841	-0.20517	-0.275273	-0.14386	-0.0856317	-0.243974	-0.238432	-0.29326	-0.132366
P5V	0.0436066	0.033809	0.0287744	-0.0102892	0.0492782	0.00511757	0.0203135	-0.0163736	0.016933	0.0591783	-0.0452532	-0.0718993	0.167788	0.18905	0.00810033	0.0508602	-0.0709	0.00606847	0.521691	0.524467	0.217544	0.275281	0.227108	0.21431	0.823971	0.81745	0.311519	0.264594	0.228903	0.205065
P6V	-0.621053	-0.492963	0.0731351	0.192202	0.00781357	-0.0338762	-0.704308	-0.83253	0.122987	0.0685737	-0.123712	0.109509	-0.170574	-0.274534	0.183169	0.224551	0.158463	0.12815	-0.0287588	-0.0277217	0.0901333	0.100544	-0.0500575	0.16193	-0.0464423	0.0387363	0.109656	0.23826	0.186554	0.0536084
P7V	0.00348414	-0.0513509	-0.0274969	0.0530098	-0.103321	-0.0264412	0.420887	0.0726353	0.0703521	0.0679906	0.0522136	0.0309072	0.802763	0.734731	0.0966184	0.0749021	0.0970319	0.177138	0.472725	0.506714	0.0800834	0.00882719	-0.0155526	0.0349248	0.19914	0.22426	-0.0891587	-0.140877	0.0083292	-0.0772571
P8V	0.000924725	0.00265612	0.00294381	0.00161681	0.001212	-0.00276072	0.0067293	0.00786468	-0.00275482	0.00321407	0.00164682	0.00128578	0.00804072	0.00751391	0.0100453	0.00586239	0.00205497	0.00107769	0.006682	0.00723211	0.003775	0.000543882	-0.0012563	0.00487048	0.00284816	0.0059235	0.00474659	0.000537194	0.00121902	0.0117121
P9V	-0.0366774	-0.109311	0.00182745	-0.248255	-0.0338934	-0.000315192	0.0147753	-0.00252492	-0.337684	-0.12946	-0.0491768	-0.0809905	-0.0142414	-0.123944	-0.489497	-0.414231	-0.314214	-0.0696605	-0.0815996	-0.177118	-0.416656	-0.361523	0.238417	0.36518	-0.233992	-0.0933222	0.149287	0.289703	0.194947	0.0885659
P10V	0.111092	0.05029	-0.102677	-0.149835	-0.132855	-0.012698	-0.159096	-0.0514912	-0.134511	-0.081078	-0.0695513	-0.0227648	-0.106224	-0.0758749	-0.0834914	0.000126536	0.000889258	-0.129735	-0.116854	-0.0846838	-0.216513	-0.242414	-0.130279	-0.0584475	-0.0496332	0.0390349	-0.775886	-0.376016	-0.228404	-0.453096
P11V	0.252193	0.143444	-0.0411051	0.157461	0.888945	0.0951293	0.129286	0.0331116	0.125618	0.16598	0.27044	0.208128	0.0491346	-0.0666409	0.0597397	0.117361	0.188071	0.00433651	0.0499192	0.106512	-0.0222502	0.0589235	0.183238	0.115786	0.0877193	0.00996599	0.22373	0.0553056	0.114028	-0.0351866
P12V	-0.353501	0.16118	0.0420213	-0.269195	0.0637245	-0.896412	-0.199976	-0.0400921	0.0179705	-0.0218667	-0.0383928	0.0397521	-0.139663	0.0740971	-0.0259072	0.0732914	0.209114	-0.0979184	0.000857131	-0.0494596	0.0436765	0.031659	-0.144538	0.117784	-0.0137366	0.0247106	-0.104705	0.0641869	0.171168	-0.061775
P13V	0.0469681	-0.0274065	-0.136542	-0.07419	-0.0703613	-0.12236	-0.125143	-0.182874	-0.725779	-0.194604	0.188472	-0.322192	-0.0236536	-0.0454289	-0.106583	-0.165913	-0.0699867	0.0220764	0.0540578	-0.0386906	-0.100438	-0.0127469	-0.0870599	-0.148836	-0.0236184	-0.0388507	-0.0927294	-0.159336	-0.153977	-0.0982162
P14V	0.135569	0.00414086	-0.155467	0.668553	-0.0370618	0.0104202	-0.0996557	0.0353525	-0.0192748	0.158691	-0.247941	0.158013	0.0459269	0.0120312	0.140049	0.149955	-0.0821236	-0.0914546	0.0107564	-0.0347947	-0.0157624	0.00912531	-0.0604403	0.19675	0.110742	-0.0524652	-0.0803466	0.102129	-0.174069	0.174102
P15V	0.212857	0.182892	-0.00810102	0.122471	-0.0336224	0.0254807	-0.0225506	-0.0846342	0.177811	0.0271948	0.198037	0.0453285	0.00644133	0.0324061	0.0811471	0.0201913	0.141952	0.0771597	-0.00900093	-0.122847	-0.0462349	-0.0671263	0.15664	0.0568121	0.0324903	0.00775229	0.0584898	-0.0289861	0.568439	0.412479
P16	0.0663573	0.012537	0.0352222	-0.160269	0.159806	0.0521366	-0.290024	0.0644244	0.0717769	0.00391418	-0.0234066	-0.143035	0.0809814	0.219509	0.0638334	0.0302542	-0.0483417	0.0451544	-0.0562914	-0.0700109	-0.0864515	-0.0617248	-0.0712976	-0.0605536	-0.0129359	0.0477307	-0.0468979	0.107182	-0.170861	0.230354
P17	0.222972	-0.0529617	0.0268528	-0.108954	-0.0496327	-0.0901271	0.0264461	-0.0862814	-0.0258867	0.197389	-0.0202722	-0.0978448	0.100236	-0.0543598	0.156792	0.204008	-0.238235	-0.103654	-0.0205587	-0.00488437	-0.0505238	0.0768162	-0.013447	-0.0428451	-0.0993191	-0.00930698	0.0274869	0.125829	0.134298	-0.147763
P18	0.0201794	-0.15309	0.163986	-0.0852276	0.0329734	-0.110214	0.16911	-0.0667864	-0.0856342	0.0295761	-0.0392586	0.13815	-0.0339301	-0.102972	0.0877024	0.069895	-0.0297748	0.00639706	-0.0410771	0.0843366	-0.0624237	-0.0954353	0.0841728	-0.056502	0.0404733	0.0229312	-0.0599541	-0.115491	-0.115501	0.260006
P19	0.0459688	-0.0232705	-0.0576417	0.0836487	-0.12191	-0.129086	-0.041678	0.00984665	0.160554	-0.0410604	0.165954	-0.148197	-0.0414753	-0.049391	0.0558084	0.051608	0.0679251	0.0252737	0.000598299	0.0972622	-0.128925	-0.160133	0.192178	0.0074124	-0.0201018	0.0334718	0.128566	0.010173	-0.17062	-0.0755158
P20	0.18505	0.0397865	0.0755499	-0.0858216	-0.0745145	0.00295017	-0.115024	-0.0865469	-0.0563665	0.0175921	-0.127422	0.102474	0.0619163	0.064142	-0.0268996	-0.0237302	0.145109	-0.0538522	-0.113809	0.00900638	0.0603303	-0.0407739	0.00274491	0.0968301	0.057611	-0.046001	0.207713	-0.129459	-0.0507861	-0.0691165
P21	0.143086	-0.0932389	0.0215015	0.0287726	-0.00101106	-0.090019	0.0307303	-0.0863934	0.0745672	-0.249953	0.0716388	0.112927	0.0765887	0.0212974	-0.0376658	-0.0505714	-0.0473962	0.0467494	-0.0861337	-0.101678	0.0624903	0.0930099	0.0294833	-0.0388345	0.0780895	7.68651e-05	-0.0690341	0.145411	-0.0437328	-0.0407505
P22	0.0323581	0.0922475	0.0570961	0.00609763	-0.00194327	0.000693167	-0.139342	-0.0180463	0.0448696	-0.132382	0.0539332	0.138221	-0.0388189	0.000806383	0.000784948	-0.0179439	-0.175182	-0.107311	0.178659	0.161505	0.0264157	0.0140095	-0.00235748	-0.0130907	-0.132753	-0.0680663	0.0200849	-0.0724591	-0.00645479	0.0327418
P23	-0.121603	-0.0121483	-0.0502119	-0.0220345	-0.0466393	0.0414471	-0.0219218	0.00578529	-0.0386876	0.080075	0.18391	0.100557	-0.0198262	0.140559	0.00577177	0.0306583	-0.077177	-0.163005	-0.133711	-0.0266564	-0.0184294	0.0434755	0.0897541	-0.00233447	0.102134	-0.0352076	0.00564338	-0.019414	-0.0175528	-0.00190901
P24	-0.0119068	-0.121087	0.0117527	0.047965	0.0198882	-0.0334244	-0.101655	0.177451	-0.0639336	-0.0328414	-0.057718	0.0973153	-0.00560243	0.0358438	0.0776337	-0.0146873	-0.0253556	0.0760701	0.00213037	-0.0551851	-0.0542143	-0.0102631	0.0799048	-0.106105	-0.0217904	0.0840414	0.0565101	-0.0690435	0.0983334	-0.0837956
P25	-0.0472547	0.017547	-0.0307964	-0.0455564	0.00940189	0.0135526	0.0298521	0.0271877	0.0161468	-0.0997614	0.0543555	-0.00233736	0.0325015	-0.0494935	0.11083	0.0727067	-0.112711	0.0784675	-0.00584248	-0.0917663	-0.0158873	-0.0291804	-0.111666	0.181631	0.0590306	0.0173125	0.0653463	-0.110952	-0.01136	-0.0104557
P26	-0.0617346	0.173771	0.00655867	0.0229977	0.0216938	-0.0252717	0.0113562	-0.0989279	0.0091792	0.039406	-0.0748546	0.00158072	0.0384785	0.013499	-0.0117557	-0.0167019	-0.112113	0.118639	-0.0404529	-0.0528155	0.0196624	0.0177966	0.141799	-0.0501618	-0.0142775	0.033125	0.00662554	-0.0487776	-0.0447383	-0.0218034
P27	0.00945741	0.0108495	0.0017159	-0.0471609	-0.00753491	0.0156405	0.00995787	-0.0208076	0.00131121	-0.00716455	-0.0550849	0.0134355	-0.0973076	0.0568408	0.0439224	0.0195352	0.00196195	0.0724167	0.109737	-0.0115214	-0.0985411	0.000948431	0.0304797	-0.0217675	0.141123	-0.185911	-0.00362568	0.0448896	0.00941515	-0.0402549
P28	-0.0381864	0.0314324	0.0173166	-0.0122953	-0.0222944	-0.00567813	-0.0672559	0.0593083	0.0128078	0.010484	0.0138116	0.0111398	0.162679	-0.145513	-0.0483863	0.0122625	0.0219869	-0.00592265	-0.00394598	0.0172716	-0.0709818	0.0575178	0.00390988	-0.0415218	0.0720482	-0.0639059	-0.00847464	-0.00949207	0.000344338	0.0203605
P29	-0.0142179	0.00420524	-0.000746636	0.0024338	0.0178785	-0.000387593	-0.0245769	0.0301385	-0.0243975	-0.00836578	0.00292097	-0.0191044	0.0241203	-0.0243374	0.0203716	0.010985	-0.0354831	0.0121656	-0.0375039	0.0468191	0.134177	-0.13984	0.0148564	-0.0208306	0.0503476	-0.0573421	-0.0225332	0.0381061	0.0367671	-0.0153083
P30	-0.00958962	-0.00847459	0.01294	-0.0145186	0.00184342	0.00344576	0.00512972	-0.0114739	0.00538539	0.0164058	0.00523743	0.000541065	0.038576	-0.0209316	0.0368041	-0.0258705	0.0258229	-0.080398	0.112341	-0.128325	0.0459953	-0.0391444	0.0430181	-0.011517	0.00207637	0.00891986	0.00262789	-0.000523016	-0.0325884	-0.00118832
P31	0.00482083	-0.0128277	-0.0055354	0.00239984	-0.00258035	0.0055471	-3.86918e-05	0.00668571	-0.00782996	-0.0171905	-0.000695016	0.0042396	-0.0101728	0.0156985	-0.115393	0.13781	-0.00191716	0.0113335	0.0287025	-0.0355484	0.0177481	-0.0176646	0.0069953	-0.0193475	-0.005788	0.00438181	0.0167595	-0.0144883	-0.00122805	0.00883264
P32	-1.05466e-16	-1.043e-16	-4.87891e-18	-1.65951e-16	1.30673e-16	1.42058e-16	-4.14165e-17	-2.13588e-17	2.61022e-17	-1.1933e-16	5.26922e-17	2.47849e-16	3.67545e-17	1.26526e-16	-4.06576e-17	-2.8135e-17	9.37564e-17	4.6702e-17	6.50521e-19	8.16404e-17	3.18755e-17	-2.35814e-17	-3.54534e-17	-5.46438e-17	-9.05309e-17	-1.29779e-16	-1.82959e-17	-2.99782e-17	1.12974e-16	-3.7676e-17

## Sheet: RV
	P1V	P2V	P3V	P4V	P5V	P6V	P7V	P8V	P9V	P10V	P11V	P12V	P13V	P14V	P15V
0610007C21RIK	-0.000298089	-2.2996e-05	0.000153107	0.000173105	-0.000630516	0.000256211	-0.000727308	0.00559241	0.000250766	-5.40041e-05	-0.000357903	0.000307587	0.000240012	8.91873e-05	-0.00023501
0610007L01RIK	3.2469e-05	1.54112e-05	-3.21315e-05	1.37184e-05	0.00017159	-0.000142693	0.000207508	-0.00558904	9.58851e-06	-0.000123156	9.8726e-06	0.000250582	0.000148684	7.93951e-05	0.000161934
0610007P08RIK	-0.00153395	0.000301459	-4.4509e-05	-0.00221454	0.000267194	-0.000711064	0.000161977	0.00563081	-0.000480952	0.000111071	0.00116481	0.00117433	-0.000524852	0.000721755	0.0019203
0610007P14RIK	-0.00112933	-0.000200997	-0.00220797	9.62013e-06	-0.00033683	0.000455485	0.000676024	-0.00561763	0.00146784	0.000352926	0.000768518	0.000621495	-3.87268e-05	0.00066229	0.000610052
0610007P22RIK	7.84982e-05	3.58228e-05	0.000275786	0.000126023	0.000223115	-0.00011321	-0.000113951	-0.00558971	-0.000102212	-8.70662e-05	-0.000172934	-2.69823e-05	-2.58264e-05	-8.23086e-05	0.000142951
0610008F07RIK	3.98536e-05	1.90312e-05	3.95186e-05	3.76538e-05	4.90388e-05	-1.81612e-05	1.88168e-05	-0.00559521	1.29711e-05	-8.5223e-05	5.32839e-05	-6.57502e-06	-4.39877e-05	-4.71148e-06	1.31501e-05
0610009B14RIK	3.43973e-05	-4.06601e-05	-5.5649e-05	4.26716e-05	-1.64631e-05	-3.22454e-05	4.07284e-05	-0.00559296	-2.88813e-05	6.66142e-06	-4.84032e-05	0.000130419	9.23145e-05	0.000198358	0.000159506
0610009B22RIK	-0.000206234	1.39827e-06	-0.000270323	-5.02566e-05	0.000347681	0.000168425	-0.00037342	-0.00559807	0.000101956	-2.85985e-05	-0.000351139	-0.00018228	6.27244e-05	0.000170477	0.000156305
0610009D07RIK	3.9949e-05	4.76495e-05	0.000376878	0.000129179	-4.46274e-05	-5.69764e-07	0.00025455	-0.0055857	-0.000177836	6.92211e-05	-0.000283443	3.63128e-05	-5.95676e-05	-0.000158883	0.000153393
0610009L18RIK	-1.47138e-05	3.68884e-05	-0.00024978	-2.81386e-05	4.13095e-05	-3.74121e-05	8.39091e-05	-0.00559698	-1.10763e-05	-6.57356e-05	-5.58604e-05	3.4784e-05	1.4316e-05	0.000142048	1.20325e-05
0610009O20RIK	-0.000555998	1.93685e-05	-0.000924174	0.000270053	6.23628e-06	0.000385242	-0.000551734	0.0055752	1.3687e-06	0.000109954	0.000159612	-0.000121663	-0.000456178	-0.000182244	0.000247362
0610010F05RIK	9.71056e-06	6.9142e-05	0.000348765	-0.000194148	-6.59977e-05	-8.86562e-06	0.000108146	-0.00558913	0.000105305	0.000242414	-0.000160583	-5.64082e-05	2.02694e-05	-4.14096e-05	8.63942e-05
0610010K06RIK	-7.44788e-05	-6.06825e-05	0.000269558	0.000101315	-4.20185e-05	5.81755e-05	0.000269168	-0.00559117	-0.000116289	0.000174757	-0.000314755	-0.000129232	0.000142062	2.70953e-06	-0.000112453
0610010K14RIK	-0.000320875	-6.46119e-05	-0.000266721	-3.30121e-05	-9.87878e-05	0.000136829	-2.31744e-05	-0.00560416	-7.90572e-05	0.000278289	8.84642e-05	-7.0916e-05	-6.05398e-05	-5.44847e-05	-6.04455e-05
0610010O12RIK	0.000206828	-9.73656e-05	-0.000180765	-3.21798e-06	-0.000279468	-0.000116889	3.91088e-05	-0.00560707	0.000205496	-7.02612e-06	-1.60557e-05	1.00188e-06	-0.000199048	1.47776e-05	-0.000497047
0610011F06RIK	-0.000122178	-6.45692e-06	-0.000237858	0.000138329	4.72068e-05	0.000129069	-0.00010497	0.00559212	5.97485e-05	9.8371e-06	-4.67893e-05	-8.07498e-06	-3.42991e-05	-2.0218e-05	3.0632e-05
0610011L14RIK	0.00013098	-8.76829e-05	-0.000110478	9.16481e-05	-0.000317376	0.00039414	0.000119237	0.00557871	9.44874e-05	0.000200192	0.000305185	-0.000147266	-0.000100203	-0.000506282	-0.000677117
0610012G03RIK	0.000476824	-0.000296236	-0.00259917	0.00255335	-0.000131004	0.00166585	-0.00306442	0.00552067	0.000814417	0.00078585	-0.00108405	-0.000493287	-0.000639841	-0.00204475	0.00136054
0610012H03RIK	1.19246e-05	-5.57972e-05	0.000116068	6.28624e-05	0.000107043	-0.000143001	1.3096e-05	-0.00559259	0.000104824	-0.000190402	-1.03334e-05	0.000126863	-8.7021e-05	6.12153e-05	-0.000112228
0610025J13RIK	1.95016e-05	7.25638e-05	6.58579e-05	0.000228159	7.38381e-06	1.95408e-05	-2.18485e-05	0.0055965	-1.07178e-05	-4.8362e-06	6.15308e-05	1.88999e-05	3.76039e-05	-0.000160022	6.97278e-05
0610030E20RIK	0.0015072	0.000374212	0.000101911	-0.000496777	0.000999278	0.00051655	0.00016192	-0.00559086	0.000345765	-0.000484618	0.000408593	-0.00128074	0.000801562	-0.000151327	2.25408e-05
0610031J06RIK	-0.000323811	-0.000191322	2.20729e-05	-0.000138018	0.000135058	0.000283147	-0.000424116	0.00560492	0.000367507	-0.000654127	-0.000344439	0.000729353	0.000309853	-0.000282963	-0.000132301
0610037L13RIK	-0.000350442	3.88607e-05	0.000822798	0.000322887	0.000530506	-0.000399479	0.000484325	0.00559796	0.000526032	0.00038179	0.000413014	-0.000419911	-0.000663572	0.000417803	-0.00062678
0610037P05RIK	-0.000456221	-9.03792e-05	-3.85702e-06	0.00027661	-5.02709e-05	0.000590389	5.47104e-05	-0.00560825	8.72539e-06	0.000656101	-0.000200686	-4.16352e-06	0.000210788	-0.000429369	-0.000521588
0610040B10RIK	-6.30558e-05	-3.23875e-05	0.000158669	-0.000238299	-0.000110985	-0.00011203	0.000207993	-0.00558882	2.24767e-05	-0.000170398	-0.000313106	3.18454e-05	0.000417921	3.66601e-05	-0.000334013
0610040J01RIK	-0.000161096	-4.68184e-05	-9.24731e-05	0.000192629	4.52996e-05	8.32457e-05	-2.54279e-05	-0.00560075	-0.000125685	-5.95981e-05	-0.000392535	5.21296e-05	-0.000235994	-5.05457e-05	-0.000432135
0910001L09RIK	-0.000755303	-0.000176541	-0.00317921	-0.000720564	-0.00126226	0.000922582	-0.000554051	0.00551817	0.000311081	0.00114341	0.000412341	-0.000702209	0.00071388	-0.00049168	-0.00049018
100043387	-0.000530585	-0.000109509	0.00219167	-0.000374343	0.000436354	0.000465291	-0.000453965	0.00562999	0.000442769	0.000246032	-0.000677978	0.000315898	0.00029653	-0.000351421	-0.000314507
10338001	-0.000330807	6.41336e-05	-0.000164694	0.000293229	0.000199295	-2.24211e-05	-8.64742e-05	0.00559655	0.000135641	-0.000103472	0.000161176	0.000461498	-0.000588173	0.000293838	0.000136914
10338002	3.07277e-05	0.000683723	-0.00137655	0.0012483	-8.532e-05	0.000539865	0.000294197	-0.005624	0.000515311	0.000455823	-0.00147412	0.00011764	-0.00191959	0.000160901	-0.00119868
10338003	-0.000188333	2.58281e-05	1.51627e-05	0.000326846	0.000126981	1.11828e-06	-3.91111e-05	0.00559628	6.9777e-05	-0.000109014	0.000146504	0.000225249	-0.000486705	0.00018374	7.71224e-05
10338004	-0.000671447	8.58943e-05	0.000428946	0.00125883	0.000551726	0.000155577	-1.50493e-05	0.00559814	0.000145071	-0.000397162	0.00062648	0.000407647	-0.00195224	0.000456454	0.000313634
10338005	-0.000491362	0.000172697	-0.00132633	0.000627328	0.000495274	0.000279526	-3.65875e-05	0.00558212	-0.00010776	-0.00035453	0.00057637	3.06208e-05	-0.000750438	0.00073394	0.000819569
10338006	-0.000452478	0.00026001	-0.00113563	0.00103818	0.00035299	0.000194073	-0.000242152	0.00557531	-0.000294586	4.313e-05	-0.000243547	-0.000585996	-0.000154063	0.000367613	0.000205576
10338007	-0.000248063	4.71354e-05	-0.000638259	0.000278964	0.000224482	0.000133341	-0.000114121	-0.00560401	-0.000134824	8.69599e-05	-0.000145234	8.2633e-05	-0.000240641	0.000416184	0.000105844
10338008	-0.000193693	7.83644e-05	-0.000455443	0.000323135	6.13296e-05	1.53146e-05	-9.37876e-05	-0.00560667	-0.000211413	-0.00023556	9.87639e-06	-0.000134342	-0.000192594	8.74421e-05	-0.000139249
10338009	0.000329503	0.000224948	-0.000822561	0.000643307	-0.000131101	0.000103791	5.90815e-05	-0.00561866	0.000134521	0.000109308	-0.000471367	-6.10536e-05	-0.00128278	2.29684e-05	-0.000679608
10338010	-7.62479e-05	8.76313e-05	-0.000591537	0.000285435	0.000147097	-0.000192796	-0.000102401	0.00558572	-9.42261e-05	-2.96897e-05	0.000342606	-6.54861e-05	-0.000316422	0.000264575	0.000318925
10338011	3.27683e-05	0.000104827	-0.000233653	0.000237827	-2.56604e-05	7.35655e-05	-1.40478e-05	-0.00560209	-9.2581e-06	4.88134e-05	-0.000174539	-9.35838e-05	-0.000189643	8.2906e-05	-0.000126986
10338012	-0.000224876	8.78656e-05	-0.000582621	0.000495774	0.000223006	4.37715e-05	-4.87434e-05	-0.00561027	2.92889e-05	-7.73207e-05	0.000368558	-0.000257299	-0.000353774	0.000170468	0.000121534
10338013	-0.00183698	-0.000445569	-0.00536126	0.00487022	0.0021449	-0.0020728	0.000697723	0.00550733	0.0028129	0.000565076	0.0114157	0.00116548	-0.00814038	0.00428542	0.0100604
10338014	-5.20626e-05	-2.70643e-05	-0.000303229	0.000216803	8.10754e-05	1.7586e-05	-7.6714e-05	0.00559033	1.08062e-05	-1.08319e-05	0.000307535	-9.23231e-05	-0.000390916	5.71889e-05	0.00038397
10338015	-7.97367e-05	-2.60623e-05	-0.0001764	0.000161871	7.04473e-05	6.47133e-05	-1.81873e-05	0.00559246	4.8275e-07	4.59894e-05	0.000242969	-8.59473e-05	-0.000211201	2.56271e-05	0.000295845
10338016	0.000231118	0.000181229	-0.000259316	0.000638961	-0.000116012	3.85292e-05	5.50057e-05	-0.00560701	9.25526e-05	-8.14529e-07	-0.000430923	0.000135823	-0.0010821	0.000154202	-0.000619704
10338017	-0.000736435	-1.04629e-05	0.000882687	0.000626043	0.000637658	-0.000244978	-0.00020353	-0.00556592	0.000347948	-0.000619604	0.000268407	0.00201696	-0.0012973	0.000263617	0.000355706
10338018	9.97875e-05	0.000100543	-0.000510129	0.000583343	-1.55193e-05	4.68849e-05	-0.000130855	-0.00560899	0.000114398	2.11656e-05	-0.000309631	0.000299782	-0.000743778	0.000362276	-0.00052853
10338019	2.50544e-05	0.000151833	-0.00043415	0.000227837	-6.14386e-06	6.69871e-05	-8.39602e-05	-0.00560688	-6.68958e-07	9.93805e-05	-0.000134667	4.1751e-05	-0.000316557	8.17789e-05	-0.000214963
10338020	0.000208388	0.000137499	-0.000440124	0.000732775	-6.46703e-05	0.000153981	9.39213e-05	-0.00561009	0.000148421	0.00018323	-0.000578827	-5.14029e-05	-0.000946069	0.000219175	-0.000576935
10338021	-0.000512894	0.000455009	-0.00117182	0.000642985	0.000301625	0.00010429	-8.1626e-05	-0.00561211	-0.000405596	-0.000339763	0.00012458	-0.000163701	-0.000318144	0.000177352	0.000244585
10338022	-0.000442307	0.000262829	-0.00109048	0.0003903	0.000302153	-2.89711e-05	-0.000250316	-0.00561558	-0.000383701	-0.000243907	0.000431628	-0.000162917	-0.000280209	0.000494992	0.000104465
10338023	-0.000162251	0.000140509	-0.000492501	0.00022484	0.000143768	8.29557e-05	-8.42002e-05	-0.0056006	-0.000136645	6.18068e-05	-0.000300306	7.18649e-05	-0.000305951	0.000131397	0.000206288
10338024	7.04515e-05	0.000192831	-0.000312771	0.000552722	-5.69986e-05	0.000133636	2.26527e-05	-0.00560453	0.000110769	2.02253e-05	-0.000362717	7.89662e-05	-0.000692042	8.92327e-05	-0.000374672
10338025	-0.00116066	0.000130997	0.00116272	0.00192104	0.000877909	1.76548e-05	0.000222207	0.00561966	0.000418668	-0.00110862	0.000910655	0.000973739	-0.00282434	0.00127118	0.000752825
10338026	-0.000552004	0.000115983	0.000538004	0.000470144	0.000377709	9.33306e-05	-3.18371e-05	0.00561064	0.000337386	-9.57295e-05	0.000321491	0.000778102	-0.000901946	0.000495034	0.00038895
10338027	5.91371e-05	0.000262438	-0.000364162	0.000652302	-2.18338e-05	0.000171059	3.04546e-05	-0.00560651	0.000114239	6.18201e-05	-0.000523147	0.000151122	-0.000758369	0.000251521	-0.000586175
10338028	-7.39904e-06	7.78255e-05	-0.000207542	0.000183983	4.75007e-06	7.20085e-05	-2.67192e-06	-0.00560111	-4.78564e-05	-2.29887e-05	-4.27351e-05	-4.47503e-05	-0.000144796	4.31315e-05	-7.75921e-05
10338029	-0.000318985	1.19273e-05	0.000211222	0.000510087	0.000250847	1.17638e-05	-3.99934e-05	0.00559894	0.000108224	-0.000199486	0.000178666	0.000329313	-0.000891292	0.000229867	9.70491e-05
10338030	-0.000268899	0.000169048	-0.000731796	0.00048078	0.000437051	-0.000160073	-0.000169316	0.00559083	-3.56906e-05	-0.00023654	0.000207142	-0.000496141	-0.00042394	0.00025243	0.000832329
10338031	-0.00175895	-0.000924391	-0.00273604	0.00168086	0.00130098	0.000750421	0.000742487	0.00558209	0.000545174	-0.00208106	0.00182205	-0.000219985	-0.00382367	0.00215967	0.00290925
10338032	-0.000258613	-3.81344e-05	-0.000585141	0.00034226	0.000156533	4.2688e-05	-2.60842e-05	0.00558377	-0.000107434	6.7496e-05	0.00027467	-8.38848e-05	-0.000634357	0.000111182	0.000274682
10338033	4.27116e-05	0.000110966	-0.000270141	0.00025817	4.29688e-05	-3.48404e-05	-8.80188e-05	-0.00560251	1.46978e-05	4.73276e-05	-0.000269007	0.000100261	-0.000419007	0.000159621	-0.000281592
10338034	-0.000170666	0.000166887	-0.000683528	0.000452109	0.000130664	0.000274837	-0.000200454	-0.00561223	-0.000117972	8.8401e-05	-0.000174177	-0.000285411	-0.000351146	7.06384e-05	-3.16578e-05
10338035	-0.000233266	1.14155e-05	0.000137083	0.000499363	0.000174686	7.42509e-06	-1.8371e-05	0.00559766	8.08501e-05	-0.000193237	0.000194006	0.000267644	-0.000703104	0.000229809	8.7071e-05
10338036	-0.000359558	8.2581e-06	0.000438771	0.000689989	0.000340975	-2.71972e-05	-9.31429e-05	0.0056003	0.000178607	-0.000237622	0.000321589	0.00049414	-0.00119885	0.000176311	0.000104923
10338037	-0.000143852	0.000350413	3.17766e-05	0.000499601	0.00011441	7.9067e-05	-3.73703e-05	0.00559477	0.00018979	0.000141785	0.000365464	0.000375698	-0.000675576	0.000618346	0.000133521
10338038	-8.53415e-05	-2.64097e-05	-8.54377e-06	-0.000216358	1.9218e-05	8.58869e-05	2.05302e-06	0.00559496	0.000218509	0.000127436	0.000207209	8.65042e-05	-7.29655e-06	8.19366e-05	-0.000125786
10338039	0.000127283	4.90439e-05	-0.000340984	0.000547463	-8.47293e-05	8.0805e-05	0.000149585	-0.00560198	0.000112883	-4.0632e-05	-0.000434707	5.88443e-05	-0.000632096	0.000197988	-0.000211975
10338040	-2.22355e-05	5.03995e-05	-0.000148577	9.38668e-05	4.43955e-05	1.18648e-05	-1.74978e-06	-0.00559885	-1.14844e-05	-3.93684e-05	-3.99218e-05	6.51485e-08	-6.78546e-05	5.24149e-05	-6.99447e-05
10338041	-0.000863114	0.000131802	1.16783e-05	0.000742793	0.000656681	6.47018e-06	-0.000281321	0.00560085	0.000300222	-0.000304703	0.000306368	0.0010489	-0.00149549	0.000398701	0.000231681
10338042	-0.000177923	4.70878e-05	0.000105535	0.000295696	0.000126605	5.7379e-06	-4.88432e-05	0.0055967	5.70368e-05	-8.93319e-05	0.000172661	0.000150179	-0.00047304	0.000170884	8.22036e-05
10338043	-7.40612e-05	-0.000108189	-0.000236953	0.000136168	0.000127437	-4.15889e-05	-2.26376e-05	0.00559412	9.64613e-05	-0.000195446	0.00037356	3.49842e-06	-0.000479387	0.000169055	0.000410907
10338044	-0.000253824	0.000109779	-7.85841e-05	0.000292983	0.000242076	2.07755e-06	-0.000141301	0.00559283	0.000224385	3.63804e-05	0.000149706	0.000138146	-0.000849123	0.000182021	2.75065e-05
10338045	9.79048e-05	4.65475e-05	-0.000168779	2.9932e-05	-3.38729e-05	3.9888e-05	7.46696e-05	-0.00560346	-3.18552e-05	0.000123844	0.000113112	-9.58933e-05	-0.000164977	9.60809e-06	-0.000156117
10338046	-6.13131e-05	0.000478121	-0.00279904	0.00263111	-6.76007e-05	0.000478409	-0.000475256	-0.00566573	-0.000191024	0.000418249	-0.00140592	-0.000241526	-0.00170923	1.31544e-05	-0.00129936
10338047	-3.41517e-05	5.62468e-05	-2.04553e-05	-5.32988e-06	5.49292e-05	2.40571e-05	-8.68111e-05	0.00559275	0.000100626	0.000115624	0.000226941	1.75471e-06	-0.000292111	0.000192326	-6.75894e-06
10338048	-0.000829937	0.000715728	-0.00241788	0.00207651	0.00083488	0.00081121	-0.000614859	-0.00565719	-0.000342244	0.00081802	-0.00023121	-0.00029358	-0.00137821	0.000463797	-0.000590115
10338049	0.000206981	0.000132207	-0.000289195	0.000564728	-9.52288e-05	2.02333e-05	7.579e-05	-0.00560448	9.24099e-05	-3.67255e-06	-0.000498264	8.39194e-05	-0.000859226	9.55064e-05	-0.000461927
10338050	-0.000226468	-0.000114474	-0.000394434	0.000318557	0.000225345	6.16942e-05	4.00602e-06	0.00559129	1.4201e-06	-7.5603e-05	0.000297112	0.000143795	-0.000250076	0.000277952	0.000275397
10338051	6.4411e-06	4.06781e-05	-0.000241966	0.000274356	1.8741e-05	4.62995e-05	-9.01701e-05	-0.00560552	-2.48022e-06	7.143e-05	-0.000166158	-7.61428e-05	-0.000274373	0.000112479	-0.000328695
10338052	-0.000433135	4.76449e-05	-0.000856543	0.000573677	0.00038823	0.000114104	-0.000147437	-0.00560777	-0.000288868	-0.000412416	0.000413942	-0.000192283	-0.000279288	0.000438698	0.000371835
10338053	0.000150295	8.86566e-05	-0.000309487	0.000650918	-5.87179e-05	-1.23581e-05	5.04971e-05	-0.00560372	2.91976e-05	-4.85225e-05	-0.000393104	0.000175616	-0.000702185	0.000193725	-0.000373556
10338054	-0.000188246	0.000179054	-0.000680773	0.000656666	0.000108636	0.000214352	-5.83607e-05	-0.00561011	-0.00016471	0.00021367	-0.000536204	7.10672e-05	-0.000388692	4.42957e-05	-0.000327437
10338055	0.000100841	0.000110924	-0.000131699	0.000253031	-1.4217e-05	-1.89425e-05	3.28617e-05	-0.00559964	5.55395e-05	3.21491e-05	-0.000282869	5.5435e-05	-0.00052918	0.000110559	-0.000194254
10338056	-8.73877e-05	5.50686e-05	-1.37306e-05	0.000340237	6.19643e-05	9.4926e-05	-5.98332e-05	0.0055942	0.000167361	3.34345e-05	0.000105462	0.000149659	-0.000393289	0.000288586	8.73937e-06
10338057	-0.000163706	-9.51728e-07	-0.000563647	0.000485134	0.000138852	7.85077e-06	-1.49917e-05	-0.00560212	-9.19431e-05	-0.000183284	-0.000151081	-0.000122042	-0.000239511	0.000127351	0.000271478
10338058	-0.000136439	-0.000113667	-0.0004316	-0.000292988	0.000246807	2.63227e-06	-9.35229e-05	0.00559346	-0.000397629	-8.36786e-05	0.000272969	0.000140066	-0.000376747	0.00121388	0.000524119
10338059	-0.000236477	4.6259e-05	0.000109284	0.000229039	0.000139486	-2.76783e-06	-5.26724e-05	0.00560006	0.000133127	-5.63905e-05	0.000191959	0.000375609	-0.000328579	0.000183849	0.000155716
10338060	-8.35741e-05	6.05197e-05	-6.90178e-05	0.000135319	3.87263e-05	7.61461e-05	1.63124e-05	0.00559485	4.93309e-05	5.05948e-05	9.70329e-05	-1.02304e-05	-0.000237048	0.000156451	0.000120516
10338061	-9.73186e-06	0.000126281	-0.000271438	0.000369054	3.66602e-05	-3.70782e-06	-2.79841e-05	-0.00560144	1.5598e-06	-5.47111e-05	-0.0002995	0.000149977	-0.000392121	9.74023e-05	-0.000241744
10338062	0.000296102	0.000311844	-0.000711337	0.00124626	-0.000244826	-6.10998e-05	0.000364906	-0.00561041	0.000226206	-0.00014255	-0.00102066	0.000375443	-0.00180539	0.00022325	-0.000875508
10338064	-0.000220336	4.26716e-06	-0.000321546	0.000933492	0.000120726	-0.000196839	7.47774e-06	0.0055972	-4.46464e-05	-0.000369175	0.000179247	0.000410076	-0.000467464	0.000468387	0.000487468
10338065	-0.000159516	8.74198e-05	-0.00021738	-1.14732e-05	3.40269e-05	8.51378e-05	-4.62326e-05	0.00559336	4.91531e-05	-0.000128608	0.000599965	5.36401e-05	-0.000112052	0.000465036	0.000241082
10338066	-0.00018316	0.000115795	-0.00024838	2.17657e-05	0.000150946	0.00012466	-7.55443e-06	0.0055943	-0.000110826	0.000178795	0.000205291	6.64503e-05	-2.14776e-05	0.000294054	0.000323852
10338067	-0.00221549	0.00230432	-0.00774258	0.00580913	0.00225347	0.000745158	0.000731353	-0.00568121	0.00127944	-0.00158686	0.0101515	0.00132318	-0.00461644	0.0107205	0.00880304
10338068	0.000772385	0.000140584	-0.000722487	-0.000157791	-0.000169996	0.00138256	-0.000768008	0.00557307	5.58254e-05	0.000749748	-0.00033207	-0.000182505	0.00181572	-0.000254547	-0.000816882
10338069	3.29881e-05	6.7801e-05	-0.000333894	-8.22379e-05	5.56862e-07	-0.000248628	-0.00025465	0.00559612	-0.000161879	-7.68142e-05	-0.000146092	0.000142981	0.000214113	-5.19767e-06	0.000246622
10338070	0.000139328	0.000122334	-0.000307033	-0.00102858	1.81513e-05	0.000223635	-0.00022857	0.0055938	0.000204856	0.000698987	-0.000357874	-0.000360078	0.000449058	0.000171541	0.000393252
10338071	-5.39567e-05	3.50238e-05	-0.000239832	2.33665e-05	-5.52648e-05	1.06926e-05	4.58992e-05	-0.00559263	-4.94249e-05	-0.000222247	-0.000366096	9.15234e-05	0.000113093	3.31815e-05	-7.83456e-05
10338072	0.000113621	3.34895e-05	9.27338e-05	0.000548567	-1.26782e-05	-0.0002359	-4.5029e-05	0.00559592	-9.28195e-05	-3.96938e-06	-5.59591e-05	0.000249491	9.61491e-06	-0.000161167	6.43659e-05
10338073	1.93816e-06	2.64324e-05	-2.69604e-06	-0.000106407	4.0994e-05	1.11759e-05	-0.000106081	0.00559557	2.87079e-05	0.000173734	1.15519e-05	6.70991e-05	2.1027e-05	-9.45915e-05	2.56795e-05
10338074	-0.000469194	5.15485e-06	0.000417678	-3.8429e-05	0.000295322	-0.000384022	0.000206392	0.00560908	-0.000302969	-0.000136581	-0.000312231	9.80918e-05	4.59604e-05	-0.000154895	-0.000138878
10338075	0.000201459	0.000105436	-0.000472395	0.000170734	6.15097e-05	9.59469e-06	-9.9999e-05	0.0055873	8.88231e-05	-3.25633e-05	-0.000176358	-0.000253921	-0.000185363	-7.95712e-05	-8.929e-05
10338076	-0.00199597	0.00122423	0.00702166	-0.00530399	0.00183268	-0.000901854	-0.00134615	0.00561742	0.00293245	0.00113925	-0.000754884	0.000611832	-0.00564034	0.00235478	-0.00850889
10338077	-0.000718525	8.73262e-05	0.0012165	0.000281076	0.000445893	4.32632e-05	-0.000170244	-0.00556993	-0.000177196	-0.000547577	8.4881e-05	0.00110165	0.000140007	0.000228602	-0.00021565
10338078	4.00032e-05	-1.32181e-05	4.18377e-05	-0.000189978	2.67713e-06	-0.000106181	8.01618e-05	-0.00559472	-1.74802e-05	-7.93034e-05	0.000134334	-1.55271e-05	-5.27322e-05	5.37206e-05	2.44831e-05
10338079	-2.049e-05	2.66149e-05	-0.000220873	2.91721e-05	-2.57374e-05	-6.93553e-05	-4.40676e-05	-0.00559802	-9.98513e-05	-0.000108673	-0.000186706	-4.11327e-05	4.92073e-05	9.94531e-05	-7.53977e-05
10338080	-4.60306e-05	-1.83881e-05	-7.15304e-05	-0.000121644	2.30584e-05	8.55889e-05	2.00807e-05	-0.005594	-7.82977e-07	4.80581e-05	-0.000216482	2.96316e-05	4.42899e-05	0.000138913	2.27491e-05
10338081	-4.87761e-05	9.74944e-06	-0.000131184	-0.000206174	-2.69156e-05	-2.07445e-05	-9.87218e-06	0.00559178	-3.36031e-05	4.10312e-05	0.00012989	0.000127492	-1.71418e-05	-5.97533e-05	-0.000150036
10338082	1.25841e-05	1.6489e-05	0.000137602	-0.000119279	-3.80903e-05	-0.000136026	1.52435e-05	-0.00559199	4.31216e-05	-0.000101035	-0.00015849	-0.000101993	0.000353144	-6.73675e-05	-5.7498e-06
10338083	-0.000172502	-4.71319e-05	0.000107611	-9.66992e-05	0.00014471	2.79967e-05	-2.54572e-05	-0.0055978	-7.41817e-05	-5.98696e-05	0.000143227	-4.06835e-05	-7.73094e-05	-0.000238287	-4.57927e-05
10338084	-6.7245e-05	0.000165672	8.828e-05	-0.000155394	0.000162104	-0.000195552	-9.32185e-05	-0.00559215	0.000111616	-0.000386891	0.000213168	-0.000311658	-5.02156e-05	0.000414405	8.19781e-05
10338085	8.809e-05	-1.00083e-05	0.000389939	0.000107082	-5.23875e-05	-3.5144e-05	-2.55654e-05	-0.00558844	-6.42196e-05	-0.00021897	-0.000132633	5.41697e-05	5.3639e-05	-3.23103e-05	1.46694e-05
10338086	-0.00021557	-4.28316e-05	0.000271908	0.000119979	-4.02858e-05	6.2484e-05	6.37598e-05	-0.00559202	1.26877e-05	-2.52893e-05	-0.000263814	9.78217e-05	0.00057579	4.70965e-06	-0.000505513
10338087	-4.26472e-05	1.54838e-07	9.07349e-05	-0.000322489	-0.000133749	0.000173776	9.39106e-05	0.00559844	6.86e-05	-0.000107376	-8.04467e-05	-0.00031524	0.000367502	-0.000208018	3.74222e-05
10338088	5.60305e-06	9.27903e-06	-5.87573e-05	0.000492291	-1.46131e-05	2.25021e-05	-4.83948e-05	-0.00559076	-9.06433e-05	-0.000264629	-8.58435e-05	-1.49916e-05	0.000205549	0.000160988	0.000330475
10338089	0.00013734	-8.42287e-05	-0.000495707	-0.000439509	0.000639596	0.000177847	-0.000633785	0.00557217	0.00026997	0.000362295	3.53633e-05	-0.000179231	-0.00117663	-4.4158e-06	-0.000460248
10338090	9.04615e-05	3.67731e-05	-7.82903e-05	0.000130911	-2.6759e-05	1.99505e-05	-9.72645e-08	-0.0055973	-7.2716e-05	-3.75186e-05	6.06695e-05	-4.17317e-07	0.000117056	9.28735e-05	6.37331e-05
10338091	-1.01591e-05	4.71979e-05	-8.95803e-05	-6.99017e-05	3.50741e-05	-8.15398e-06	1.47449e-05	-0.00559368	2.07831e-05	-1.1567e-05	-2.01724e-05	0.000172539	0.000458005	0.000241523	-5.07899e-05
10338092	0.000115377	-6.10194e-05	5.18631e-07	-0.000179318	-8.77259e-05	-9.8547e-05	3.79719e-05	0.00559346	2.09656e-05	0.000137355	0.000313418	-6.2384e-05	-0.000198472	6.33263e-05	0.000156939
10338093	-0.000120674	-0.000206429	-7.24455e-07	-6.912e-05	4.02475e-05	-1.8717e-05	-6.09613e-05	-0.00560098	-0.000147466	0.000136043	0.000271174	0.00010894	0.000114391	0.000145544	-7.3717e-05
10338094	0.000181101	1.69858e-06	0.000148589	-0.000232383	-0.000356271	0.000174065	0.000574428	-0.0055856	-0.000138196	-0.000171777	-9.1747e-05	0.000252582	0.000312015	0.000398705	-0.00026207
10338095	-1.15663e-05	0.000143029	-0.00181416	-0.000562201	0.000140036	0.000163943	0.000383551	0.00559119	-0.000305104	0.000707458	-0.000754292	0.000833341	0.00184661	0.000722382	0.000161202
10338096	-9.33943e-05	4.68669e-05	7.43628e-05	-1.52377e-05	8.4904e-05	-8.19308e-05	6.58306e-05	-0.00559267	-3.31485e-05	-0.000140857	-9.60376e-05	7.361e-05	-0.000190518	-0.00015835	3.15724e-06
10338097	-1.66209e-05	-5.88203e-05	3.15353e-05	6.28177e-05	7.00075e-05	-3.49762e-05	-9.63237e-05	0.00559975	0.00012221	2.6236e-05	-0.000151684	0.000106292	-0.00021338	8.01742e-05	0.000143496
10338098	7.18627e-05	8.32369e-05	0.000113363	-5.77272e-05	2.09685e-05	2.5242e-06	6.31303e-05	-0.00559535	3.23374e-06	-0.000193528	5.13513e-06	-5.89564e-05	-0.000132674	-0.00021532	-0.000160097
10338099	0.00078108	-0.000364991	0.00031346	0.00153877	-0.000299637	-0.00165147	0.000659758	0.00567032	0.000671414	0.00206618	-0.00351368	0.00267365	-0.00126825	-0.00243154	0.00315689
10338100	-6.0285e-05	2.661e-05	-0.000195542	-0.00048987	-0.000154058	0.000193251	0.000516246	-0.00560841	0.000131047	2.15586e-05	0.00153146	0.000259092	0.000164412	-0.000193682	-0.000508082
10338101	0.000123114	-3.06349e-05	-0.000150857	0.00034181	-4.38178e-05	0.0004532	-4.97104e-05	0.00558847	-8.53074e-05	0.000151348	0.000168423	-0.000163714	0.000266776	-1.67778e-05	1.24593e-05
10338102	0.000107945	-2.46311e-05	-0.000130085	0.000222547	-5.02426e-05	0.000168895	4.8945e-05	0.00559135	-0.000204136	6.09984e-05	6.26322e-06	0.000119022	4.72895e-05	-0.000136249	-2.82423e-05
10338103	0.000104882	0.000151899	-5.10583e-05	1.08007e-05	1.74815e-05	-3.21838e-05	-0.00020215	-0.00560316	-9.36826e-05	0.000144257	3.05624e-05	-0.000135223	-0.000131988	-0.000251964	-0.000266489
10338104	0.000899532	-0.000123344	0.00246822	-0.000420661	-0.00184469	-0.0012829	0.000977169	-0.00551706	5.20047e-05	0.000228467	-0.00057549	0.000911141	0.00271465	-0.000558397	0.000305073
10338105	-5.92393e-05	-9.34473e-05	0.000167984	-0.000221329	1.81093e-05	-2.72021e-05	3.4069e-06	-0.00559375	6.8455e-06	-5.09396e-06	5.91996e-05	0.000126531	0.000146538	-0.000262159	6.57562e-06
10338106	0.000126668	5.2463e-05	-0.00211402	0.000416581	-0.000586719	0.000627047	-0.000578552	-0.00563486	5.12215e-06	4.15842e-05	0.00011668	-0.000628066	0.0004375	-9.87496e-05	0.000766517
10338107	0.000175237	4.30401e-05	1.24134e-05	-0.000126991	-6.77756e-05	-0.000109339	-6.35255e-06	-0.00559172	-7.76715e-05	-4.50254e-05	-7.86065e-05	0.000153331	-4.88102e-05	0.000175114	0.000145447
10338108	3.50157e-05	-5.00707e-05	0.000183192	0.000152931	-8.34239e-05	0.00011393	0.000116865	-0.00559655	1.73242e-05	6.12888e-05	2.92759e-06	-0.000213528	-1.73442e-05	0.000118707	4.31808e-06
10338109	-0.000197814	-0.000146727	0.000680723	-2.95623e-05	-9.4889e-06	-0.000110824	0.000324767	0.00561814	0.000446227	-0.000205025	-0.000842838	-0.000179369	0.000121657	-0.000789611	6.20805e-05
10338110	2.45831e-05	-2.58168e-05	-7.94731e-05	0.000283419	-0.000278189	0.000218603	5.33116e-05	0.00560542	-0.000336437	-0.000355875	0.000160889	0.000580162	0.000962704	0.000393558	3.81394e-07
10338111	-0.000193313	-6.27331e-06	-0.000184441	0.000317896	0.000184958	-4.04347e-06	-1.16744e-05	0.00559841	0.000103363	-0.000292918	-3.87273e-05	0.000315164	-5.24069e-05	2.41077e-05	0.00011747
10338112	0.000141097	4.19098e-05	-4.69728e-05	-6.59594e-05	-2.02707e-05	0.000211975	-0.000165607	0.00559336	-6.80852e-05	0.000101775	-8.50861e-05	-6.81272e-05	0.000158664	-0.000186021	-3.15105e-05
10338113	1.71966e-05	1.63793e-05	-2.12767e-05	0.000123991	5.41205e-05	-4.20649e-05	1.04393e-05	-0.00559603	-1.07282e-05	0.000137389	-0.000176354	7.44686e-05	-7.87248e-05	-6.69606e-05	1.43849e-05
10338114	0.000138849	-4.03947e-05	-0.000257151	-0.000226621	-0.000113808	0.000253143	1.85788e-05	-0.00559986	-0.000115854	7.52249e-05	-5.14436e-05	4.5717e-06	4.34476e-05	1.39225e-05	-6.31249e-05
10338115	2.06076e-05	3.1438e-05	-5.81205e-05	-0.000220294	-3.59345e-05	-1.35034e-05	-8.71677e-05	0.00559269	3.73303e-06	0.000158258	9.05626e-05	-3.57582e-05	0.000145525	8.06188e-06	-0.00010277
10338116	0.000294243	-4.26473e-07	-3.72193e-05	2.50618e-05	-9.05754e-05	8.16107e-05	9.54573e-05	-0.00559343	-2.89289e-05	8.99275e-05	-2.05262e-05	4.43276e-05	0.000164883	3.38935e-05	0.00026571
10338117	-1.47928e-05	-0.000159606	-0.000404085	0.000330914	-0.000203583	0.000205443	0.000120787	-0.005614	0.000220799	0.000670889	0.00018938	-0.00045927	-0.000187519	-0.000197734	-2.75063e-06
10338118	-2.41656e-05	-8.22397e-05	-0.000152829	-3.08047e-05	-3.57812e-06	0.000104946	-2.97461e-05	-0.00559749	-8.93758e-05	0.00010731	2.79716e-05	0.000139297	3.49714e-05	-7.97734e-05	7.69007e-05
10338119	0.000121607	3.31816e-05	-0.000192858	9.60675e-06	-5.6878e-05	0.000139794	-0.000224978	0.00559316	6.46772e-05	0.000216703	-0.000497045	2.45985e-05	5.41641e-05	-0.000100472	-5.03112e-05
10338120	2.54612e-05	9.54897e-06	-0.000127271	-3.16905e-05	5.06597e-05	3.81933e-05	-7.15032e-05	0.00559434	2.0085e-05	0.000112339	5.69368e-05	-3.25108e-05	7.55668e-05	-8.51802e-05	0.000153371
10338121	0.000603086	-0.000239031	-0.000259101	-0.000586698	-0.000696098	-0.000712163	-6.39349e-05	-0.00561919	-0.000821062	-2.79887e-06	0.00172341	0.000860953	0.000629926	-0.000600393	-0.000873006
10338122	-0.000151285	0.000414072	-4.63259e-05	0.000239956	-0.000199865	-9.66779e-05	-0.000230336	0.00557222	-0.000224485	-0.000507726	0.00133969	-2.35701e-05	-0.00116155	-0.00072486	-0.000764038
10338123	0.000198202	0.000207273	-9.54064e-05	-0.000488166	0.000353049	-0.000358515	-5.27481e-05	-0.00559209	-0.00021724	-0.00038883	0.000177783	-8.13609e-05	3.85536e-05	0.000336632	-0.000257583
10338124	-0.00135582	4.88299e-05	0.000399593	-0.00015031	-0.000119427	0.000418929	0.000588686	-0.00558057	0.00034819	-0.00021015	0.000569706	0.000285037	0.000216241	-0.00063245	7.39114e-05
10338125	0.00133368	-0.000347909	0.000529178	-0.000454849	-0.000256749	-0.000762807	-0.000848252	-0.00561786	0.000576129	0.000564957	-0.000385781	-0.00121379	-0.000325685	-0.000717327	-0.000719141
10338126	0.000801428	0.000562297	-0.000571904	-0.000272949	-0.000144244	0.000117431	0.000141663	0.0055733	-9.10041e-05	0.00050367	0.000322388	-0.00170792	-0.000600784	0.000829576	0.000526642
10338127	6.59914e-05	-1.62128e-05	-8.82631e-05	-6.32203e-06	-7.20855e-06	3.90961e-05	3.82341e-05	-0.00560042	3.70743e-05	2.24703e-05	1.009e-05	-6.66246e-05	-0.000248471	-5.5709e-05	-0.000117156
10338128	-0.0528387	0.0319059	0.0364269	-0.00286628	-0.0467857	0.0936847	-0.0775598	0.00351941	0.0024172	-0.0238445	0.0658429	0.0143812	-0.0815185	0.0381459	-0.124988
10338129	-0.00048213	-0.00153268	0.0023946	0.00106527	0.000198895	-0.00098086	0.000581753	-0.0055939	0.0009367	0.000512039	-0.00324916	-0.000755004	0.00223854	-0.00263953	-0.0037137
10338130	-0.000290658	1.38941e-05	-0.00112081	-0.00254622	0.000431623	-0.000216145	-0.000424284	-0.00561623	3.44684e-05	0.000672152	-0.000125728	-0.000231235	-0.000637538	-0.000306008	-0.000637738
10338131	0.000210238	-0.000141411	-0.000394364	0.00148661	0.000433791	-0.000158744	-0.000831936	0.00559638	-0.000347522	0.000150101	-0.00188196	-0.000171854	0.000314657	-0.00101677	0.000527738
10338132	7.62475e-06	8.99974e-06	5.70656e-06	0.000104728	3.39814e-05	-6.73597e-06	3.81501e-05	-0.00559504	-2.04357e-05	-6.67561e-06	-6.92832e-05	2.70003e-05	4.71182e-05	3.02842e-05	-7.98082e-06
10338133	-5.81397e-05	-3.82432e-05	-6.72989e-06	-0.000169524	2.34523e-05	-9.07805e-05	5.91409e-05	-0.00559424	-3.63793e-05	1.53201e-05	1.16928e-06	7.91118e-05	0.000101688	0.000124632	1.00212e-06
10338134	-3.08008e-05	1.47814e-05	8.67222e-05	0.00019082	-3.31153e-05	-3.70451e-05	-2.25172e-05	0.00559758	2.46725e-05	-0.0001105	7.66815e-05	6.13833e-05	5.08496e-05	3.95189e-05	1.45407e-05
10338135	6.11412e-05	9.61492e-05	-0.000230485	-6.16708e-05	3.47796e-05	-3.84336e-05	0.000268072	-0.0055927	-6.8118e-05	-0.000588796	0.000358796	0.000107313	-9.52992e-06	0.000546032	5.08893e-06
10338136	2.43183e-05	-2.08379e-05	5.65897e-05	-0.000181725	-2.70946e-05	-1.37851e-05	1.96044e-05	0.00559611	4.60883e-05	4.39741e-05	0.000177199	-4.46221e-05	-0.000135591	-1.64622e-05	6.7674e-05
10338137	-2.47933e-05	1.38809e-05	2.21658e-05	-0.000157994	-7.00585e-06	-2.32277e-05	9.38043e-06	0.00559806	7.27758e-05	-0.000126277	-1.33603e-05	9.10517e-05	0.000121979	0.000165846	-0.000237169
10338138	-5.67661e-05	-2.01348e-05	0.000196374	0.000242281	-0.000123954	0.000167706	-8.78772e-05	0.0055969	0.000173625	5.93635e-05	-0.000159893	-2.38527e-05	-9.25922e-05	8.04445e-05	-7.83003e-05
10338139	-0.000412624	0.000167927	0.000243123	0.000927482	0.000452052	0.000372473	-5.28005e-05	-0.00560016	-0.000165757	0.000315529	-0.000437321	0.000501297	-0.000217296	-0.000520895	-0.000506627
10338140	0.000494224	-0.000322311	0.000188274	-0.000170838	0.000192846	-0.000205986	0.00112482	0.00561238	0.00111416	0.00120086	0.000311785	0.000468552	-0.000448094	0.00112212	0.000339692
10338141	-2.5498e-05	-1.26533e-05	0.000184874	-0.000176009	-0.000300302	0.00034759	0.000124167	-0.00559616	5.08182e-05	2.15153e-05	0.000248484	-0.000240346	0.000254119	1.88222e-05	4.04388e-05
10338142	4.93359e-05	-0.000119749	-0.000222893	-0.000116596	0.00010663	0.000194376	-0.000117895	-0.00559635	-6.91765e-05	7.26575e-05	-5.47375e-05	0.000125308	0.000131699	0.000209334	0.000266229
10338143	-0.00422096	-0.00334787	0.000397855	-0.00257066	0.00236516	0.00164003	0.000817289	0.00558294	0.000439775	-0.006957	0.0113991	0.00260078	0.00606034	-0.00467991	0.000325851
10338144	-2.51438e-05	5.29327e-05	0.000147394	8.70115e-05	3.45501e-05	-2.08474e-05	-8.76558e-06	0.00559556	-0.000102695	0.000218607	-0.000172558	-3.12247e-05	-1.46575e-05	-0.000400329	-6.99255e-05
10338145	4.52028e-05	-7.83933e-05	-2.11264e-05	-0.000199698	-0.000225252	0.000170572	0.000225144	-0.00557857	0.000158087	0.000138518	-0.000452963	0.000465992	0.000252326	0.000937401	0.000476135
10338146	7.98071e-05	-7.45597e-06	3.93944e-05	-3.23494e-05	2.39072e-05	-5.77527e-05	-7.96445e-05	-0.00559807	0.000123117	4.05109e-05	-3.71029e-05	-0.000139879	-5.43873e-05	0.000100347	-0.000148646
10338147	-4.66179e-05	2.07087e-05	-0.00101158	-0.000144945	-0.000133412	-5.62969e-05	0.00010838	0.0055862	-0.000101229	0.000192585	-4.88404e-05	0.000118276	0.000217228	-5.5043e-05	0.000278038
10338148	8.93833e-05	3.31715e-05	-1.81311e-05	-0.000161171	-6.04492e-06	-1.89064e-05	2.58855e-05	-0.00559789	-4.78775e-05	0.000113247	5.68155e-05	-1.19688e-05	0.000180902	-9.52333e-05	-0.00010441
10338149	-1.76011e-05	-5.70125e-05	0.000117701	-6.53369e-05	-1.08659e-06	-1.87377e-05	2.94077e-05	0.00559708	1.66334e-05	0.000122309	-8.08306e-05	-0.000133618	0.000155759	-4.82282e-05	1.77492e-05
10338150	0.000322457	0.000117853	-0.00224613	-0.000573901	-0.000306312	-0.000284415	-0.000481342	0.00556476	-0.000496535	-5.5817e-05	-0.000816637	-9.06715e-05	9.64965e-05	-0.000501378	-0.000109519
10338151	-0.0003432	0.000805106	-0.000383942	0.000285053	-0.000101577	-0.000621857	0.000451977	-0.00556757	-0.00117263	-0.00025506	-0.00243689	-0.000231174	-0.000173311	-0.00123343	0.00114354
10338152	4.00427e-05	4.17683e-05	9.8383e-05	3.50016e-05	5.1506e-05	-0.000138745	-7.15134e-05	0.00559589	-5.16439e-05	-3.86097e-05	-7.83908e-05	-7.96943e-05	-2.45432e-06	2.92378e-05	-0.0001175
10338153	-3.08998e-05	8.89036e-05	0.000133067	0.000270053	5.16042e-05	0.000126702	1.99549e-05	-0.00559594	-3.62395e-05	-0.000266845	-0.000298129	-0.000178693	0.000181191	-0.000108969	-0.000486179
10338154	0.000152641	5.74325e-05	2.12007e-05	0.000249788	8.63743e-06	-0.000224945	-0.000342204	0.00558199	-2.86151e-05	0.000137577	4.7321e-05	0.000263996	-0.000603007	-0.000721942	-0.000693105
10338155	0.000238638	-6.06273e-05	0.000324666	-0.000124236	7.01416e-05	-9.1643e-05	-3.02239e-05	-0.00558997	4.97321e-05	-4.06178e-05	-3.31214e-05	6.01738e-05	0.000123475	1.21973e-05	-2.08496e-05
10338156	5.10794e-05	3.87105e-05	3.2703e-05	1.42319e-05	-8.27366e-05	-5.78565e-05	8.19813e-05	-0.00559457	2.74697e-05	0.000192661	0.000387125	0.000172688	0.00030351	0.000251741	0.000195952
10338157	4.61846e-05	-2.13756e-05	0.000294816	0.000181524	-6.21052e-05	5.03826e-05	0.000153818	-0.00558941	2.56058e-06	-6.22198e-05	2.42627e-05	3.33653e-05	0.000176161	-2.63812e-05	0.000101308
10338158	8.18674e-06	5.13861e-05	-0.000154185	-0.000102308	-1.33703e-05	0.000113305	-3.22666e-05	-0.00559653	7.69827e-05	-6.12576e-05	-0.000176031	4.08583e-05	0.00015612	0.000284899	-0.000209655
10338159	-5.72267e-06	3.54983e-05	-8.75083e-05	0.000149371	7.47491e-06	-1.50103e-05	-8.33658e-05	-0.00559737	2.23543e-06	5.36767e-06	-0.000100525	-6.93052e-05	8.8853e-05	0.000141535	2.93391e-06
10338160	0.0006215	0.000316866	-0.000664001	-0.000288815	-0.000415857	0.00213771	-6.5279e-05	-0.00560839	0.000117324	-0.000237759	-0.000575339	0.000109731	0.000676816	-0.000781789	-0.0012588
10338161	0.00105667	-0.00146124	-0.000716073	-0.000510214	-0.000963487	-0.00141081	0.00203526	-0.00556632	0.00165544	-0.000610298	-0.00431772	0.000705961	-0.00344403	-0.000728641	-0.00150264
10338162	5.39686e-05	-2.42642e-05	4.0766e-05	2.59473e-05	3.83433e-05	-5.82372e-05	-0.000106578	0.00559441	-9.45519e-07	-5.82226e-05	5.31196e-05	-6.42555e-05	0.000623066	-9.39709e-05	-0.000259556
10338163	-0.000285905	6.81558e-05	-0.000232009	-3.88218e-05	0.000135003	5.61381e-05	-0.000279624	0.00559094	0.000217569	-8.24764e-05	9.91434e-05	-1.45863e-05	-0.000296339	0.000197727	8.91013e-06
10338164	9.91669e-05	-2.4437e-05	6.65076e-05	-9.22327e-05	3.20915e-05	3.05647e-06	-3.31403e-05	-0.00559903	0.000152913	0.000118889	0.000139394	-4.0635e-05	0.000247008	-8.24772e-05	-0.000233846
10338165	-2.16717e-05	-6.03349e-05	4.60668e-05	7.38316e-05	8.79023e-07	2.92763e-06	6.7758e-05	-0.00559261	-2.36622e-05	-5.65604e-05	-3.69774e-05	1.5223e-05	0.00017144	4.05054e-05	0.000111363
10338166	4.3312e-05	0.000107352	-0.000392224	-1.30017e-05	-5.60738e-05	-6.02815e-05	-1.49573e-05	0.00558761	-0.00014533	0.000203974	9.87559e-05	-0.00016613	-0.000182449	-4.61951e-05	0.000151077
10338167	-0.000167458	-0.000645796	-1.58287e-05	-0.000150342	0.000415001	-0.000123754	0.000851605	0.00560578	-8.33529e-05	0.000277016	-0.000107876	0.00046447	-0.000415312	2.47167e-06	0.000507926
10338168	0.000281734	-0.000139958	0.000170758	0.000431359	0.000196717	9.3426e-05	-0.000433264	-0.00559819	-6.92743e-05	0.000176212	-0.000463243	0.00037387	-0.00012313	-0.000579844	-8.62854e-05
10338169	0.000190174	0.000183435	0.000440183	0.000595579	0.000488794	0.000611198	-0.00169124	-0.00555405	-0.000836884	-0.000294763	-0.00317361	0.00176636	0.00269908	-0.00243726	0.000890295
10338170	3.19302e-05	-1.04562e-05	-4.23056e-05	-2.35187e-05	2.94758e-05	-1.36169e-05	5.93842e-06	-0.00559633	-9.46563e-06	4.78304e-05	-0.00010835	7.07224e-05	-0.000152434	-3.73671e-05	3.11262e-06
10338171	6.59101e-05	7.06309e-05	-8.72929e-05	0.000298467	-3.81593e-05	6.3589e-05	-3.2471e-05	0.00559249	2.77225e-05	0.000159746	-0.00016409	-4.03369e-05	-1.72132e-05	-0.00017241	-3.26148e-06
10338172	0.000105375	-3.64315e-05	4.79286e-05	0.000711571	6.44195e-05	-8.53619e-05	1.6929e-05	-0.00559673	-1.44631e-05	-0.000139313	6.30656e-05	0.000222469	-0.000150902	0.000134506	8.93007e-05
10338173	-0.00137783	0.000818796	-0.00180899	-0.0017601	0.000650944	-0.00242108	-0.000199434	0.00557614	-8.01987e-05	-0.001711	0.0004591	-0.000571118	0.00151787	-9.89561e-05	-0.00291226
10338174	8.80355e-05	-8.70129e-05	-5.71056e-06	0.000395751	-6.40356e-05	-7.64544e-05	-0.000117548	0.00559354	0.000112038	0.000128347	2.75162e-05	0.000269797	8.28008e-05	-0.000396735	4.78342e-06
10338175	0.000126446	-4.38419e-06	-0.000939929	0.00162444	0.000355072	-0.000315792	0.00100449	0.00564302	-0.000561131	-0.00156538	-0.000289664	0.000225282	-0.0034064	0.00120769	0.00383725
10338176	0.000111927	1.5824e-05	-0.000906316	0.000243633	-0.000222512	-0.000345982	0.000101239	-0.00560552	-0.000164881	-0.000404422	-0.000134928	-5.55474e-05	0.0003133	-3.37716e-05	-0.000220678
10338177	3.00847e-05	0.000123158	-0.000135766	0.000146605	-2.11288e-05	0.000156328	9.77965e-05	-0.00559548	5.7694e-05	5.63982e-05	-0.000421178	3.83121e-05	-0.000210738	-0.000201982	4.3249e-06
10338178	8.67564e-05	-9.52027e-06	8.94531e-05	-0.000173153	-1.24141e-06	4.62853e-06	-5.92704e-06	0.00559732	-6.62668e-06	-8.77974e-05	0.000142241	2.46176e-06	-7.80188e-05	-2.20846e-05	1.08712e-05
10338179	0.00020554	-7e-05	0.00130026	-0.000109155	-0.000102801	-0.000334537	0.000473399	-0.00558239	0.00050434	0.000236081	-3.64689e-05	-0.000806734	-0.000344435	-5.2344e-05	-7.66047e-05
10338180	-0.000198528	-0.000740681	0.00114631	0.00448377	-0.00593425	0.00188643	-0.0014736	0.00545373	-0.00211644	0.00364142	0.00160462	-0.00170021	-0.00345097	0.00240012	-0.00295979
10338181	-3.52592e-05	-2.66819e-05	-8.06787e-05	0.000134163	1.19598e-05	9.18996e-05	-1.417e-05	0.00559302	4.65064e-05	9.67419e-05	2.70575e-05	-0.000100482	4.16452e-05	2.03022e-06	1.00735e-06
10338182	1.39601e-05	-4.07818e-05	8.69574e-05	0.000111256	1.37332e-05	-0.000131418	0.000199074	-0.00559176	0.000123352	-0.000138839	-6.8299e-05	0.000155872	-0.000390254	5.43659e-05	4.00215e-05
10338183	-5.07625e-05	-3.67079e-05	-1.69475e-06	-7.07027e-05	-1.29063e-06	4.98517e-05	-2.21807e-05	0.00559622	-3.47424e-05	6.31559e-07	2.73757e-05	3.14856e-05	-3.269e-05	1.60449e-05	-3.49148e-06
10338184	-9.25965e-05	-0.000228302	-0.000124981	0.00027959	-0.000150754	0.000126179	7.29121e-05	0.00558038	-2.17979e-05	-2.59171e-05	0.000899817	-0.000144692	-0.000326499	-0.000324151	-8.06434e-05
10338185	0.000263126	-0.000373723	9.46453e-05	-0.00173007	-0.000327228	0.00104453	0.000378118	-0.00559745	0.000912296	0.000838611	-0.00166905	-0.00037061	0.00130301	-0.00193112	-0.00113942
10338186	0.00167583	0.000456971	-0.0024242	0.00526201	0.000652293	-0.000922512	-0.00163127	-0.00545793	-0.000547446	-0.00343896	-0.00382889	0.0156561	0.00639389	0.00404911	-0.0014159
10338187	2.05349e-05	0.000202222	0.000332351	-0.000438633	0.00029924	-4.93779e-05	-0.000482048	0.00558726	8.66127e-05	0.0007907	2.65885e-05	-0.00033381	-0.000136985	-7.62538e-06	-0.000267776
10338188	7.68198e-05	0.00011498	-3.58332e-05	0.000367147	-5.40971e-05	-0.00019831	7.96297e-05	0.00559045	0.000139645	0.000278749	0.000466263	0.000637528	0.00010184	-2.77687e-05	-0.000285004
10338189	1.91877e-05	3.3299e-05	-0.000149298	-0.000183022	-3.47586e-05	-8.73789e-05	-0.000109536	0.00559508	-2.62745e-05	3.67474e-05	-0.000111994	5.16675e-05	-0.00010992	9.86364e-06	7.15783e-06
10338190	2.54076e-05	1.53465e-05	9.2593e-05	-1.35597e-05	4.60099e-06	0.000404385	-5.53833e-05	0.00559484	-7.16579e-05	-2.78423e-05	0.00014039	-0.000114337	0.000157019	-0.000242409	3.07242e-05
10338191	9.50328e-05	0.000151086	9.60261e-05	-6.28434e-05	1.03389e-05	-0.000129921	-1.95941e-05	-0.00560123	-6.83914e-05	4.42453e-05	0.000214234	-0.000135536	-0.000268441	8.57101e-06	-0.000196713
10338192	1.20748e-05	-1.71354e-05	-0.000366676	-0.000132546	-0.000143783	0.000257626	0.000138561	0.00559259	9.22877e-06	0.000239631	-7.53322e-05	3.66285e-05	0.000213977	-4.44197e-07	8.12406e-05
10338193	6.373e-05	-2.23664e-05	7.2186e-05	-0.000120206	-1.12914e-05	-3.91959e-05	3.10253e-05	-0.00559545	5.64166e-05	-4.81637e-05	0.000153471	-1.70453e-05	0.000161644	2.80628e-05	-3.28096e-05
10338194	-3.69063e-05	-1.45658e-05	-7.84807e-05	-2.50586e-05	-2.88509e-05	7.63895e-05	3.83796e-05	0.00559687	1.64468e-05	9.52746e-06	-0.000160464	1.19104e-05	-0.000116504	-0.000190056	0.000100169
10338195	-0.000341572	-6.70602e-05	-0.00135592	1.23023e-05	-2.82428e-05	-7.67348e-05	-0.00140391	0.00557003	3.53905e-05	-0.000442749	-0.000330028	0.000458224	-0.000109943	0.000267434	-0.000146532
10338196	-0.000133246	-8.95664e-05	0.000454391	0.000270209	0.000413982	0.000129153	-0.000492521	-0.0056012	-6.01554e-05	0.00028841	-0.000148955	-0.000259681	-0.000510087	-0.000249148	-0.000189808
10338197	0.000191481	-6.78853e-05	0.000293399	0.000815511	-0.000116883	0.000209757	-5.18338e-05	-0.00561008	0.000375555	1.20671e-05	9.62583e-05	-0.000186813	-0.000278792	-0.000708804	-0.000659404
10338198	-2.2208e-05	6.20858e-06	0.000165426	-0.000267254	0.000120147	0.000150016	-0.000160533	-0.00559373	-0.000102653	0.000124327	-0.000501195	-6.3684e-05	0.000511374	-0.00028376	-0.000233857
10338199	-0.00026647	4.44191e-06	0.000228894	-0.000502688	-0.000132455	0.000306436	0.00017346	0.00559869	-0.000110615	0.00018271	0.00017964	-0.000265221	0.000245784	0.000211932	8.92538e-05
10338200	0.000544699	2.99582e-05	-0.00021485	0.000267642	-0.000711316	0.000553502	0.000304213	0.00559541	5.42417e-06	-0.000325424	0.000258707	0.000564438	0.000829614	0.000343225	-0.000831478
10338201	-5.33253e-05	-0.000169458	-1.55795e-06	0.000113121	9.12247e-06	-5.67714e-05	0.000108817	-0.00559371	4.7314e-06	-8.20023e-05	-0.000116873	0.000155092	7.724e-05	-8.32186e-05	2.38239e-05
10338202	-6.96258e-06	-1.19389e-05	-9.82918e-06	-7.89119e-06	-2.17874e-05	1.32692e-07	-2.59873e-05	0.00559584	9.00123e-06	-2.27404e-05	-1.7384e-05	-5.18334e-05	-3.37787e-05	3.22256e-06	2.15215e-05
10338203	2.10115e-05	4.47889e-05	-2.61506e-05	-7.12257e-05	-6.89428e-05	5.39779e-05	0.000155032	-0.00559577	-2.42961e-05	4.96556e-05	-3.82726e-05	-1.61517e-05	5.06147e-05	7.00696e-05	-7.77791e-05
10338204	-1.94856e-05	-4.86894e-05	5.82614e-05	-0.000294104	-0.000112077	-0.000143129	0.000127281	-0.00559136	3.33747e-05	6.33456e-05	-0.000270574	0.000114885	6.73148e-05	-0.000139194	-8.58807e-05
10338205	8.66098e-05	3.57292e-05	0.00032587	-5.31146e-05	8.48946e-05	-5.67561e-06	7.62419e-05	-0.00559377	5.79771e-05	-9.30619e-07	5.5265e-06	-4.71882e-05	-1.53663e-05	-0.000162355	-0.00027251
10338206	-0.000442105	-0.00130225	-0.000422764	0.000169766	0.000595719	6.63581e-05	3.84182e-05	0.00558336	0.000313776	0.000463479	0.000717394	0.000943378	-0.000994324	0.00102239	-0.000157477
10338207	-0.00283713	-0.000287865	0.00168145	0.00141791	0.00209774	-0.000487978	7.29575e-05	-0.00552301	-2.09439e-05	-0.00990042	0.00140678	-0.00228316	0.00106455	-0.00149791	0.000670757
10338208	9.97768e-05	-5.56214e-05	0.000118464	-0.000170887	-7.80922e-05	5.53831e-05	9.35815e-05	-0.00559585	9.86361e-05	0.000344687	-0.000379052	1.56275e-06	0.000149768	-4.49689e-05	-0.000273111
10338209	0.000244949	0.000115008	-0.000509264	-0.000127307	-0.000246876	0.000754172	-1.5593e-05	0.00558708	1.19393e-06	-5.25345e-05	-8.31598e-05	0.000129362	0.000346761	-0.000338124	-0.000460049
10338210	1.19873e-05	5.84685e-05	-0.000126841	-9.14264e-05	-1.09173e-05	-4.22647e-05	7.48436e-05	-0.00559647	-7.79508e-05	-0.000142055	6.07876e-05	-5.57872e-05	-4.94509e-06	3.31993e-05	4.91052e-05
10338211	-0.000778291	-0.000161964	-0.00185338	0.000683336	0.000409678	0.00215017	-0.000313355	-0.00564666	-0.000853935	0.00227485	-0.000233042	0.00125363	0.00105684	-0.00225226	-0.000506925
10338212	-0.000147203	-8.33769e-05	-8.05437e-05	0.000154781	0.000111816	5.50142e-05	0.000160695	-0.00559242	-9.50339e-06	-1.00316e-05	-0.000246543	9.48356e-05	0.000153542	0.000345804	7.20729e-06
10338213	0.00026333	0.000537691	-0.00159318	0.000358357	-0.000284716	6.80082e-05	0.000263026	0.00558826	0.000247061	-0.00100916	-0.0001856	0.000605788	0.000124282	0.00104519	-0.000587738
10338214	5.50427e-05	5.31803e-05	-9.94498e-05	0.000396008	4.40759e-05	0.000141181	-0.000122729	0.00558967	-4.75344e-05	0.00019114	-0.000295595	-3.59859e-05	0.000230992	-0.00013802	-0.000252068
10338215	1.06518e-05	4.81395e-05	8.93237e-05	0.000113704	-5.69364e-05	0.000100173	-6.52983e-06	0.00559604	6.64754e-05	0.00011142	8.15866e-05	3.21203e-05	7.66247e-06	-0.000125629	-1.1721e-05
10338216	2.24157e-05	1.91662e-05	0.000122451	-0.000114045	-1.61968e-06	-0.000145121	-3.7485e-05	-0.00559554	5.02865e-05	5.00257e-05	-9.0156e-05	7.7125e-05	0.000204265	-7.01074e-06	-0.000281057
10338217	-7.5928e-05	-9.3027e-05	0.000634809	0.000791263	2.04964e-05	0.000112163	-5.35884e-05	-0.00559099	-7.90845e-05	-0.000201325	0.000218974	6.36365e-05	-0.000136448	-2.84501e-05	0.000115787
10338218	0.000191658	-7.14476e-05	-7.78307e-05	-0.000481965	-6.89689e-05	-0.000369236	-0.000160291	-0.00559256	-2.07773e-05	7.97381e-07	-2.6701e-05	7.56697e-06	0.000304745	0.000743212	2.59461e-06
10338219	0.000137426	0.000137987	0.000125576	-8.41371e-05	0.000210952	0.000318508	-0.000527816	-0.00559595	-2.94538e-05	-0.000297075	-0.000141171	-0.000139903	0.000960208	-0.00047507	-0.000263002
10338220	9.408e-05	6.4272e-05	-8.56072e-05	-0.000218637	-2.55159e-05	-0.000108415	6.19911e-06	-0.00559511	-7.48637e-05	1.44345e-05	-4.76903e-05	0.000114218	9.3021e-05	0.000125667	-6.24944e-05
10338221	-6.66782e-06	-2.41364e-05	0.000440416	0.000839984	-4.53596e-05	0.000453828	-4.27043e-05	-0.00559364	0.000126862	-0.000154545	0.00051855	9.4087e-05	0.000140315	0.000213811	0.000309774
10338222	-9.65753e-06	-2.37673e-05	6.55085e-05	0.00011267	-5.47088e-05	-0.000104245	-1.4229e-05	-0.00559259	-8.97682e-05	-0.000249242	-0.000105769	0.000172339	9.86643e-05	-1.09439e-05	-0.000117697
10338223	0.000324692	-1.55157e-05	-0.000170139	-0.000399586	-0.000146164	0.000630228	-0.000101391	-0.00560212	-0.000115461	0.000176938	-0.00031417	-8.17003e-05	0.000197915	-0.000179562	-0.000391625
10338224	-3.45693e-06	-0.000262157	-6.30915e-05	-0.000244946	-0.000305187	-0.00012587	0.000114506	-0.00559258	-2.3754e-05	7.31974e-05	-0.00035405	0.000477712	0.000624862	1.04661e-05	-0.000139916
10338225	0.000153512	-1.4604e-05	-7.95512e-05	6.61606e-05	-0.000133699	1.25977e-05	0.000134918	0.00559226	4.30891e-05	0.000106758	0.000522551	1.85795e-05	-0.000234842	5.79793e-05	0.000214046
10338226	-0.00259124	0.00936463	-0.00484684	-0.0298817	0.0020262	0.00782922	0.00049738	-0.005602	-0.000485801	-0.0038754	0.022385	0.0100698	0.00887946	-0.0178703	-0.0047391
10338227	-6.41009e-05	-6.57404e-05	9.80431e-05	9.22775e-05	5.37285e-05	3.36453e-05	-4.08694e-05	0.00559572	3.48334e-05	-4.24276e-05	4.43933e-05	-1.94471e-06	-2.95356e-05	-0.000110362	-5.68078e-05
10338228	-2.66019e-05	-5.38568e-05	-0.000604491	-0.000111176	-0.000131128	9.39092e-05	-0.00059223	-0.00560247	0.000220776	-0.000297168	-0.0004581	0.000122645	-0.000106401	0.000337879	0.000112964
10338229	-0.000103349	-4.48478e-05	8.73387e-05	0.000143603	5.2154e-06	0.000274717	-9.99067e-05	0.0055912	7.19096e-05	-6.50998e-05	0.000215402	-7.32129e-05	4.69048e-05	-0.000230772	-0.000213914
10338230	-0.000178698	-0.000100296	0.000163698	0.000167673	3.33138e-05	-2.98882e-05	-9.92775e-06	0.00560479	-2.51606e-05	-0.000110996	-0.000408919	0.000240509	0.000127482	-0.000504002	0.000111898
10338231	-8.98586e-05	9.41588e-06	-0.000215492	0.000122825	2.14225e-05	5.09741e-05	0.00012105	-0.00559882	8.3753e-05	-3.0539e-05	0.000135411	-1.88546e-05	-9.4226e-05	1.98245e-05	5.57155e-05
10338232	-0.000721169	-0.000435152	0.00438016	0.00457303	0.000716735	0.00343372	0.000112238	-0.00559655	-0.00063636	-0.00154766	-0.00610823	-0.0034776	0.000910788	-0.00819238	-0.00458767
10338233	-0.000481619	-0.00354211	-0.00255443	-0.00895562	0.00082428	-0.000870966	-0.00177026	0.00562303	0.00135022	-0.00158617	0.000521084	0.00460272	-0.00993001	0.00496383	0.00124791
10338234	-8.66549e-05	3.21977e-05	-8.31794e-05	-0.000191363	-5.08205e-06	0.000386767	-4.52579e-05	0.00558933	0.000257945	0.000333866	0.000149049	0.00015153	0.000342446	-0.000242094	-0.000526162
10338235	-0.0563936	0.0478356	0.185197	0.0968849	-0.0981197	0.162688	0.0956666	0.0112557	0.249664	0.0395385	0.0109788	-0.0509645	0.328902	-0.0275413	0.117258
10338236	-0.000640505	-0.000636583	0.00128163	-0.0023543	0.000316588	-0.000643954	-0.000379787	0.00566236	0.000918355	-0.00203905	-0.00196085	-0.000719978	0.00130632	0.00115261	-0.000153887
10338237	0.000109349	-5.23017e-05	-0.000339972	0.000108986	-0.000123381	0.000127953	-0.000230723	0.00558562	9.05792e-05	4.38722e-05	6.12754e-05	-7.73606e-05	-8.11618e-05	-1.08821e-05	-0.000128785
10338238	-0.000122102	-4.80332e-05	1.99626e-06	0.000109761	8.24894e-05	6.93234e-05	-2.73709e-05	0.00559424	3.79377e-05	-0.000101815	1.86282e-05	-0.00023733	-5.91266e-05	-0.000241054	1.94283e-05
10338239	-6.74775e-05	-0.000232356	0.000191892	0.000213171	8.0007e-05	-0.000274944	-7.32961e-05	-0.0055758	-0.000248784	-0.000525965	-0.0015375	-0.000243704	0.000365516	-0.000394471	0.000124874
10338240	0.015278	0.00299111	-0.00117464	-0.0194017	-0.00491448	0.00272884	-0.00621984	0.00528589	0.00927141	0.0139586	0.0181305	0.000999333	-3.06881e-05	-0.0102931	-0.00910919
10338241	-3.94889e-05	-1.5345e-05	0.000142562	-4.60056e-05	4.94446e-05	0.000126755	-4.22062e-06	-0.00559451	-8.26017e-05	0.000505226	-0.000237068	0.000147361	-0.000230375	0.000174439	0.000172612
10338242	0.000214826	4.37177e-05	0.000213286	0.000102877	0.000173093	0.000306367	-0.000511058	-0.00559857	4.07095e-05	0.000166003	-2.87183e-05	0.000191249	0.000729019	-0.000255695	-0.000382313
10338243	-2.8086e-05	-9.11578e-05	-2.69964e-05	9.3374e-05	-2.00881e-06	-5.36552e-05	-6.15648e-05	0.00559828	2.93852e-05	-5.41299e-05	-0.000192785	-0.000122369	2.01873e-05	-2.67038e-05	0.000130197
10338244	1.56225e-08	4.59297e-05	-0.000570429	-5.41939e-05	5.236e-05	-4.60376e-05	-0.000241175	0.00558481	-0.000115286	4.47563e-05	0.000199898	-8.31322e-05	8.26262e-05	0.000139725	7.22645e-05
10338245	-0.000112503	5.06943e-05	-7.11351e-05	0.00144161	3.98552e-06	0.000273233	-0.00016261	0.00559466	-1.65611e-05	0.000235152	-0.000330385	0.000377106	6.70028e-05	-0.00015128	0.000191612
10338246	0.000142088	2.62601e-05	-8.55818e-05	8.48563e-05	-8.08277e-05	-0.000111414	7.17265e-05	-0.00559619	-3.76737e-05	-0.000101614	0.000194731	0.000121091	6.71454e-05	0.000136677	6.34725e-05
10338247	0.00017913	0.00030784	-0.000632703	-0.00158531	-0.000178959	0.000669132	4.73877e-05	0.00557879	0.000324944	-2.02621e-05	0.00237741	0.000521797	0.000731172	-0.000248783	-4.18152e-05
10338248	0.000662785	-0.000312531	0.000258351	0.000378905	-3.52525e-05	-0.000200762	-0.000469906	-0.00560967	0.000159803	0.000539049	0.000237569	-0.000358358	0.000119008	0.000343452	-0.000124928
10338249	0.000107435	-6.59932e-07	-0.000756063	5.34607e-05	0.000127484	1.72813e-05	-0.000610829	0.00558152	0.000158514	4.02406e-05	-0.000257379	-1.07145e-05	-7.56631e-05	-0.000267064	-6.69743e-05
10338250	3.07051e-05	2.4169e-05	-1.35284e-05	-0.000274407	-1.05397e-06	-4.1289e-05	4.26171e-05	-0.00559819	-9.05949e-06	0.00010955	0.000168025	-8.42876e-05	-4.65e-05	-6.45902e-05	1.39814e-05
10338251	0.000976961	0.000933181	0.00160147	-0.00281079	0.001504	0.000811897	-0.00055778	0.00560846	-0.00153444	-0.00132479	-0.00078488	-0.00131513	-0.0018792	-0.00123556	-0.0027842
10338252	0.000698014	-0.000555261	-0.000605757	-0.000486911	0.000746524	-0.000235889	-0.000282472	-0.00556707	0.00141783	0.0009242	0.000149941	0.00130245	-0.00255512	0.000352514	0.00318542
10338253	-1.47687e-05	-6.91818e-05	-3.98949e-05	-9.67148e-05	3.26006e-05	-5.10609e-05	-7.46282e-05	0.00559791	7.89363e-05	1.24637e-05	-0.000148504	0.000172856	-3.82379e-05	7.43328e-06	-3.05268e-05
10338254	2.69783e-05	0.000164913	-1.39958e-05	-9.45209e-05	-0.000198757	-6.30219e-05	0.000148181	-0.00560181	-0.000431122	-3.57437e-05	-2.60123e-05	-0.000637285	-0.000186524	0.000178521	-8.53495e-05
10338255	8.94155e-05	5.38504e-05	0.000227032	-9.04372e-05	-0.000101382	-8.14304e-05	0.000167874	0.00562126	-0.000215743	-0.000642946	-0.00049688	0.00017169	0.000618565	-0.00011519	0.000517724
10338256	2.36627e-05	3.22329e-06	2.70296e-05	0.000126504	1.0608e-05	3.04888e-05	4.81527e-05	-0.00559571	-3.22898e-05	-8.20422e-06	9.44464e-06	-5.72281e-05	-2.83745e-05	-8.32863e-05	0.000111971
10338257	0.00011298	-0.000100346	0.000141754	0.000103573	2.15073e-05	-0.0001706	-3.33726e-05	-0.00558808	1.31442e-05	-7.39369e-05	-0.000338335	0.000471983	0.000154814	-3.24284e-05	-1.72139e-05
10338258	-4.07843e-05	-7.07692e-05	0.000131078	7.9437e-05	0.000102649	-4.04229e-05	-0.00011955	0.00560069	-1.50018e-05	-7.47048e-05	-0.000353521	-3.22972e-05	5.78466e-05	-0.000473673	8.11214e-05
10338259	-8.18762e-05	-0.00012146	7.70213e-05	0.000149488	-3.35786e-05	-3.43358e-05	-2.77266e-05	0.0055932	1.48574e-05	1.61521e-05	5.81605e-05	8.75351e-05	-0.00022206	-0.000176614	-6.90491e-05
10338260	-0.000661769	0.000308459	-0.000411367	0.00188742	0.00118601	0.000176605	-0.000478957	0.00563292	-0.000488763	-0.00217362	-0.000399672	-0.00066486	0.000460797	-0.000190996	0.00286321
10338261	-4.22832e-05	2.78152e-05	-6.36789e-05	1.13298e-05	-1.86105e-05	6.99518e-05	-1.70737e-05	0.00559553	-4.58398e-06	5.425e-05	-3.75913e-05	-2.1613e-06	5.08043e-05	3.58066e-05	4.63069e-06
10338262	-1.52225e-05	-8.99954e-05	8.70207e-05	0.000125629	5.16468e-05	2.70831e-05	5.00721e-05	-0.00559179	8.05476e-05	-0.000145617	3.11242e-05	2.64279e-05	0.000142684	0.000138073	0.000129789
10338263	4.52922e-05	-3.81079e-05	2.45463e-05	-4.85487e-05	-2.91928e-06	7.43737e-05	-2.69185e-05	0.00559825	-6.36082e-05	3.22559e-05	-0.000133901	9.51214e-05	3.23423e-05	3.60566e-05	-1.82683e-05
10338264	-9.91809e-05	2.23808e-05	-2.18823e-05	-6.42e-05	-3.57892e-05	0.000294	-0.000112823	0.00558783	2.26685e-05	4.61247e-05	-0.000244755	-6.87114e-05	2.70181e-05	-0.000434911	-0.000614332
10338265	4.81102e-05	-0.00378902	0.00203596	-0.0058665	-0.000351093	0.00976298	0.00592723	-0.00544199	0.00791429	0.00900899	-0.0172238	0.00493039	-0.00980265	-0.000985206	-0.00305192
10338266	4.90056e-05	-0.000247145	-0.000278722	0.000235272	2.28777e-05	-6.03057e-05	-4.40146e-05	-0.00558822	-7.75691e-05	0.000127898	-0.000583221	0.000242732	0.000783791	3.42512e-06	0.00035092
10338267	-0.000319199	-0.000171977	-0.00018842	1.03226e-05	0.000406211	-0.000164025	2.39871e-05	0.00560922	0.000272687	0.000332164	-0.000995963	0.000709531	0.000304561	-2.36907e-05	0.000241852
10338268	-7.53363e-05	-0.000251244	-0.000101438	0.000289479	-0.000497487	0.000289449	0.000609341	0.00561088	-2.04996e-05	-0.000608006	0.000180874	0.000318132	0.000476388	0.000847156	0.000704207
10338269	0.000350589	-0.000202072	0.000649422	-0.000325692	0.000158935	-0.000160489	-9.08507e-05	-0.00557413	0.000330375	5.46125e-05	-0.00050332	0.000451807	-0.000258102	-0.000228783	0.000712698
10338270	0.000350975	0.000349614	0.000333755	6.43197e-05	-0.000207951	3.46009e-05	-0.000188957	0.00560838	-0.000359989	-3.33888e-05	-0.000144609	-8.99206e-05	-2.2854e-05	-0.000160833	0.00110009
10338271	-1.25243e-05	7.81702e-05	-5.60675e-05	-0.000193635	-3.08491e-05	-1.1837e-05	5.08002e-05	-0.00559403	0.000147783	9.95645e-05	-0.000177363	6.5872e-05	0.000386906	0.000221048	-0.000271178
10338272	3.43508e-05	-5.19504e-06	4.95428e-05	5.69296e-05	1.98734e-05	-1.23434e-05	-8.87384e-05	-0.00559338	3.23728e-05	-9.95238e-05	-7.37273e-05	0.000134803	-1.2092e-05	3.31066e-05	9.95252e-05
10338273	2.29066e-06	-2.96888e-05	4.80617e-05	1.05845e-06	-5.81485e-05	-0.000156568	2.93345e-05	0.00559806	-3.51262e-05	-9.42151e-05	0.000114379	-2.09805e-05	9.92867e-06	0.000123717	0.000126807
10338274	7.23948e-05	4.84644e-05	-0.000200003	0.00021269	-2.17573e-06	0.000175275	-0.000148303	0.00559316	6.29696e-05	-0.00013288	-0.000306512	-0.000133105	0.000516103	-0.000287002	-0.000157895
10338275	2.01381e-05	2.7337e-06	-0.000119033	4.14502e-05	1.20205e-06	6.32455e-05	0.000154718	-0.00559715	5.00513e-05	1.58801e-05	-9.26125e-05	1.39959e-05	-0.000220801	0.000105066	-5.4436e-05
10338276	-0.000398852	-0.000373099	-0.000448238	0.000319963	2.32849e-05	6.25512e-05	0.000236592	-0.0055811	6.85892e-06	-0.000903962	-0.00112075	0.000364296	0.000428726	-0.000579674	0.000566039
10338277	0.000221387	0.000156689	-0.000566449	-0.000397327	-0.000241909	-0.00105248	-1.48078e-05	0.00559024	7.17062e-05	-6.626e-05	1.20478e-06	8.38512e-05	0.000523053	-2.37295e-05	-0.000314863
10338278	0.000167426	0.000113315	-0.000140706	-1.76709e-05	7.0618e-06	-0.000144278	-1.86032e-05	-0.00560037	-8.3438e-05	0.000130241	0.000260831	-0.000356839	-0.000549834	-9.62959e-05	0.000599853
10338279	4.33018e-05	-0.000147005	0.000126908	-0.000207589	0.000128528	0.000284614	4.78173e-05	0.00559511	-0.000100738	-0.000100569	-0.000613942	-0.000552853	-0.00076023	-0.000826241	-0.000123126
10338280	0.00479341	-0.000212528	0.00409219	-0.000686552	-0.000466806	0.000674761	-0.000607383	-0.00552988	0.00084357	0.00260286	0.00014384	-0.000292792	-7.78169e-06	6.17532e-05	0.00347188
10338281	8.17746e-05	-6.6273e-06	-0.000123559	0.000174524	0.000122679	4.82352e-05	-0.000247545	-0.0055965	6.48803e-05	-4.36084e-05	2.21299e-05	0.000400808	0.000488096	-2.03346e-05	-7.59123e-05
10338282	8.77684e-05	0.000328143	0.00028187	4.35798e-05	-0.000291921	0.000229403	0.000265966	-0.00559144	-0.000238891	-0.000372732	0.000292975	3.97325e-05	0.000352669	-0.000392397	8.55518e-05
10338283	-0.000133126	-2.99675e-05	-0.000158564	8.73544e-05	-3.73561e-05	7.97838e-05	8.32943e-06	0.00559241	4.4529e-05	-9.4198e-05	8.99495e-05	6.11251e-06	2.09946e-05	-0.000107089	-1.45394e-05
10338284	1.97006e-05	4.07622e-06	-4.36811e-05	0.000197287	-4.09616e-05	-9.77142e-05	0.000104996	-0.00559435	-7.51934e-05	-0.000199404	2.58799e-05	-2.39409e-05	-3.68217e-05	0.000188853	0.000160582
10338285	-8.35581e-05	3.70524e-06	0.000270378	-0.000397443	-2.58997e-07	0.000106385	-0.000142627	0.00559531	0.000305879	0.000290077	-0.000135333	-4.80287e-05	0.000272425	-0.000430696	-0.000538499
10338286	-8.43341e-05	-2.88065e-05	7.60198e-05	0.000169545	9.27188e-05	-6.68936e-05	7.53769e-05	0.00559613	0.000101218	6.36463e-05	7.58329e-05	6.41297e-05	-6.15991e-05	-1.10771e-05	-2.75872e-05
10338287	-0.000136297	-0.000206828	0.00042471	0.000199981	-0.00010823	-2.81269e-06	0.000106308	-0.00559555	0.000439722	0.00018362	0.000576905	0.000512303	-0.000336174	0.000311771	-0.000280615
10338288	6.4224e-05	0.000230252	-0.000324378	0.00018767	0.000173015	-5.30561e-05	-0.000218302	-0.00560508	-2.71469e-05	-8.99413e-05	-0.000809492	0.000103905	-0.000457476	0.000369282	-0.000963647
10338289	-2.46828e-05	0.000106162	-0.000129277	6.03361e-05	-9.79365e-05	0.000200376	3.35946e-05	0.00559375	-7.13602e-05	4.53894e-05	-0.000319991	-0.000226102	9.2529e-05	-0.000148901	-7.6793e-05
10338290	5.81318e-06	-2.55436e-05	-1.93123e-05	-9.55577e-05	-1.8088e-05	1.12494e-05	-2.1055e-05	0.00559482	1.58225e-05	9.57487e-05	7.05368e-05	7.87422e-05	-1.083e-05	2.60741e-05	-4.87012e-05
10338291	-0.000164513	-8.74371e-05	-0.0002241	0.000297471	-4.11841e-05	-3.11954e-06	9.26963e-05	0.00558997	-0.000113365	7.23446e-05	-0.000141462	-8.01684e-05	-0.000140793	-0.000318697	3.24992e-05
10338292	0.000518222	3.97271e-05	-0.000176042	-0.000468606	-6.88272e-05	-0.000408461	0.000170756	-0.00557781	0.000216946	-0.000826598	0.000164492	0.000207373	0.00109968	0.0004974	0.000426257
10338293	-2.10415e-05	-3.77498e-05	0.000332428	0.000160146	-0.000195977	0.000372723	0.000215992	0.00559724	0.000251347	-0.000250419	0.000217346	0.000196672	0.00081839	-0.000289917	-0.000610984
10338294	0.000167343	3.70003e-05	2.47269e-05	0.000774016	8.68053e-05	8.81213e-05	-0.000221417	0.00558797	-3.96829e-05	5.33383e-05	6.1872e-05	3.15719e-05	-0.000940715	-0.000464799	0.000104891
10338295	-0.000138005	-3.63841e-05	0.000146594	0.000339264	0.0001283	0.000126944	-9.97548e-05	-0.00559435	0.00014343	-8.87889e-05	4.82511e-05	-4.38494e-05	1.23931e-05	2.56096e-05	0.000125774
10338296	7.81267e-05	1.75837e-05	5.38642e-06	-3.92911e-05	-4.7699e-05	8.08807e-05	-0.000140575	0.00559681	-0.000117283	0.000152034	-0.000545189	-5.96066e-05	-9.43439e-05	-0.000147597	-0.000117777
10338297	0.000174749	2.82791e-05	0.00014382	-0.000209761	8.33849e-06	-0.000219138	-0.000132375	-0.00559701	0.000108908	-2.18281e-05	-2.5175e-05	3.36463e-05	7.24628e-05	-0.000298474	-0.000330756
10338298	-5.7442e-05	-3.91636e-05	-0.000172717	-0.000325034	0.000173568	-0.000185132	0.000195756	-0.00559542	-0.000258999	-9.83719e-05	1.18562e-05	-4.12658e-05	0.000361899	-2.295e-05	-7.35737e-05
10338299	-3.07186e-05	2.48245e-05	-3.75937e-05	-0.000344106	0.000120488	-5.62463e-05	-0.000265647	-0.00558736	8.84056e-05	-0.000111903	-0.00104602	-0.000279707	0.000294873	-0.000607596	-0.000127773
10338300	-3.01042e-05	6.82208e-06	3.1475e-05	-1.38873e-05	-1.73518e-06	-2.83999e-05	-1.93863e-05	0.00559371	4.05883e-05	-1.55646e-06	0.000183835	-2.98954e-05	-5.25914e-05	4.00191e-05	-9.64427e-05
10338301	0.00020818	-0.000258441	0.000455854	-0.000751014	-9.57616e-05	-0.00151048	2.25464e-05	-0.00559854	0.000497956	-0.000130124	0.00130241	-0.000124366	0.000322322	-0.000647223	-1.95541e-05
10338302	3.87005e-05	-9.48612e-06	0.000108251	-0.00014194	1.15973e-05	-7.7243e-05	0.000129481	-0.00559414	4.70594e-05	-1.23358e-05	0.000110818	4.16164e-05	2.24261e-05	-5.31734e-05	-9.13001e-06
10338303	3.59001e-05	-2.27479e-05	-3.09304e-05	-0.000475424	-5.86552e-05	-0.000125331	0.000116404	-0.00559357	0.000105267	-0.000100271	-0.000249864	5.4544e-05	-4.80882e-05	-2.93486e-05	-0.000195724
10338304	0.000857507	-0.000337649	8.9325e-05	0.000264679	-0.000293003	-0.00025523	-0.000144276	0.00560956	-0.000395712	-0.000301261	0.000230213	-0.000646422	0.00040317	0.000553594	0.00141613
10338305	-1.36693e-05	-8.44946e-05	-0.000139633	0.000350934	4.13936e-05	-0.000133521	-7.24595e-05	-0.0056003	-7.52722e-05	-6.42789e-05	-0.000261343	9.10865e-05	-0.000200512	-0.000366431	-7.94373e-05
10338306	4.10553e-05	8.8589e-05	-0.000304154	-5.66952e-05	1.84301e-05	4.50307e-05	1.41004e-05	-0.00560396	-0.000187555	0.000233546	0.000114819	-0.0001742	-0.000178642	9.31544e-05	6.00778e-05
10338307	3.57197e-05	0.000344292	-1.75863e-05	-0.000545775	8.65895e-05	-4.78415e-05	-0.000216763	-0.00561011	-0.000222047	0.000279358	0.00108116	-3.19837e-05	-7.44269e-05	-0.000307683	-0.000215682
10338308	0.000607146	0.00028428	-0.000262267	-0.00199438	-0.000263689	-0.000132281	-0.00100258	0.0056058	0.000143791	0.000316263	-0.000154338	-0.00015681	0.00189956	0.000233581	0.00052671
10338309	-7.89024e-05	7.21868e-05	-6.76706e-05	-0.000175191	-8.98408e-05	-0.000138374	9.79693e-05	-0.00558861	-0.00012227	-0.000274669	-0.000253041	0.000137948	0.000289832	0.000917804	-0.000128337
10338310	0.00020183	0.000138785	-7.10477e-06	0.000114767	-2.63311e-05	-4.31185e-05	-5.40713e-05	-0.00560087	-2.83664e-05	3.70172e-05	0.000230622	-4.486e-05	6.2306e-05	-0.000131673	-0.000135555
10338311	-6.98365e-05	-3.12268e-05	-1.74448e-05	0.00034861	-0.000125083	9.4174e-05	7.72062e-05	0.00559436	1.8788e-05	-5.99777e-05	5.46048e-05	0.000107675	-0.000158722	-5.51561e-05	-1.07051e-05
10338312	5.72577e-05	1.64474e-05	9.9278e-05	-9.85147e-06	-2.27861e-05	-0.000120648	9.90924e-06	-0.00559549	3.38736e-05	-0.000168268	0.000159542	0.000144878	5.48612e-05	6.18706e-05	-0.000213238
10338313	-1.57195e-05	1.1616e-05	-1.49994e-05	9.55743e-05	-5.10501e-06	7.00915e-05	-4.11204e-05	0.00559483	3.85807e-05	9.19117e-05	-5.29345e-05	7.78364e-06	-8.32487e-06	-3.07047e-05	-1.37071e-05
10338314	9.52407e-05	4.15838e-05	3.07008e-05	-4.43286e-05	-7.12639e-05	6.01202e-05	0.000108676	-0.00559663	1.51237e-05	4.47514e-05	5.88314e-05	-1.39387e-05	8.5819e-05	9.43881e-05	-0.000131193
10338315	-0.00310572	-0.000397338	-0.000153431	0.001116	0.00105085	0.00212597	-0.000620461	-0.00560907	0.00246801	0.000245874	0.00246791	1.8772e-06	-0.000660306	0.00114083	0.0011944
10338316	-5.60047e-05	2.50548e-05	6.17551e-06	0.000134713	1.89138e-05	3.66723e-05	-1.89901e-05	-0.00559608	-6.05499e-05	-3.53337e-05	-7.62357e-05	4.95817e-05	-0.000112199	-7.37827e-05	-4.01253e-05
10338317	0.00371088	0.00259746	0.00229221	-0.00573839	-0.00100564	-0.00192972	-0.000189999	0.00565167	0.000563081	-0.00111266	-0.00178981	0.00370374	-0.00524637	-0.00282769	-0.00526162
10338318	6.84755e-05	-1.96561e-05	5.39249e-05	-0.000179765	-8.61588e-05	7.04048e-05	-4.31425e-05	0.00559356	-7.85925e-06	0.000117819	0.000269228	9.77435e-06	0.000222353	-9.62861e-05	-0.000150148
10338319	0.000217474	-0.00015243	0.000212963	0.000690513	8.28933e-05	-0.000140656	-0.000265197	0.00558605	0.000297425	0.000207342	-5.50775e-05	0.00010931	-3.5133e-05	-0.00160848	-0.00030797
10338320	-0.000351532	0.000827355	0.000389605	0.000272231	0.00065408	-0.00356755	-0.00418393	-0.00554522	-0.0025455	-0.00111508	-0.00630401	-0.000324068	-0.00103493	-0.000703449	0.00321968
10338321	-4.41142e-05	3.07561e-06	-0.00014537	0.000772938	-0.000104315	9.43528e-05	0.000170892	0.00559435	-9.86313e-06	0.000210646	-1.9049e-05	-7.81346e-05	-0.000242254	-0.000111469	0.00046064
10338322	-6.42612e-05	-4.01154e-05	-0.000184588	5.97676e-05	-2.63455e-05	1.55186e-05	-0.000153986	-0.00559852	1.31045e-05	-0.00020087	-0.00012153	8.81066e-05	4.26824e-05	3.98451e-05	-5.95886e-05
10338323	3.53832e-05	-6.48473e-05	-4.27284e-05	3.23904e-05	-2.38e-06	-7.99913e-05	1.81494e-05	-0.00559788	-4.77687e-05	9.4894e-05	-5.39091e-05	-8.06504e-05	-0.000167101	-0.000134323	7.10543e-05
10338324	4.89527e-05	4.78347e-05	-4.25677e-05	-0.000199003	2.58452e-05	-8.59318e-05	-0.000151823	0.00558883	-1.351e-05	0.000195852	0.000111241	-0.00012855	-0.000240308	-0.00010567	-0.000133071
10338325	-0.000339028	0.000345073	-0.00170907	-0.00129984	-0.000404609	0.000680646	-5.41586e-06	0.00556858	-0.000627723	-0.000558913	-0.00153504	-4.3363e-05	-0.000153138	-0.000178219	-0.00222297
10338326	0.000138604	7.6137e-05	5.8043e-05	0.000119535	-1.81367e-05	0.000175464	-0.00015135	0.00559215	0.00021655	-2.62265e-05	0.000102591	-1.67461e-05	0.000330023	-0.000388932	-0.000240338
10338327	0.000175062	-2.28988e-05	-0.000670946	0.000193496	-4.90882e-05	0.000212577	6.24653e-05	0.00558311	-5.3295e-05	0.000202091	0.000120624	-0.000336436	0.000113115	3.01086e-05	0.000155769
10338328	-0.0040779	0.000712023	-0.00201971	-0.0214051	-0.000508033	0.0034911	0.000359895	0.00547667	0.000985444	0.0020011	0.00568832	-0.00145015	-0.00394253	-0.00388218	-0.0100378
10338329	0.000422209	0.000291484	0.000144215	0.000920372	-0.000548627	-0.000360427	0.00050716	-0.00559495	-0.000442728	-0.000482311	0.000717439	-0.000403647	-3.99067e-05	0.000217659	0.000675066
10338330	0.00493198	-0.00794183	0.0343073	0.00904874	0.00253766	-0.00697569	-0.00134895	-0.00525908	0.00564088	-0.0191004	0.0103579	-0.00999223	-0.00428227	0.001632	-0.00399905
10338331	-0.000108114	-0.000104176	8.43034e-05	0.000197319	3.24055e-05	-8.90897e-06	-4.29521e-05	-0.00558875	-0.000128064	-0.000261066	-0.000424082	-0.000121972	0.000108498	2.26149e-05	0.000208155
10338332	5.01366e-05	2.24148e-05	6.00115e-05	-8.76963e-05	-3.82894e-05	-2.7691e-05	7.60014e-05	-0.00559309	-7.78637e-06	-7.07458e-05	3.79644e-05	4.98096e-05	8.56855e-05	-5.56251e-05	2.86863e-05
10338333	-1.94306e-05	-1.21406e-05	-0.000100004	0.000340158	-0.000184884	0.000185242	0.000211881	-0.00559147	-2.45876e-05	3.92546e-05	-0.000151458	0.000277338	-0.000305215	5.55394e-05	0.000408598
10338334	0.000157811	4.46508e-05	0.000106713	-0.000119266	-4.23133e-05	-0.000214975	4.8118e-05	-0.00559035	-3.68318e-05	-0.000241802	-3.21684e-05	-8.82046e-05	0.000327175	-8.06332e-05	3.2909e-05
10338335	1.42656e-05	-2.48925e-05	-7.83987e-05	4.2058e-05	-4.24015e-05	2.87404e-05	-5.61604e-05	0.00559543	-4.84674e-05	8.25972e-05	-2.79692e-05	3.97612e-05	0.000134987	0.000179223	5.0654e-05
10338336	0.000189246	-0.000293556	0.00025785	9.73978e-05	4.78996e-06	0.000171015	0.000403846	-0.0055855	0.000149776	-0.000222009	1.81008e-05	-0.000794487	0.000171566	-0.000416832	0.000581681
10338337	-4.00757e-05	3.86325e-05	-3.00611e-05	5.36716e-05	0.000107704	7.29705e-05	-7.3796e-05	0.00559968	4.4577e-05	-0.000106583	-0.000129772	2.77428e-05	-2.89612e-05	-0.000218243	0.000303868
10338338	-0.00035538	-5.95073e-05	0.000216015	-0.00121709	7.87894e-06	0.000148265	0.000790912	0.00559631	1.05552e-05	0.000214391	-0.000189454	-0.00168165	-0.000260691	-0.00141102	-5.71971e-05
10338339	-6.14675e-05	-5.08651e-06	-9.26833e-05	-0.000231295	0.000106351	2.71825e-05	-0.000110613	0.00559297	-9.93092e-05	1.61902e-05	0.000297805	-3.32912e-05	-4.90867e-05	-0.000122105	0.000161228
10338340	-0.000282416	-0.000335974	-0.00248008	-0.00189014	-0.000878981	-0.00133713	0.000952922	-0.00559771	-0.00135351	-0.000638645	-0.000210157	0.00257114	-6.72947e-05	-0.000926545	0.000910081
10338341	-7.44431e-05	0.00116688	0.00238682	-0.0131613	-0.000721937	-0.00268183	0.00101881	-0.00545212	0.00130762	-0.00236454	-0.00707786	0.00267584	0.00490173	0.00305206	-0.00860908
10338342	0.00113931	-0.000435562	0.000400646	-0.00133299	-0.000635291	0.000901527	0.000172112	-0.00559875	0.00145907	0.00153316	0.000252696	-0.000442215	-0.000998446	0.000566108	4.064e-05
10338343	0.000897998	-0.000620212	-0.000171785	-0.000632209	-0.000139245	0.000217927	0.000129507	0.00559322	0.0019931	0.00136127	2.75718e-05	0.00043126	-0.000725557	0.00131535	-0.000531779
10338344	-9.64834e-05	4.67101e-05	-0.000224708	-0.000148531	-0.000198945	0.000227499	8.49317e-06	0.00558071	9.92867e-05	0.000707809	9.36924e-05	-6.94636e-05	-5.6066e-05	-7.59882e-05	-0.000423036
10338345	0.000468174	0.000357651	-0.000113079	0.000687196	-0.000179562	0.000260265	7.46116e-05	-0.00559336	8.44398e-05	-5.90245e-05	-0.000406233	-8.74546e-05	0.0020193	-4.48244e-05	-0.00026912
10338346	0.00378429	-0.000676808	-9.78932e-05	0.00510951	0.000522708	0.00123989	-0.0051969	0.00546924	0.00233619	0.000213366	-0.00291473	-0.0020987	0.00198126	-0.00765492	-0.0052024
10338347	0.000194048	0.000117736	-0.000377404	-9.924e-05	-3.37123e-06	-0.000110923	7.86734e-05	-0.00559852	7.53365e-05	-6.98558e-05	9.19486e-05	0.000190673	4.80867e-05	7.64533e-05	4.10243e-05
10338348	-4.50428e-05	-2.15908e-05	-0.000125771	0.000105782	2.58337e-05	3.53147e-05	6.82561e-05	-0.00559637	4.07354e-05	5.23412e-05	-2.79566e-05	5.33611e-05	3.51514e-05	7.79511e-05	5.95044e-05
10338349	-8.12549e-05	-3.65969e-05	7.7174e-05	-0.000120039	1.07465e-05	0.000115899	-3.45496e-05	0.00560132	9.54664e-05	2.25548e-05	-0.000361486	-6.35766e-05	0.000330861	-2.737e-07	-1.6684e-05
10338350	0.000382668	0.000380719	-0.000424828	-0.000450664	-0.000102144	-0.000555757	-0.000113768	-0.00560198	-0.0001291	4.95517e-05	7.84081e-05	0.000255318	-0.000403471	0.000548648	-0.000125558
10338351	-8.00479e-05	4.92844e-05	9.80764e-06	-7.09699e-05	6.76143e-05	-0.000133551	4.77839e-05	-0.00559623	-0.000118416	-0.000149698	-0.00012094	-6.94505e-05	-3.24879e-05	-0.000216872	-0.000159839
10338352	9.33229e-05	9.95502e-06	2.91057e-05	0.000478165	-1.58041e-05	5.32379e-05	9.50629e-05	-0.00559877	7.74357e-05	0.000144049	7.63435e-05	-9.95054e-05	-4.19921e-05	0.000117782	4.82827e-05
10338353	-0.000215493	0.000200734	0.000133192	-1.30844e-05	0.000289776	-8.12562e-05	7.67766e-05	-0.00559701	4.82615e-05	0.000292157	7.24139e-05	0.000621528	0.000321793	0.000241083	-0.000880331
10338354	-7.40578e-05	7.16042e-06	-0.000511777	-0.000225823	-0.000199214	0.000366382	-0.000186041	0.00558713	5.57775e-05	0.000445345	-0.000213302	-0.000168535	0.000629221	3.60905e-05	-7.61781e-05
10338355	0.000222641	-3.94667e-05	1.96058e-05	4.03407e-05	-8.88856e-05	-0.000198035	0.000166703	-0.00559433	-4.07764e-05	-2.53351e-05	-0.000281782	-4.67583e-05	-0.000110185	-0.000187686	-6.16897e-05
10338356	-1.86723e-05	3.77284e-05	-8.44851e-05	-1.91893e-05	-0.000173038	2.40884e-05	-5.82973e-05	0.00559208	-7.091e-05	-0.00017577	0.000183209	-6.09778e-05	0.000158493	9.10331e-05	-0.000123007
10338357	-2.84915e-05	-0.000204292	3.00282e-05	0.000491198	-0.000100433	1.22596e-05	9.58871e-05	-0.00559798	1.80126e-05	6.18358e-05	7.12085e-05	0.000177172	0.000151796	-5.61339e-05	-2.07725e-05
10338358	-3.82132e-05	8.7275e-05	0.000196781	0.000336778	0.000143341	-0.000145802	-4.31837e-05	-0.00559793	-0.000229571	7.48248e-05	-0.000694791	-4.17977e-05	-0.000487789	-0.000309154	-0.000355453
10338359	0.000251142	5.5097e-06	-2.24965e-05	7.78365e-05	-0.000203421	2.00616e-07	0.00014411	-0.00560225	0.000113237	6.22645e-05	0.000383578	-3.74449e-05	5.77805e-06	0.000202335	-0.0001512
10338360	0.00504495	-0.00147265	0.00781747	-0.00382078	0.00258249	0.0073479	-0.00171445	0.00569908	-0.00115226	0.0147132	-0.0159501	-0.0128885	-0.00250736	0.000784377	0.00856514
10338361	0.00053114	0.000260082	-7.79592e-05	-0.00035408	-0.000601215	0.00268697	0.000330599	0.00560817	0.000401027	-0.000712747	-0.000501228	0.00118407	0.00204776	-0.00127995	-0.00147219
10338362	4.50765e-05	-4.39973e-05	-0.000235565	2.3307e-05	1.40765e-05	-4.68668e-05	-1.59492e-05	-0.00559442	-8.00814e-05	-5.44762e-05	-0.000266695	0.000214739	0.000170524	-0.000155205	4.26182e-05
10338363	-1.91386e-05	6.50932e-06	5.30977e-05	-0.000155872	-3.7868e-06	-6.48264e-05	3.88381e-05	-0.00559258	-6.22759e-05	-0.000119962	2.05469e-05	0.000122838	-4.84919e-05	0.000159366	7.7373e-06
10338364	0.000232921	-0.000354347	0.000239323	-0.000144323	-0.000166946	-0.000602906	-4.75733e-05	0.00558543	0.000475506	0.000199076	0.00118257	0.000415891	0.000192051	0.000222467	-0.000434217
10338365	-0.000514635	8.3318e-05	-0.000289049	0.000581736	0.000343014	-9.85474e-06	-7.14222e-05	-0.00558708	-0.000601989	-0.000409377	-0.000540612	-0.00041209	0.000186368	0.000218528	0.00086154
10338366	2.57962e-05	-3.01951e-05	-0.000349402	-0.00048629	-1.84379e-05	-0.000274544	0.000197453	0.00558505	-7.32623e-05	0.00015406	0.000227508	-0.000144861	-0.000163199	-0.000305733	-0.000337842
10338367	3.43213e-05	4.7826e-05	1.02393e-05	-0.000196114	-0.000171099	0.000361204	0.000187035	-0.00559326	-4.00093e-05	-2.87127e-05	-0.000100709	6.63705e-05	0.000195134	1.87312e-06	-0.000131706
10338368	-1.19286e-05	3.50715e-06	-0.000180962	3.48177e-05	-5.22935e-05	4.39584e-05	-3.94302e-05	0.00559172	-4.23535e-05	9.48798e-05	0.000192385	0.000146115	0.000174695	-8.02809e-05	-4.07073e-05
10338369	5.66586e-05	7.2009e-05	5.46219e-05	-0.000192623	-2.67203e-05	-9.85328e-05	7.75596e-05	-0.00559084	-9.84102e-05	-1.43664e-06	-0.000275735	-1.14693e-05	-3.55003e-05	-5.75832e-05	9.04772e-05
10338370	-3.29273e-05	-2.41505e-05	-2.00381e-05	-3.88225e-05	4.342e-06	6.7392e-05	3.41822e-05	0.00559433	1.95105e-05	0.000117543	-2.38033e-05	3.87743e-05	-0.000142176	-0.000132527	-8.20318e-05
10338371	-0.000920649	-4.63864e-05	-0.00065303	5.98932e-05	-4.51042e-05	0.000346176	0.000704215	-0.0055819	4.05087e-05	-0.000104134	-0.000964231	0.00074822	0.000806469	6.18839e-05	-0.000135254
10338372	0.000231807	-0.000137422	-0.000224026	7.84828e-05	6.72124e-05	-0.000236953	-0.000188635	-0.00560345	-0.000105542	0.000603946	-0.000137773	-0.000103808	0.000405431	-0.000132027	0.000138539
10338373	0.000205817	-0.000183783	-6.04648e-06	0.000598219	-0.000211335	-0.000195592	0.000861805	-0.00559148	6.68473e-07	-0.000639093	0.000622791	0.00124106	0.000299103	0.00103744	-0.000768664
10338374	-4.07977e-05	1.81675e-05	-5.15777e-05	4.70226e-05	-2.79877e-05	8.32948e-06	0.000146015	-0.00559606	1.34371e-07	7.22264e-05	2.69131e-05	6.39876e-06	-4.24284e-05	4.86991e-05	6.67752e-05
10338375	6.68013e-05	3.82146e-05	1.61854e-05	-0.000117425	3.18827e-05	-4.95513e-05	-9.29781e-06	-0.00559757	-3.4266e-05	0.000151342	0.000105855	-0.000168675	-3.98326e-05	0.000229966	0.000121832
10338376	9.75058e-06	-0.00015208	0.00040785	0.00010382	-1.81489e-05	0.000407175	-0.000218521	0.00558616	0.000233374	0.000691607	-0.000248037	-0.000208171	0.000257461	-0.000718397	-0.000841364
10338377	0.00014312	-0.000216179	-0.000125268	0.00061542	8.19355e-05	0.000138455	-7.64894e-05	0.00559516	0.000390876	0.000242517	-0.000568128	0.00028244	2.479e-05	-0.000249492	0.000139991
10338378	-1.01172e-05	-4.60678e-05	7.81365e-05	0.000172978	3.16208e-05	-2.57803e-05	-7.5086e-05	-0.00559432	-4.60736e-05	3.22236e-05	-0.000411565	5.42529e-06	2.97534e-05	-4.78702e-05	-7.77137e-05
10338379	-6.41983e-05	-2.90838e-05	-0.000399439	-0.000839739	7.53412e-05	0.00025951	0.000188713	0.00559157	-0.000320955	0.000104443	0.000359226	-0.000179305	-0.000642686	0.000134614	0.000567405
10338380	-0.000145455	-7.91416e-06	0.000593713	-5.08723e-05	0.00018922	0.000260697	-0.000529684	0.00559635	7.73687e-05	0.000451338	0.000119206	-0.000414905	-0.000137806	0.000103244	0.000400932
10338381	0.000927508	-0.000281529	0.000230215	0.000254017	0.000138133	0.000403056	-0.000197452	-0.00554666	0.00194094	-0.00030554	-0.00068979	-0.000131883	6.4605e-05	0.000341822	0.00278774
10338382	4.07895e-05	-6.97245e-05	-4.15209e-05	-3.80252e-05	-6.42111e-05	1.50455e-05	-6.38098e-05	0.00559432	-5.77836e-05	0.000114317	-4.75893e-05	1.26012e-05	0.000152885	-3.11508e-05	-2.31493e-05
10338383	-7.7832e-05	-2.07277e-05	-1.68196e-05	2.13414e-05	-2.51238e-05	1.6407e-05	1.21311e-05	-0.00559783	-2.58011e-05	-6.16508e-05	5.86359e-05	5.32585e-05	-6.04901e-05	4.11261e-05	-0.000132982
10338384	5.51579e-05	2.20283e-05	0.00024034	-0.000154895	3.63419e-05	-2.62127e-05	-2.04968e-06	-0.00559089	1.13639e-07	2.77889e-05	-0.00026994	-6.3294e-05	-7.71371e-05	2.06688e-05	-2.29194e-05
10338385	2.49234e-06	-3.91673e-05	2.49095e-05	6.30458e-05	-2.5448e-05	-1.29835e-05	5.49018e-05	0.00559509	4.01882e-05	-6.08162e-05	2.02181e-05	-5.58414e-05	7.08314e-05	-7.82725e-05	-7.79774e-05
10338386	2.92649e-06	4.56963e-05	0.000162219	0.000663621	-0.000109285	-0.000197189	-4.7329e-05	-0.00558667	-7.85885e-05	-0.000633912	-0.000288193	9.21146e-05	0.000107771	4.20104e-05	0.000115698
10338387	0.000347061	-6.04737e-05	-0.000177699	-0.000543935	-0.000617775	-0.000402207	-4.80423e-05	0.00558836	-0.000127941	-9.58288e-05	0.000549366	-7.27664e-05	8.5177e-05	0.000663108	-0.00043127
10338388	0.00032534	5.56736e-05	-0.000417781	-0.000473418	-0.000215509	0.000763845	-0.000135079	0.00558701	-1.83465e-05	0.000196566	-5.63212e-05	-7.94728e-05	0.000606319	-0.000273691	-0.000273501
10338389	-0.000158065	-5.16778e-05	0.000200712	0.000216614	7.06474e-05	-0.000276283	-0.000155351	0.00559937	-3.61997e-06	-8.45592e-05	-0.000817903	-0.000176813	0.00024317	-0.000408676	-0.000520417
10338390	1.12371e-05	5.81565e-05	-7.16634e-05	-0.000763996	-2.58867e-05	3.99282e-05	-0.000128105	0.00560023	0.000186275	-5.05431e-06	-0.000474409	0.000201547	0.000201485	0.000234372	-0.000323624
10338391	-2.27328e-05	6.19764e-06	1.82935e-05	2.55906e-05	2.59186e-05	4.78837e-05	5.25728e-05	-0.00559409	9.70093e-05	-3.26983e-07	-9.31108e-05	1.85951e-05	2.72027e-05	0.00027026	-2.48236e-05
10338392	0.000111329	-7.00482e-05	0.00011754	-3.61258e-05	-2.04523e-05	3.2283e-06	5.88751e-06	0.00560023	0.00015281	0.000209114	-0.000218101	-0.000139866	0.000285765	0.00014087	0.000140934
10338393	0.00236942	-0.000146832	-0.00167563	-0.000373773	-0.00133189	0.00383539	-0.00105658	0.00554269	-0.000995673	0.000154173	-0.0016021	-0.000558083	0.00241495	-0.00326904	-0.00229054
10338394	0.00012364	3.04812e-05	-0.000176183	-0.00019006	-0.000118677	-0.000100561	6.00548e-05	0.00558941	3.37105e-05	0.000315673	-9.2179e-07	-0.000456938	-3.43869e-05	5.77514e-05	2.62173e-05
10338395	-0.000195342	-6.87653e-05	-0.00103416	0.00040099	0.000250851	-0.000525285	0.000458246	0.00558264	-0.000138278	0.000401521	0.000153304	3.21031e-05	5.14648e-06	0.000125806	0.000189414
10338396	-0.00633469	0.00548434	0.0140462	-0.00284569	0.00436683	0.00968395	-0.0164684	0.00505602	0.00632832	0.00435005	0.00530042	-0.0142786	-0.0281876	-0.00533035	-0.0367569
10338397	4.71574e-05	-1.08726e-05	6.60036e-05	0.00015878	3.70811e-05	4.17077e-05	4.57927e-05	-0.0055955	2.36919e-05	7.0099e-05	-0.000124361	-0.000107768	8.66785e-05	-8.09621e-05	-4.26385e-05
10338398	-0.00332837	0.0016158	-0.00426261	0.00108764	-0.00508305	0.00349472	0.00784422	0.00552834	0.00311511	-0.00574778	0.00817009	-0.00260614	0.00325359	0.00237423	-0.0018027
10338399	0.00030569	0.000146154	0.000224704	0.000330815	-5.83338e-05	0.000151881	8.0974e-06	0.0055949	6.56004e-05	9.52457e-05	2.57827e-05	-0.000221391	0.00022694	-0.000130406	5.77488e-05
10338400	-0.00012002	-8.55791e-05	-0.000160402	0.000229555	-7.37914e-05	6.02438e-05	-0.000125924	-0.00560619	0.000105984	0.000228245	-0.000203429	0.000243381	-0.000830745	-0.000181498	-0.000439282
10338401	0.000273512	0.000333582	-7.55439e-05	0.000782804	2.91782e-05	-0.0002367	-0.000107633	-0.00559705	0.000131994	-0.000346459	-0.000347943	0.000357052	-0.000346543	-0.00045098	-0.000175792
10338402	4.92928e-05	8.1836e-07	-0.000344713	-0.000355954	-9.50045e-05	-4.69503e-05	-0.000137472	0.00559483	-8.73801e-06	-0.000235664	0.000119356	3.87205e-05	0.00049517	0.000328873	-0.000277418
10338403	3.22281e-05	-4.96317e-05	7.08033e-05	6.92071e-05	-3.47143e-05	6.08961e-07	-9.25004e-06	0.00559746	-6.1607e-06	2.35306e-05	-0.000131538	1.04057e-05	-6.40859e-05	-6.98458e-05	4.33733e-06
10338404	0.0015057	-0.000440486	0.00195023	0.00213436	0.000612524	-0.00142012	-0.000777767	-0.00556945	0.00094347	-0.000115938	-0.00447763	-0.00180164	-0.00174771	-0.0011192	-0.00117723
10338405	7.59244e-05	4.54222e-05	-0.000110024	1.10426e-05	-5.72417e-06	-1.50947e-06	-6.7861e-05	0.00558458	-8.00305e-05	0.000348267	0.000559068	-0.000337673	-3.58785e-05	-1.57525e-05	0.000136265
10338406	-0.000149023	-6.96442e-05	0.000107969	-0.00029273	-1.90461e-05	-6.37579e-05	0.000217432	0.00559669	9.22351e-07	0.000138632	0.00028402	0.000105879	0.000153632	-7.81406e-05	-0.000106243
10338407	9.51873e-05	0.000157945	-0.000327816	2.53744e-06	-0.000229249	3.02312e-06	0.000224062	-0.00560883	-9.3725e-05	0.000229844	9.10387e-05	-0.000163898	-0.000243241	-8.47869e-05	-0.000330128
10338408	6.29481e-05	2.94481e-05	6.31082e-05	5.3338e-05	-1.69585e-06	-7.0019e-05	-1.11698e-05	-0.00559588	2.74545e-05	2.03746e-05	1.84087e-05	-2.26015e-05	-0.000118556	4.08708e-05	3.00954e-05
10338409	-3.2159e-05	-1.79811e-06	8.20425e-05	4.20259e-05	2.70964e-05	-6.00647e-06	-7.61936e-05	0.00559945	-0.000122188	-7.4184e-05	-0.000289712	-0.000139904	-8.27787e-05	5.64047e-05	9.15273e-05
10338410	1.78103e-05	2.36645e-05	-3.67391e-05	5.38935e-05	2.39504e-06	2.73381e-05	-6.78356e-05	0.00559482	-2.54589e-05	-7.08132e-06	-6.1649e-06	-1.57833e-05	3.93909e-05	-5.66236e-05	-1.69466e-05
10338411	-1.13434e-05	2.45211e-05	-5.00649e-05	-0.000126134	-7.90429e-05	-0.000145535	-2.19671e-06	0.00559633	3.90295e-05	-6.20748e-05	6.86509e-05	6.55411e-05	0.00017415	0.000122822	-0.000149497
10338412	-1.51736e-05	3.53363e-05	-0.00020839	0.000232991	-5.64116e-05	-6.33504e-05	-8.46941e-05	0.00558643	-0.000143609	0.000155695	0.000236576	-0.000114324	-7.12573e-05	-0.000538905	0.000164066
10338413	-4.81842e-05	-0.000140632	8.71665e-05	0.000340017	0.000114541	-6.88801e-05	-0.000105208	0.00559774	-1.04763e-06	-5.87118e-05	-0.000118565	0.00020504	-2.957e-05	-8.7161e-05	4.9335e-05
10338414	-0.000126593	-0.000137683	0.000497877	-0.000222339	0.000191658	-0.000171144	6.72582e-05	-0.00558357	-0.0002484	-0.000510536	5.43311e-05	-2.35262e-05	0.000152193	-0.000478193	3.38045e-05
10338415	9.86574e-05	3.08019e-06	-1.21109e-05	-0.000154058	-4.47344e-05	-0.0001235	2.24722e-05	-0.00559485	-1.68228e-05	-7.71917e-05	4.87976e-05	6.19256e-05	0.000144837	5.43765e-05	-7.72263e-05
10338416	-7.93308e-05	-8.90485e-05	0.000157641	-5.99562e-05	6.88059e-05	-0.000137001	-3.74282e-05	0.00560494	4.57841e-05	6.6152e-05	-8.19408e-05	-9.33011e-05	0.00010818	-9.08387e-05	0.000535928
10338417	0.00239611	0.00254369	0.000872923	-0.000808412	-0.000745275	-0.000217533	-0.000771198	0.0055823	0.00276232	0.00273402	0.000950024	0.000306613	-0.000994337	-0.0101314	0.00257929
10338418	3.71331e-05	0.000124193	2.12359e-05	-2.30059e-05	-4.14566e-05	7.26286e-06	-0.000119636	-0.00560493	0.000104071	-7.47782e-05	7.46012e-05	-4.77401e-05	0.000122884	-0.00031965	-0.000686021
10338419	0.000138894	-0.000129245	-0.000924776	-0.000202475	-0.000208167	0.000121151	0.000134785	-0.00562516	0.000253568	0.000108839	0.000918073	0.000399095	5.91889e-05	-0.000798284	-0.000612776
10338420	4.58486e-06	-8.0168e-05	0.000269872	0.000162827	0.000147448	-0.000139997	-3.02406e-05	-0.00558872	-6.09096e-05	-0.000159817	1.06858e-05	8.57877e-05	0.000599319	-0.00016807	0.000108946
10338421	8.06421e-05	-6.13339e-07	-0.000191308	-5.10768e-05	2.5229e-05	6.13537e-05	-0.000213621	0.00559027	3.92248e-05	0.000122322	1.06829e-05	1.56846e-05	2.50958e-05	-8.4683e-05	1.10519e-05
10338422	0.000157908	3.50249e-05	-0.000120045	-2.53429e-05	-8.17275e-05	0.000238757	-5.50689e-05	0.00559004	0.000155552	-9.57179e-05	-8.97038e-05	-0.000128253	4.02128e-05	-0.00032829	-0.000296779
10338423	0.000586897	0.000123604	-0.000189362	0.000300304	-0.000277736	0.000209084	-0.000455491	-0.00559781	-0.000263564	0.000290367	0.000865737	0.000655215	0.00244043	0.000920337	0.000226886
10338424	-8.44481e-05	8.45447e-05	-1.15925e-05	-7.73706e-05	-4.70939e-06	-8.01948e-05	0.000205427	0.00559095	0.000231605	6.16233e-05	0.000537773	5.3663e-05	-0.000515053	6.13027e-05	-0.000290212
10338425	-0.000138691	-3.59691e-05	-0.000385086	0.000393951	-4.18061e-05	-3.83605e-05	7.3128e-06	0.00559073	0.000163987	0.000156181	-0.000729497	0.000245458	0.000144186	0.000162495	-0.000538719
10338426	0.00112699	0.000355554	-0.000604828	-0.0041621	-0.000736175	-0.000850411	-0.000629399	-0.00562258	0.000297639	0.000475067	0.00559721	0.00182167	-0.00105274	0.00165276	0.00253555
10338427	-8.319e-05	-2.24463e-06	7.15831e-05	0.000442844	0.000148042	0.000128704	-9.17433e-05	-0.00558841	6.16344e-05	-5.03885e-05	-0.000680417	0.000273675	0.000281342	-0.00031054	8.42893e-05
10338428	0.00110736	-0.00151082	-0.000243307	-0.00171419	0.000637508	-0.00134433	-0.000462714	0.00558627	-0.000509737	0.00242077	0.000465374	0.00079348	0.000177606	0.00102563	0.000869904
10338429	6.31506e-05	4.77216e-05	-8.12519e-05	-8.89876e-05	-7.45401e-06	-6.44773e-05	-0.00011492	-0.00559589	-0.000118527	-9.20484e-05	-0.000360796	0.000133282	0.000118969	-3.82831e-05	-0.000330908
10338430	-0.00021697	4.68411e-05	-7.70348e-05	-0.000113474	1.08809e-05	0.000207608	5.43538e-05	0.0055991	9.12975e-06	3.40561e-05	-1.10571e-05	-2.90124e-05	0.00011412	0.00081854	0.000138718
10338431	-2.97794e-05	-1.39669e-05	9.63088e-06	-2.01982e-06	-7.98436e-05	9.76179e-05	0.000166835	0.00559965	-1.9445e-05	-0.000129047	-0.000296249	-8.93623e-05	7.45069e-05	-0.000158992	-4.32526e-05
10338432	0.000711085	0.000300073	0.000424224	-0.00179068	-0.000143438	0.000394565	-0.000608238	-0.00559206	0.000247492	-0.000236063	0.000398	-0.000640167	0.00253734	-0.001075	-0.000944083
10338433	-3.04561e-05	0.000162233	-0.000166635	-0.000316023	0.000313956	-0.000172024	-0.000349033	0.00559418	0.000159947	-0.000134258	0.000143048	3.05951e-05	-0.000912509	0.000138877	-0.000170772
10338434	-3.57905e-05	-1.73698e-05	2.42782e-05	0.000218581	-2.79948e-05	1.66966e-05	1.86653e-06	-0.00559886	-5.9816e-05	-4.29007e-05	5.55352e-05	9.23626e-06	-0.000253858	-7.86305e-05	-7.85316e-05
10338435	-6.64512e-05	4.40912e-05	2.86475e-05	0.000202678	-3.49397e-05	0.000328622	9.8083e-05	0.00559481	9.65283e-05	0.000268731	-0.0001746	-0.000488268	-6.59142e-05	-0.000620313	0.000476334
10338436	0.000375669	0.000427232	-4.7793e-05	0.000111723	4.7949e-05	0.000187899	1.55085e-06	0.00560969	0.000258161	0.00021031	0.0002576	1.52021e-05	-0.000329467	-0.000777686	0.00216257
10338437	-3.66194e-05	2.47953e-05	0.000230678	-1.77001e-05	7.69168e-05	3.43239e-05	0.00010432	-0.00558968	-5.00056e-05	-0.000190157	-7.40683e-05	9.29873e-05	3.32837e-05	-3.8991e-05	-7.51504e-05
10338438	0.000213604	-0.000340327	-0.000137202	0.000256418	-9.24476e-05	-2.46485e-05	-0.000117192	0.0055912	0.000168076	0.000275956	0.000372262	0.00020165	0.000271134	5.92006e-05	0.000205773
10338439	0.000274201	-8.35839e-05	-0.000140107	0.00122635	-0.000156611	-9.24929e-05	2.13798e-05	-0.00556915	-0.000590313	-0.000979036	-0.000764713	0.000374371	1.53343e-05	0.000667272	0.00112382
10338440	-7.29015e-05	1.08673e-05	-5.37622e-05	0.000117587	-7.37409e-06	0.000125849	0.000119712	0.00559199	-7.11444e-07	-4.76216e-05	0.000456276	-0.00011978	0.000185244	9.63799e-05	3.32618e-05
10338441	-0.000132572	6.14896e-06	-0.000421469	-1.63539e-05	0.000222687	4.8669e-05	-0.000236843	0.00559797	-3.21624e-05	0.000489376	-0.000666466	0.000425863	-0.000125042	0.000461824	0.000371022
10338442	0.000134588	-7.17812e-05	-0.000135392	-1.96693e-05	-7.7607e-05	-2.08227e-05	-0.000213296	0.00559405	6.99608e-05	0.000211088	-6.69202e-05	-7.21794e-05	-9.08266e-05	0.000323533	0.000115363
10338443	-9.88929e-06	-1.60887e-05	0.000110877	-0.000214921	-2.86421e-05	-0.000108129	6.69847e-05	-0.00559449	-3.20749e-05	-3.66713e-05	-9.10198e-05	-9.34927e-05	7.67819e-05	0.000177368	-0.000265439
10338444	-0.00114032	0.00192968	-0.000317261	-0.00117526	0.000250198	0.000997817	-0.000621106	-0.00568197	-0.000492746	-0.00465916	0.00882547	-0.00188412	0.000790528	-0.0023612	-0.00318493
10338445	-9.23805e-05	1.58592e-05	0.000557147	-0.00054612	0.000185993	0.000200716	-2.4933e-05	-0.00558897	9.0942e-06	-0.000120534	-0.000322474	-0.00072732	0.000271392	-5.27427e-05	-0.000228776
10338446	-0.00061455	5.86323e-05	-0.00279918	-0.00191273	-0.000348522	-0.000989184	-0.00154739	-0.00563439	-0.000262141	-0.000238953	-0.00179315	-0.000471757	-8.89859e-05	-0.00119835	-0.000772195
10338447	0.00021258	-9.41478e-05	-0.000369632	-9.03298e-05	-0.000198261	-0.000512844	0.000430593	0.00559865	-9.3155e-05	0.000328316	-0.000237809	0.00039635	0.000319561	0.000488799	0.000239762
10338448	-0.000236556	-0.000389639	-0.000340162	-0.000695081	0.000187034	8.90779e-05	-5.77279e-05	-0.00559621	-0.000409266	0.000447831	-0.00051199	0.000231902	1.38813e-06	-0.000104151	0.000392968
10338449	-3.18295e-05	-6.27637e-05	-2.2357e-06	3.96269e-05	4.40326e-05	6.27767e-05	-5.42471e-05	0.00559609	6.53434e-05	0.000191252	-0.000232834	3.9744e-05	7.60262e-05	-0.000131469	-2.16211e-05
10338450	0.0018383	-7.82067e-05	8.62793e-05	-0.000200051	-0.000408152	-0.000159272	-0.000700382	0.00557049	0.00101301	0.0016012	-0.000175213	-0.000166855	-0.00022119	-0.000203745	-0.000730496
10338451	0.000649315	-3.19646e-05	6.80667e-05	-0.000115738	-0.000213604	-0.00050091	0.000208534	-0.00559923	0.00133027	0.000127727	0.000310196	0.000267942	-0.000878111	0.000597563	-0.000758412
10338452	-0.000260097	0.000215102	-0.000610372	8.36182e-06	-1.67552e-05	2.96626e-05	-1.32534e-05	0.0056124	-0.000501283	-0.000373817	-0.000462815	0.000117144	-0.000246406	0.0013226	0.00133009
10338453	-0.000370942	0.000358001	-0.000646612	-0.00359665	0.000696504	0.000498187	0.000563742	-0.00555275	-0.000643916	0.00166916	-0.00327886	0.00182281	-0.00134269	0.00376341	0.000395713
10338454	-2.02241e-06	-5.69092e-05	2.98193e-05	9.19026e-05	1.95773e-05	1.5584e-06	4.48531e-05	-0.00559605	-2.30707e-05	3.46142e-05	1.72613e-05	-8.94794e-05	-0.000182339	-7.66529e-06	0.000181268
10338455	-6.12097e-05	-1.06935e-05	-7.77253e-06	-0.000161972	2.71008e-05	-1.28773e-05	-7.88835e-05	0.00559445	1.62012e-05	8.21932e-05	-0.000108604	9.94947e-07	-9.82106e-05	-0.000161752	-0.000127048
10338456	0.000291752	0.00029089	-0.000106079	-0.000595671	0.000102941	0.000256974	0.000134903	-0.00558761	1.28728e-05	-0.000116349	-0.00108758	-0.00120948	0.000101216	0.000261025	6.2517e-05
10338457	0.00102446	0.00043584	-0.00014657	-0.0014779	-0.000984124	-0.00468746	0.0015099	0.00563817	0.000733315	-0.00369883	0.00197094	-5.14985e-05	0.00208162	-0.00207424	0.00107419
10338458	1.12021e-05	-5.52697e-05	8.51371e-06	-1.33145e-05	3.72192e-05	1.16125e-05	-7.03831e-05	0.00559358	1.72963e-05	8.57273e-05	1.18058e-05	-3.73174e-05	-9.47339e-05	-8.96911e-05	-3.63395e-05
10338459	-5.07937e-05	6.10294e-05	-0.000117672	-0.000236714	-1.42573e-05	0.000153983	0.000171956	0.0055913	-4.90783e-06	0.000212693	0.00056423	-3.52253e-05	0.000130481	-0.000356194	0.000203721
10338460	0.000411463	9.47487e-05	0.000373541	-0.000290446	0.000163431	-0.000129731	8.30099e-05	-0.00557308	-0.000276834	-0.000698322	-1.09999e-05	0.00067256	0.000951974	0.000540282	2.62683e-05
10338461	0.000895335	0.00222002	-0.0122773	-0.032962	0.0114836	-0.00670797	-0.00907068	-0.00552284	7.19599e-06	0.013078	0.0100737	0.0188978	0.000399068	0.0310121	0.00572674
10338462	0.000398296	0.00679028	0.00633104	-0.0255425	0.00188671	-0.00537943	-0.00182175	-0.005302	-0.00159246	-0.00178593	0.00723753	-0.000889118	0.0355246	-0.00180309	-0.00148894
10338463	7.00321e-06	4.00689e-05	0.000160521	5.21035e-06	-4.1126e-05	3.94637e-05	4.9034e-05	-0.00559397	6.21581e-05	5.17125e-05	-0.000127272	6.92943e-05	-8.45983e-06	-0.000171499	-0.000125701
10338464	9.70362e-06	-4.25165e-06	8.77438e-05	6.07351e-05	3.39045e-05	-1.05119e-06	-1.27033e-05	-0.00559583	1.0415e-05	-4.55896e-06	-1.53633e-05	1.98925e-07	-5.66482e-05	-0.000168187	1.47883e-05
10338465	8.55642e-05	2.35308e-05	7.6059e-05	-5.90849e-06	1.3211e-05	-7.20154e-05	3.89347e-06	-0.00559345	-4.95611e-06	-1.50992e-05	-1.77489e-05	3.5626e-05	7.48132e-05	-4.88689e-05	5.64913e-05
10338466	-0.000307711	0.000425455	-0.000607983	0.000512535	-2.94362e-05	-0.000217984	0.000189436	-0.00558861	1.71725e-05	0.000117961	0.000281186	0.000990328	0.000891981	0.00132375	0.000491736
10338467	-0.000703182	-2.53992e-05	0.0010709	-0.000152132	0.00092234	-0.000391466	0.0012488	-0.00551641	0.00119135	-0.00142696	0.00149819	0.000336416	0.000394304	0.00180227	0.00480996
10338468	0.000137226	6.95625e-05	-0.00011462	-0.0002388	-5.96258e-05	2.88324e-05	-2.60038e-05	0.00559477	0.000178581	0.00020856	-4.77269e-05	-6.64886e-06	0.000222755	0.000103719	-0.00016572
10338469	-1.54692e-05	1.53798e-05	-2.58918e-05	0.000108556	2.2288e-05	6.15893e-05	-3.96465e-05	0.00559271	-7.87524e-05	7.80536e-05	2.28806e-05	-5.82732e-05	-0.000122006	-0.000166746	-3.88196e-06
10338470	0.000229187	2.21545e-05	0.000230452	-0.00030143	-5.29193e-05	4.74546e-05	5.41736e-05	0.00559694	0.00015854	-0.000141393	0.000125493	-0.000119105	0.000231265	-0.000408982	-0.000312405
10338471	2.27719e-05	2.05895e-05	0.000472695	-0.00033267	0.00016643	-0.000104994	-0.000115452	-0.00559338	6.18369e-05	0.000173591	-0.000241514	-0.000150527	-0.000504384	-0.000288587	-0.000279438
10338472	0.000717684	-0.000966639	-2.54913e-05	0.00147206	0.00108798	0.00138152	-0.00150711	0.0055656	0.00164155	0.000697956	0.000214715	-0.00103946	-0.0023627	0.000489531	0.000745481
10338473	6.41184e-05	2.62569e-05	-7.40101e-05	7.60132e-05	9.93702e-05	-0.000131638	-1.5103e-05	-0.00559607	-0.000117289	-2.15089e-05	0.000181998	0.000250391	0.000116213	-7.385e-06	8.42754e-05
10338474	0.000741305	0.000592846	-0.0012836	0.00145438	-0.000546394	-0.00169601	0.00067118	0.00551042	-0.00173494	0.00440604	0.00447951	-0.00299799	-0.00384964	-0.000696239	0.0031662
10338475	-0.000242013	2.33608e-05	-0.000619764	0.000262489	7.05086e-05	0.000111714	5.86222e-05	0.00558815	0.000218969	-6.20687e-05	-5.5162e-05	8.24646e-05	-0.000863599	0.00024107	-1.87593e-05
10338476	-0.000638812	0.000502076	-0.000764617	0.00115731	-1.37944e-05	0.000588335	-0.000226541	-0.00563889	0.000562828	-0.000566279	0.000243942	0.00152139	-0.00134188	-0.0015413	-0.00223972
10338477	2.15942e-05	-1.95839e-05	0.000217128	0.000138091	3.8608e-05	-0.000109394	0.000179129	-0.00559107	2.36162e-05	-0.000100591	-4.1792e-05	-0.000172128	-9.97419e-06	0.000159169	0.000101575
10338478	0.000154801	7.29583e-05	6.02909e-05	-0.000392924	-9.28046e-05	1.667e-05	5.50917e-05	0.00559724	2.75869e-05	-0.000147488	0.000278449	-0.000116809	0.000156861	-3.18335e-05	2.60943e-05
10338479	-5.0391e-05	-0.000315064	-9.63846e-05	0.00021324	1.78869e-05	8.51304e-05	7.257e-05	0.00559597	-5.88809e-05	-9.9142e-05	-0.000162061	0.000104766	-0.00050282	8.93863e-05	6.53245e-05
10338480	0.000218178	0.000177363	-0.000322565	0.00123957	0.000149997	-0.00012429	-0.00036115	0.00557246	-0.000212174	0.000674464	0.000436643	0.000415313	-0.000490266	-0.000432586	7.58966e-05
10338481	4.83583e-05	-6.15759e-05	3.08901e-05	5.9019e-05	7.21024e-05	-7.15031e-05	-7.35209e-05	-0.00559508	3.0188e-05	-8.93145e-05	1.18748e-05	-2.10396e-05	-6.83287e-05	0.000146397	0.000107431
10338482	0.000211966	5.59571e-05	0.00032418	-0.00103647	-6.01705e-05	-0.000107488	4.3501e-05	-0.00560013	-1.89881e-05	0.00040243	-0.000450082	-0.000290014	-0.00055019	-0.000507764	-0.000893275
10338483	-8.53261e-05	0.00024029	-0.000112399	0.000244177	-0.00012876	-0.000232582	-0.00051554	0.00558895	-7.63213e-05	-0.000617648	-0.000245645	0.000410115	-0.000671172	5.3328e-05	-0.000495453
10338484	-7.22401e-05	-0.000216345	-2.75206e-05	1.72062e-05	-4.69881e-05	-1.03257e-05	0.000176526	-0.00558971	5.56278e-05	-1.77061e-05	-0.000879094	-0.000304461	7.34641e-05	0.000195461	0.000127989
10338485	-0.000232743	-0.000221941	0.000738687	1.59207e-05	0.000369549	-0.000346764	-0.000286284	0.00560168	0.000256279	-0.000111498	1.03964e-06	-3.17028e-05	-6.51772e-05	-0.000528879	-4.58984e-05
10338486	0.000228717	-3.88906e-05	-3.25394e-06	0.000308613	0.000272827	-0.000158285	-0.000104347	-0.00560094	-0.000121418	0.000212391	0.000209611	3.69581e-05	-9.11193e-05	-3.97491e-05	-6.63619e-05
10338487	-0.000252132	4.557e-05	0.000286437	-9.52979e-05	-6.32496e-05	0.000281144	-5.5108e-05	-0.00559834	-0.000231114	0.000293912	0.00030284	-0.000155461	0.000432447	-8.26212e-05	-7.03785e-05
10338488	0.000160691	5.50118e-06	-4.14443e-05	0.000248162	-2.62742e-05	-5.79046e-05	0.000103885	-0.00559257	-3.92014e-05	-0.000143276	-0.00018593	0.000208103	-2.55451e-05	3.25825e-05	6.58829e-05
10338489	0.000471338	0.000325247	0.000581173	-0.00140461	-0.000588541	-0.000775484	-7.55777e-05	0.00561878	-0.000318833	0.00107523	-0.00137041	-0.000642326	0.000704399	0.000175293	0.000515421
10338490	0.000243862	0.000203946	-0.000322502	-0.00026548	-0.000193652	0.000646147	-0.000157833	0.00559228	-0.000112956	-0.000287012	-0.000307907	0.000278479	0.000333354	-0.000518649	-0.000523748
10338491	-3.24592e-05	-4.25915e-05	3.48418e-05	0.000168353	4.74827e-05	-2.9555e-05	-4.77254e-05	-0.00559664	8.19911e-06	-0.000118306	-1.6994e-05	5.55293e-05	-0.000168809	-0.00012873	-4.82421e-05
10338492	0.000427582	-0.000149524	-7.11973e-05	-0.00179782	-0.000860524	0.000580891	0.00140232	0.00558843	-5.50009e-05	0.000526633	0.00269827	-0.00108396	-0.00066269	-0.00030568	0.00140529
10338493	-0.000230463	0.000764122	-0.00071574	-0.000110337	0.000380922	0.000850702	0.000409637	-0.00558072	-2.50878e-05	-0.00035692	-0.000718973	-0.000212828	0.00170768	-0.000837384	0.00111629
10338494	-5.22951e-05	5.69883e-06	6.61417e-05	0.000153775	2.82862e-05	-0.00012869	6.28346e-05	0.00560082	2.47995e-05	-6.19109e-05	-0.000396413	-0.000173757	-0.000272344	2.3785e-05	0.000206676
10338495	0.000132522	-4.36606e-05	0.000106239	7.72521e-05	3.46401e-05	-8.70695e-05	5.89097e-06	-0.00559336	3.87339e-05	-2.68393e-05	-4.05717e-05	-0.000147282	0.000244423	7.55107e-05	0.000116706
10338496	-0.000130765	-2.04866e-05	0.000276618	-0.00011171	0.000193748	9.53664e-05	-4.94739e-05	-0.00558749	8.26001e-05	-0.000217021	-0.000140362	0.000152338	-3.52828e-05	-5.94883e-05	2.4649e-05
10338497	-6.71464e-05	-9.8183e-05	-4.89368e-05	-1.16825e-05	-9.47918e-06	0.000105382	-9.29271e-05	0.00560043	1.63325e-05	-6.73705e-05	-0.000526688	-0.000162788	0.000484202	8.21547e-05	2.33887e-06
10338498	0.000293735	0.000732817	0.00381513	-0.00231306	0.00136134	-0.000431539	-0.00221877	-0.0056	0.00121057	0.00242977	-0.00168571	-0.00218556	-0.00493205	-0.000425844	-0.00276415
10338499	-1.88756e-05	-1.15648e-05	-1.21131e-05	-7.50613e-05	2.52296e-05	8.61159e-05	1.53423e-05	0.00559239	4.667e-05	4.64833e-05	0.000218507	4.5291e-05	2.38268e-05	-4.42756e-05	-7.54577e-05
10338500	6.22026e-05	-9.1557e-05	-0.00022155	-1.23334e-05	3.8602e-05	-0.000119375	-9.13859e-05	0.0055921	1.63474e-05	0.000174136	0.000164607	-2.67872e-05	-0.000339241	5.8428e-05	0.000302759
10338501	-1.23033e-05	8.92645e-06	-1.82282e-05	5.37757e-05	1.33879e-05	-2.12835e-05	5.82469e-05	-0.00559551	-4.235e-05	1.48875e-05	-9.91822e-05	-2.53082e-05	-0.000103236	-1.97675e-05	8.16851e-05
10338502	1.81446e-05	3.29725e-05	-0.000199583	-0.000309994	-8.40507e-05	-6.24169e-05	0.000174462	-0.00559155	-5.90294e-05	-0.000125605	-0.000259373	9.5945e-05	0.000100186	0.000216616	-5.5128e-05
10338503	0.000875678	-4.92757e-05	-0.000487349	0.000178145	9.20976e-05	0.000308598	0.000138664	-0.00560592	0.00118971	0.000826417	-5.72028e-05	0.000301022	-0.000959355	0.00135662	-0.000249601
10338505	-0.000233494	3.72522e-05	8.49271e-05	0.00124738	0.000201551	3.36202e-05	8.43908e-06	0.00560252	-0.000316509	-0.000479483	0.000130715	0.000659502	0.000300583	0.00075057	6.81052e-05
10338506	0.000759437	9.28016e-05	-0.000498294	-0.000332298	0.000211587	0.000571574	-0.000217766	0.00555266	-0.00058091	0.00100133	0.00100484	-0.00100473	0.000399002	-0.00182786	0.000624263
10338507	-0.000100021	9.27568e-06	-2.90942e-06	0.000175154	0.00014001	9.41891e-05	-0.000290648	0.00559751	-0.000156473	-5.28982e-05	-0.000156111	-2.9491e-05	0.000239213	-2.93619e-05	0.000149334
10338508	1.12513e-05	-6.32386e-05	-9.20024e-05	2.53797e-05	-4.97513e-05	-0.000249104	-0.000135397	-0.00560205	-8.61749e-05	-0.000272562	7.64545e-05	0.00019921	-0.000165451	-0.000171906	-0.000431266
10338509	0.000208036	-0.000321701	-0.000260262	-7.94489e-05	-4.66794e-05	0.000193869	0.00023829	-0.00560795	0.000102946	0.000339139	8.78104e-05	3.91363e-05	0.000349233	-0.000169545	-0.000500169
10338510	0.00163971	6.09651e-05	-0.000150823	-0.000252008	0.000291582	0.000116803	-0.000865267	-0.00560007	-0.000779029	-0.000788258	-0.000167829	1.32281e-06	-0.00269855	0.000144714	0.000666734
10338511	2.9795e-05	-0.000157866	0.000397615	0.000707761	0.00012813	-0.000357094	0.000302482	-0.00561408	0.000381759	0.000207383	0.00133926	0.000312281	-0.000332245	-0.000232723	-0.000984624
10338512	-8.94896e-05	-4.5074e-05	-0.000211314	-0.000453484	-8.43558e-05	7.66334e-05	-5.56699e-05	0.00559868	0.000145793	5.15382e-05	-0.000580176	0.000161818	0.000231274	-5.63644e-05	-0.000236435
10338513	2.57384e-05	2.34255e-05	7.93168e-05	-1.54356e-05	-7.99847e-06	-2.24019e-05	1.82873e-05	-0.00559699	-2.3353e-05	1.83518e-05	-5.22504e-05	-0.000139358	6.81556e-05	-9.92587e-05	-6.76045e-05
10338514	0.000197798	-9.87289e-06	0.00106418	-0.000296454	0.000463169	-3.70234e-05	-0.000119435	0.00561724	0.000659815	0.000254228	-0.000249706	0.00029457	-0.000242667	0.000337792	-2.39821e-06
10338515	-1.63315e-05	-1.61357e-05	-0.000149893	6.35001e-05	-5.72721e-05	2.0219e-05	-3.73154e-05	0.00558973	3.62795e-05	0.000228651	6.89122e-05	-0.000116426	-3.74244e-05	-3.31046e-05	-3.23201e-05
10338516	-6.9496e-06	-1.40392e-05	6.48153e-05	-0.000171816	-2.54615e-05	4.47267e-05	5.49382e-05	-0.00559418	9.86112e-06	-5.83189e-05	-4.18949e-05	-5.35042e-05	-5.33854e-05	8.77196e-06	-6.57572e-05
10338517	0.000116195	0.000233352	0.000171869	1.02441e-05	-0.000391414	0.000144747	-3.10242e-05	0.00560075	0.000500826	-0.000131455	-0.000461635	0.000227741	0.000112477	-8.19538e-05	-0.000687555
10338518	0.000134162	0.000133907	-0.000742718	-0.000588695	6.92479e-05	0.000251089	-0.000506889	0.00558186	-0.000305363	-8.17282e-05	-0.000205077	-0.000182816	0.000514224	-0.000415888	-0.000429488
10338519	-0.000157843	-1.16825e-05	9.26147e-05	-0.000225735	-3.00949e-05	0.00011303	0.000124266	0.00560055	9.2367e-05	0.000324696	-0.00047029	0.000106695	-0.000305692	-0.000507989	-4.98492e-06
10338520	-0.000141564	6.40896e-05	1.72961e-05	0.000295265	-5.04541e-05	0.000116664	0.00013973	0.00560285	1.94464e-05	-0.000165526	0.00019305	-2.14687e-05	0.000521145	0.000432758	0.000411066
10338521	0.000754832	0.000988062	-0.000260873	-0.000950333	-0.000406373	0.001382	-0.000391263	0.00557437	0.000953339	0.000543602	-0.000202042	0.00151136	0.00349718	-0.00107539	-0.00451274
10338522	0.000120892	-0.00014949	0.000752249	-9.20977e-05	3.20611e-05	-0.00011023	0.000201428	-0.00557651	1.18077e-05	0.000219126	-0.00031806	0.000428554	8.19047e-05	0.000142922	0.000142532
10338523	-3.67841e-05	-2.24318e-07	3.42704e-05	-0.000221576	-6.34049e-05	8.61829e-06	6.37992e-06	0.00559228	-2.89132e-05	3.62222e-05	0.000194926	9.67699e-06	2.99582e-06	6.09542e-05	-0.000280005
10338524	7.92538e-05	-1.04587e-05	-0.000343948	-9.58401e-05	-0.000169676	0.000188683	-0.000191193	-0.00560201	0.000106464	-0.000147672	1.37063e-05	0.000457034	0.00015402	0.000104633	-0.000282026
10338525	9.95025e-05	0.00018146	0.00021245	-0.000734846	-7.21267e-05	-0.000319497	0.000320469	-0.00559221	-0.000355207	0.000278567	-0.000130004	-5.01081e-05	0.00040385	-0.000400485	-0.000151503
10338526	-0.00369055	-0.00320496	-0.00380973	0.00645257	0.00298742	0.00158679	0.000565197	-0.00559742	-0.00267886	-0.00959628	0.0110512	-0.000810618	0.00269243	-0.000510997	0.00819342
10338527	0.00187045	0.000127742	0.0009717	0.00031142	-0.00136883	-0.00150107	-0.000383248	0.00561521	-0.0016301	-0.000164594	-0.000513344	-0.000614358	-4.90215e-05	0.000645029	0.0002542
10338528	-0.00026017	1.1581e-05	-0.000954791	-4.13017e-05	-0.000257299	9.92452e-05	0.000154022	0.005575	0.000106448	0.000138226	0.000224924	-0.000271851	-0.000198803	-4.44457e-05	-0.000352703
10338529	0.000229996	0.000110711	-0.000991231	-7.8551e-05	0.000105503	-0.000512339	0.000327087	0.00558789	-0.000375553	2.19862e-05	8.40742e-05	-0.000317804	0.00163935	-0.000712066	0.00062005
10338530	4.86078e-05	-2.2988e-05	-0.00057805	-2.52758e-05	6.08868e-05	-0.000236332	-0.000240975	0.00557896	5.43488e-05	3.11099e-05	-1.19464e-05	-0.000178877	-0.000231752	-0.000205646	-0.000398176
10338531	6.98655e-05	7.21655e-06	-6.93737e-05	-0.000159586	-3.5891e-05	-0.000261047	-9.77542e-06	0.0055951	5.66264e-05	6.50201e-05	0.000108507	-5.63866e-05	0.000197083	8.2365e-06	6.0883e-05
10338532	6.3323e-05	3.00593e-05	5.02759e-06	-2.81184e-05	-8.01711e-05	-1.92577e-05	0.000128205	-0.00559435	-3.34852e-05	-0.000250592	0.000220363	7.00752e-06	2.12792e-05	0.000187639	4.38249e-05
10338533	-0.000142417	-3.17639e-05	-8.81052e-05	0.000219094	9.02469e-05	-0.000145282	-1.70067e-05	0.00560225	6.92135e-05	-0.00022118	-6.63171e-05	0.0003221	4.98666e-05	0.000313602	0.00018867
10338534	-2.80261e-05	1.62875e-05	-3.77567e-05	-0.000110529	5.46131e-05	1.65705e-05	-1.25112e-05	-0.00559543	9.70806e-05	-8.22899e-05	-0.000142643	-3.96802e-05	4.76377e-05	-0.000114718	-4.99929e-05
10338535	-0.000767846	0.000603294	5.99045e-05	-0.00163268	-0.00110243	0.00151412	0.00347151	0.00564985	-0.00165557	-0.000573719	0.00298027	0.00245805	0.0069834	-0.000761041	4.90976e-05
10338536	4.41957e-05	-0.000119836	0.000152282	0.000113369	2.53314e-05	8.45745e-05	-0.000151528	0.00559792	0.000125109	0.000282026	-0.000457082	0.000169504	0.000120121	-0.000119079	-0.000107128
10338537	-0.00120461	0.000102001	-0.00180392	-0.00214469	-0.00085412	0.000247375	0.00197373	0.00562792	-0.00225991	-0.000247919	-0.00143279	-0.000991943	0.00263751	-0.000233966	0.00249675
10338538	0.00064806	-0.000147362	0.000122079	-7.89581e-05	-0.000100343	-0.000399391	-0.000104389	0.0055843	-0.000290267	0.000142096	-5.10732e-05	-0.000996656	0.000153813	-0.0002271	3.55187e-05
10338539	0.00153626	-0.000422899	9.50212e-05	5.00628e-05	-0.000684496	0.000362792	-0.000209356	0.00559071	-0.000467132	-0.000925848	0.00204115	-0.00070903	0.00146534	-0.00050035	0.000979799
10338540	-3.3922e-05	1.57019e-05	0.000320165	4.46535e-05	0.000101356	8.25857e-05	9.41601e-05	-0.00559038	0.000100656	-0.000128256	8.01671e-05	-8.1854e-05	-2.46385e-05	-1.38056e-05	6.46119e-05
10338541	1.40923e-05	1.52233e-06	-2.10962e-05	0.000120839	2.49624e-05	-8.08393e-06	-0.000139726	0.00559445	1.35125e-05	-6.94379e-05	4.4847e-05	6.05791e-05	-3.62347e-05	-7.76786e-05	-3.37733e-05
10338542	4.55564e-05	-9.62349e-06	1.63577e-05	1.05382e-05	-4.56213e-05	0.000176198	-0.000136187	0.00558893	3.17529e-05	0.000249331	0.000146427	-0.000198777	0.000279815	-0.000186614	-3.93654e-05
10338543	2.99051e-06	4.0246e-05	4.23316e-05	0.00015774	-2.24286e-05	7.20266e-05	-7.35551e-05	0.00559809	-4.03226e-05	-5.06538e-06	-0.000145726	-0.00021458	3.68449e-06	5.32557e-05	0.000205438
10338544	-2.22407e-05	-6.17499e-05	0.000254286	0.000135016	-1.98123e-05	0.000208815	-4.19756e-05	0.00559161	0.000287385	-0.000119398	0.000295868	-2.91506e-05	-6.73659e-06	-8.36579e-05	-0.000405234
10338545	2.92746e-05	8.03934e-06	8.45083e-05	-0.00032183	-3.76262e-05	-1.46279e-05	0.000105569	-0.00559044	7.79458e-06	5.78644e-05	-7.62431e-05	4.51194e-05	0.000186673	0.000115059	4.57895e-05
10338546	0.000273764	-6.49479e-05	4.14372e-05	0.000641375	-8.11009e-05	-2.22333e-05	-0.000227489	0.00559638	0.00019182	-0.000273245	-0.000462474	0.000133302	6.73319e-05	-7.85926e-05	-0.000399028
10338547	-8.24941e-05	7.59076e-05	-0.000121759	0.000180043	2.46469e-05	2.66807e-05	-5.7782e-05	0.00559284	-0.000116446	0.000109127	3.39537e-05	-7.27163e-05	-0.000107215	-0.000100675	0.0001898
10338548	1.10927e-05	-0.000489293	-0.000379816	0.000372915	4.51877e-05	0.000172502	-0.000216024	0.00559466	0.000163784	-0.000279133	-0.000433997	0.000125552	-0.00137704	8.88618e-05	0.000452999
10338549	2.74462e-05	6.69666e-05	-3.49858e-05	9.69887e-05	-3.63819e-05	2.92795e-05	0.000175191	-0.00559369	-1.92557e-05	2.43254e-05	-0.000106378	-2.51695e-05	-0.000152128	-6.64477e-05	0.000203424
10338550	-4.76229e-05	-0.000254423	-9.60937e-05	0.000298078	-0.00025045	2.82421e-05	0.000472656	-0.00560968	-0.000401249	-0.000154245	0.000434156	6.06481e-05	-8.7222e-05	-0.00127215	-0.000291215
10338551	0.00137599	-8.88447e-05	0.00116026	0.000741458	-0.000564145	-0.000248735	0.00025996	-0.00562888	8.13363e-05	0.000138357	0.00193097	-0.00498334	-0.000899859	-0.00150533	0.00129387
10338552	-4.56294e-05	-1.26141e-05	-5.13396e-05	0.000287545	0.000128803	0.000189425	-0.000139416	0.00558962	0.000310944	0.000213553	-0.000261412	-6.16843e-06	-0.000247551	0.000103919	-0.000304818
10338553	-7.77357e-06	6.97616e-05	0.000124646	7.37472e-05	-6.45404e-05	0.000110059	7.59584e-05	-0.00559519	2.37298e-05	0.000101511	-0.00026145	3.44311e-05	-4.58384e-05	5.10782e-05	-0.000313348
10338554	0.00141929	0.00183209	-0.00168941	0.00346669	-0.000353731	-0.000615832	0.00215724	-0.00554062	0.00166542	0.00664023	-0.00949962	0.00296667	-0.00263353	-0.00399113	0.00487831
10338555	-0.000408429	0.000906764	0.000707189	-0.00378518	-0.00110434	0.00230888	0.00349631	-0.00550767	-0.00252209	0.00143417	0.00775669	0.00141107	0.00554542	-0.00316898	0.0102245
10338556	0.000572011	-9.27573e-05	0.000377407	-0.000306702	-0.000148325	-0.000558683	9.11883e-06	0.00559411	0.000268952	0.000338034	-4.81112e-05	-0.000562231	-0.000557056	-0.000240038	-8.44838e-05
10338557	0.0002854	-5.09462e-05	0.000160071	0.000341795	-0.000140898	-0.000290219	-0.000175096	-0.00557225	0.000100306	-0.000921476	-0.00149867	-0.000145365	0.000554348	0.000158827	0.000365107
10338558	0.00229396	-6.38818e-05	-0.000737681	-0.000370927	-0.000506993	0.00109074	-0.000436739	0.00558976	-0.000729566	0.000656739	-0.000364495	-0.00096743	0.00102975	0.000326047	0.00121984
10338559	4.32524e-05	0.000178022	-0.000223851	-0.000238168	3.67609e-05	-3.45286e-05	-0.000150379	0.00560084	-7.78047e-05	4.93724e-05	-0.00094808	-0.000254816	0.00033064	-0.000266669	7.33521e-05
10338560	0.00079017	0.000254894	-0.000354018	-0.000442067	5.69583e-05	0.000484724	0.000101734	0.0055735	0.000591755	0.00113235	0.00249076	0.00022622	0.000238248	-0.000672614	0.000766562
10338561	0.000370608	5.81153e-05	0.000109399	-8.79859e-08	-8.95193e-05	-1.99223e-05	0.000140978	0.00559672	0.000145882	0.000346177	0.000321722	0.000428344	0.000438148	0.000219915	-6.55845e-05
10338562	-0.000840433	0.000222856	-0.00147881	-0.000236256	0.00041426	0.000563204	0.000407806	-0.00567236	-0.000713261	0.000323847	0.00554222	0.00107982	-0.00155357	0.000330464	-0.000693703
10338563	-9.50774e-06	3.95003e-05	3.41809e-06	8.0193e-05	9.29131e-07	4.87843e-05	-2.0636e-06	-0.00559477	1.3434e-05	-0.000330719	5.18896e-06	-0.000212305	-1.24998e-05	-4.0349e-05	0.000110645
10338564	0.0013484	0.000627842	0.000815173	-0.00291969	0.000863349	-9.31383e-05	-0.000140267	0.00561676	0.00124624	0.00102869	-0.000871203	0.000322139	-4.82876e-05	-0.00168713	-0.000268526
10338565	-5.08397e-05	4.62769e-05	0.000336819	6.92088e-05	0.000272996	4.02407e-05	0.0001665	-0.00559013	6.57645e-05	-6.56257e-05	-0.000115066	-0.000182249	-0.000153124	-0.00012363	4.9219e-06
10338566	-8.90511e-05	0.000329201	-0.000105151	-0.00010789	1.90366e-07	-0.000164687	0.000209329	-0.00559151	-1.89877e-05	-0.000296763	9.11264e-05	0.000476984	-0.000525048	0.000413012	-0.000263802
10338567	-6.88967e-05	1.25548e-05	0.000658548	0.000636291	-1.45387e-05	0.000145988	9.31733e-05	0.0056105	-9.90636e-05	-0.000242228	0.000369511	0.000603831	0.000457875	0.000363591	0.000178237
10338568	1.82008e-05	-2.46472e-07	-0.000125698	-0.000424018	2.52149e-05	-2.90277e-05	-0.000178246	0.00559518	6.82582e-05	0.000192758	-0.000253107	-3.69103e-06	2.34704e-05	0.000154553	-0.000163338
10338569	-7.37588e-05	7.61866e-06	-7.39371e-05	0.000206578	1.3561e-05	6.57632e-05	7.1121e-06	0.00559534	4.07022e-06	3.06934e-05	0.000365182	8.50148e-05	0.000116091	7.02583e-05	0.000239199
10338570	8.1125e-05	-2.9102e-05	0.000157882	-0.000122151	-7.34601e-05	-0.000313755	-0.000219573	0.0055907	0.000174101	2.93838e-05	0.000274201	-9.34323e-05	0.000435791	-7.8143e-06	-0.000441581
10338571	0.000271053	-0.000500636	0.000624635	0.00135855	-0.000438287	0.000206603	-0.000402965	0.00559514	0.000517562	-0.000417312	-0.00152763	-0.000577988	-0.000834893	-0.00125981	-0.000563313
10338572	-0.000249581	-7.92862e-05	-0.000197598	0.00017805	1.2665e-05	0.000152782	7.24705e-05	0.00559764	-0.000134026	-0.000132554	-0.000185828	6.19761e-05	0.000452899	0.000185635	9.24746e-05
10338573	3.10062e-05	9.67703e-06	-8.33271e-05	7.09032e-05	3.50475e-05	2.32016e-05	-7.8866e-05	0.00558983	2.12306e-05	5.87508e-05	4.34033e-05	1.1314e-05	-0.000282553	-0.000202822	-0.000164541
10338574	-0.000136989	0.000198759	-5.49471e-05	9.73079e-05	-3.4218e-05	5.66604e-05	9.51979e-05	0.0055986	-7.69298e-05	-0.000211068	3.11905e-05	0.00030983	-3.11925e-05	-0.000126765	-6.82594e-05
10338575	-8.35342e-05	5.32128e-05	2.78874e-05	-2.55841e-06	6.95977e-05	8.83287e-05	-1.46533e-05	-0.005594	-4.81184e-05	-7.15559e-05	-0.00020559	-8.26921e-06	-3.76839e-05	4.48943e-05	-4.28035e-05
10338576	6.76697e-05	7.01904e-05	8.19276e-06	-4.6624e-05	1.52969e-05	-7.81518e-05	2.53652e-05	-0.00559504	-6.75967e-05	4.95056e-06	-6.46158e-05	-2.19559e-05	6.8603e-05	-5.00891e-05	-6.38449e-06
10338577	0.000263408	-8.53613e-05	-4.34286e-06	8.19346e-05	-0.000160857	-0.000376769	-0.000190446	-0.00560155	-6.609e-05	-0.000741541	0.000254195	-0.000278091	3.35406e-05	-0.000348917	-0.000320521
10338578	-0.000487696	-0.000134406	-0.0008413	0.00161005	0.000842188	0.000182445	-0.000532896	0.00555958	-0.000490948	0.00135158	0.00137716	-0.00135764	0.000124099	-0.000150806	0.00181147
10338579	1.61651e-05	1.3901e-05	-0.000150585	6.11176e-05	6.27997e-05	1.4934e-05	-5.38634e-05	0.00559579	3.02371e-05	-7.34257e-06	9.40455e-05	5.8795e-05	-0.000142003	-7.34371e-05	0.000312073
10338580	6.03043e-05	5.71152e-05	-5.04583e-05	-4.77206e-06	-3.07175e-06	-3.30975e-05	2.81167e-05	-0.00559592	5.03522e-05	-9.12858e-05	-3.88099e-05	-3.23594e-05	5.18377e-05	-8.94601e-05	1.11566e-05
10338581	-0.000267324	0.000117492	6.9458e-06	-0.000577896	6.15517e-05	8.8991e-05	9.24988e-05	-0.00559926	1.9486e-05	0.000756084	0.000203183	8.61826e-05	0.000289252	-0.000517177	-0.000157062
10338582	-0.00129181	0.000783799	-0.00406866	0.00314864	0.000549516	0.00106707	0.000309016	0.00554372	-0.000300536	7.38357e-05	8.58204e-05	0.000958743	-0.00120987	0.00121314	0.000855913
10338583	3.93462e-05	-5.26268e-05	-0.000215542	2.92595e-05	6.53269e-05	0.000138596	-0.000112616	0.00558586	0.000107891	0.000215616	-2.88054e-05	-0.000223839	-0.000342293	-3.52744e-05	-0.000167792
10338584	4.5172e-05	0.000122077	-1.66778e-05	-0.000854267	-0.000153802	0.000273251	-2.72451e-05	-0.00559987	-7.14118e-05	0.000121887	-0.000145111	-0.00035853	0.000693019	-6.12803e-05	-0.000454045
10338585	0.0017955	0.00212698	0.00440075	-0.00308531	0.00105012	-0.000555249	-0.00360121	0.00571786	0.00100517	-0.0047164	-1.69995e-05	0.00344748	-0.00250634	-0.000845814	0.000758085
10338586	0.000311786	-0.000532805	-0.000844273	-0.00556929	-0.00126992	9.37643e-05	0.0013369	0.00557248	-0.00127106	0.00137978	0.00257036	-0.00129903	-0.000170511	0.000962502	2.94475e-05
10338587	0.00159067	0.000482668	-0.00174849	-0.000963285	-0.00039839	0.00298798	-0.00097165	0.00555963	-0.000596737	0.000295166	-0.0017202	-0.000411651	0.00165237	-0.00234991	-0.00141785
10338588	0.000195983	1.58507e-05	-0.000326247	0.000508695	-0.000166888	0.000658431	0.000299579	-0.00560766	0.000128368	0.000551779	0.000165221	0.000106167	-0.000288321	0.000155787	9.26315e-05
10338589	-5.16965e-05	4.86028e-07	-0.000376888	0.000122856	0.000126105	3.04031e-05	-4.19172e-05	0.00559346	-2.12058e-05	-0.0001049	-0.000169084	-0.000307093	0.000145939	-0.000100756	9.59648e-05
10338590	1.72905e-05	-0.000100255	7.09893e-05	-0.00058478	-4.05343e-05	-0.000382643	1.88462e-05	-0.00559083	1.36897e-05	-0.000172802	0.000357769	0.000246864	0.000401335	0.000535838	6.31401e-06
10338591	7.07352e-05	3.85839e-05	-0.000313482	7.09527e-05	-0.000110108	2.61427e-05	-0.000161866	0.00558602	-0.00011093	0.000214865	-3.99863e-05	0.000387947	-0.000717757	-0.00048193	-0.000158836
10338592	-0.0011791	-0.00120017	0.000673072	0.000276576	0.000421004	0.000203114	0.000181045	0.00559735	-0.000473543	0.000526493	0.000726441	-0.000419119	-0.00129862	-0.00103278	0.00197487
10338593	0.000148658	-6.89727e-05	-1.86365e-05	7.20581e-05	-5.28021e-05	-0.000104295	7.14423e-05	-0.00559522	0.000133143	-1.72051e-05	-0.000155195	6.55371e-05	1.57168e-06	0.000174544	-0.000135211
10338594	1.25767e-05	-1.97108e-05	0.000120526	0.00013414	-0.000140741	-0.00024498	-5.56093e-06	-0.00559799	0.00014043	-0.0001219	0.000383712	6.45973e-05	-6.39692e-05	4.0469e-05	-0.000136069
10338595	1.15825e-05	-7.89375e-06	0.000159188	-9.4755e-05	4.20111e-05	-0.000149793	8.01774e-05	-0.00559047	-8.07121e-05	-0.000211852	1.71008e-06	3.38712e-05	0.000119138	0.000223343	-8.25874e-05
10338596	0.000188717	-0.000209361	-0.000180958	-0.000199253	0.000274066	-0.000665112	-0.000363927	-0.00560988	-5.40317e-05	0.00055709	0.000329666	-0.000180103	-0.000640508	-8.49394e-05	0.000497321
10338597	-9.7549e-05	-0.000134521	-1.57784e-05	-3.88543e-05	-4.64183e-05	-0.000166592	-2.82831e-05	-0.00561155	-0.000145552	-0.000469049	0.000976495	0.000940534	0.000343456	-7.3072e-05	-0.000984572
10338598	0.000453851	0.000142933	-0.000171947	-0.000927372	-0.000306422	0.000119486	0.000284128	-0.00560924	-0.000166389	0.000500726	0.000602753	-0.000388346	-5.22077e-06	-0.000130484	-0.000396668
10338599	5.66002e-05	-9.70274e-06	0.000119188	-7.19326e-05	0.000112366	-0.000333572	-0.000231828	-0.00559267	-0.000263293	-0.000244563	-0.000303547	-0.000169363	9.12035e-05	-0.000304449	0.000128322
10338600	0.000125848	-0.000209549	-5.52309e-06	0.000575756	-1.99405e-05	-0.000300457	4.59519e-05	-0.00559297	-0.000133417	-0.000138805	-0.00029587	0.000226648	0.000220414	-0.000146752	-0.000180596
10338601	0.00185845	-2.90111e-05	-0.00351471	0.000593916	-0.00061796	-2.94071e-05	-0.00181676	0.00548598	-0.00167494	0.00166668	0.00114286	-0.00198443	0.00153554	-0.000973367	0.000303061
10338602	0.00113791	-0.000107635	0.000335157	-0.00127065	0.000436576	0.00158261	-0.00126923	0.00559279	0.000390408	0.000420739	-0.0029986	-0.00106085	-5.48046e-05	-0.00326557	-0.000452729
10338603	0.000191368	0.000120156	6.0753e-05	0.000232321	1.44808e-05	8.1674e-05	-8.07602e-05	-0.00559995	5.24959e-05	-1.5939e-05	0.000366196	-7.76891e-05	0.000107616	0.000275563	2.59909e-05
10338604	-6.08723e-05	-3.35517e-05	0.000242676	-6.1632e-05	8.41117e-05	-9.39803e-05	4.89097e-05	-0.00559337	0.000154374	-6.16802e-05	-1.5247e-05	-9.8224e-05	-0.000161463	1.86418e-06	-0.000135799
10338605	-0.00399239	0.0146802	-0.0329045	-0.00602436	-0.00562608	-0.00285098	-0.0244392	-0.00631369	0.00563995	-0.0240103	-0.0100642	0.00666144	-0.0218314	0.0192533	-0.0518873
10338606	-0.00191577	-0.00497331	-0.000419677	-0.00193548	-0.000387098	0.00375457	0.00127167	-0.0060599	-0.00368181	0.0159332	0.00959841	0.00276539	-0.00769253	0.000601364	-0.016813
10338607	-4.55381e-05	4.77062e-05	-0.000139867	3.86317e-06	-3.74477e-05	7.67403e-05	-0.000164367	0.00558439	-3.59614e-05	3.72855e-06	8.38402e-05	-8.90609e-05	-0.000177989	3.96722e-05	-0.000614638
10338608	-0.000249463	-8.34811e-05	0.000246034	0.000102941	0.00014946	0.000169068	0.000257203	-0.00559061	0.000224422	-0.000230186	-0.000229475	-0.000233192	-0.000471264	-0.000378234	-4.73359e-05
10338609	-8.75138e-06	1.57778e-05	7.80872e-06	0.000100134	1.48725e-05	1.39033e-05	3.35436e-05	-0.00559467	-1.19089e-05	-1.49408e-05	-7.51048e-05	3.41401e-05	1.1111e-05	2.94112e-05	4.27154e-05
10338610	0.000373777	0.000211799	-0.000110072	0.000264903	-3.35148e-05	0.000372384	0.000107781	-0.00560586	3.81308e-05	0.000316264	0.000678324	-0.000297673	0.000704607	0.000538185	-8.83213e-05
10338611	6.35241e-05	0.000124344	-5.90239e-05	-2.45966e-05	2.38367e-06	8.19227e-05	5.91296e-06	-0.00559196	-0.00011332	-0.000132354	-8.3786e-05	-2.24608e-05	0.000207061	0.000203732	0.00014641
10338612	7.11042e-05	-2.10515e-05	-0.000177707	-0.000269901	7.51862e-05	8.53744e-05	-1.74184e-05	-0.00560239	0.000238498	-0.000204672	0.000171876	-0.000410392	-0.000295631	-4.33227e-06	-0.000186474
10338613	-3.08867e-06	-6.57295e-05	2.78994e-05	8.8705e-05	-6.63365e-06	7.01145e-05	-5.8614e-05	0.00559415	-4.01347e-05	4.8692e-05	-8.53043e-06	-5.60535e-05	-1.61085e-05	-6.3019e-05	4.2322e-07
10338614	0.000405131	3.69855e-05	0.000426329	-6.22453e-05	7.53931e-05	5.4229e-06	-4.43455e-05	-0.00560681	-0.000239415	3.3174e-05	-0.000125397	-0.00125752	-0.00011616	-0.000587542	-0.000411664
10338615	0.000342034	-5.00735e-05	-8.70814e-05	0.00174208	7.4825e-05	0.000320799	-0.000158542	-0.00561546	0.000216511	0.00138914	-0.00156718	-0.000612008	-0.00190314	-0.000357717	-0.000202086
10338616	1.54117e-05	-1.60809e-05	-5.36723e-05	-0.000262383	-1.65344e-05	-0.000213716	7.4445e-05	-0.00559463	-0.000115663	-3.52598e-05	1.19506e-05	0.000155345	0.000276216	-1.72844e-05	-7.43703e-05
10338617	-0.000205736	-0.000220419	8.71577e-06	0.000189244	0.000130233	0.000157534	7.04135e-05	0.00559665	5.83445e-05	-0.000153587	0.00036313	1.65181e-05	0.000178363	2.95502e-05	0.000145033
10338618	-4.93941e-05	0.000119953	0.000209766	-0.000315228	3.24338e-05	-0.000189613	7.97716e-05	-0.00558798	4.2503e-05	-0.000237219	8.42154e-06	-0.000118143	0.000248313	-0.00011748	0.000126704
10338619	0.000485849	-0.00115589	-0.0038947	0.000122082	-0.000527327	0.0012407	-0.0043402	-0.0057146	0.00104313	-0.000177184	6.95485e-05	-0.00192231	-0.000968178	-0.000355848	0.000785051
10338620	-1.46827e-05	-3.44138e-05	-1.3475e-05	-0.000216865	-2.64988e-05	2.17883e-05	-5.45442e-05	0.00559534	-2.71591e-05	9.10334e-05	2.30014e-05	-3.97682e-05	-2.82455e-05	9.57891e-05	1.98517e-05
10338621	-3.74533e-05	-1.73405e-05	-2.5331e-05	4.86518e-05	-1.42419e-06	-5.30448e-07	-3.77464e-05	0.00559506	5.29177e-06	3.29858e-05	-2.3656e-05	-3.10863e-06	4.93223e-05	-2.70007e-05	-1.72375e-05
10338622	8.67612e-05	1.60338e-05	-6.17903e-05	0.000240492	6.54573e-05	-7.54684e-05	-0.000111075	-0.00557743	-0.000116524	-0.000631814	-0.000416531	-0.000165531	-0.000115119	0.00012501	0.000890294
10338623	-0.000100655	-2.57597e-05	4.62012e-05	-0.000128372	5.44544e-06	-3.50907e-05	1.71682e-05	0.00559948	0.000161618	-2.71492e-05	-3.21485e-06	-0.000121556	0.000174637	0.00018871	4.56132e-06
10338624	1.28337e-05	7.28114e-05	-8.6079e-05	-5.73231e-05	0.000110767	-5.48113e-05	-2.47625e-05	-0.0055951	4.00456e-05	-4.98699e-05	-0.000235699	6.59719e-06	-0.000100118	4.59762e-05	-2.02163e-05
10338625	0.00106394	-0.000889834	0.0015799	-0.00763338	-0.000903208	-0.000471798	0.00196238	-0.00552413	0.00209868	0.00167394	-0.00234849	0.0015925	0.00261739	-0.00128449	-0.00194675
10338626	8.89611e-06	2.01565e-05	-7.04696e-05	-0.000133141	-5.74426e-05	-6.78321e-05	3.12521e-05	0.00559624	-2.02527e-05	0.000119517	8.88253e-05	0.000219019	0.000280431	-0.000111478	-9.23879e-05
10338627	-5.95019e-05	3.71567e-05	0.000244209	0.000126658	9.00398e-05	7.84794e-05	-0.000168483	0.00560038	-2.46397e-05	-5.45111e-05	-0.000158122	3.65224e-05	-0.000159431	1.633e-05	-1.32489e-05
10338628	7.68965e-05	0.000157322	-9.58721e-07	0.000141368	-4.88921e-05	0.000213696	-0.000165859	0.00558319	0.000201677	0.000424471	0.000243837	-0.000241206	2.88448e-05	-0.000276178	-0.000387302
10338629	0.000378572	9.13238e-05	-0.00232012	0.000530543	-0.000101967	-0.000348374	3.60063e-05	-0.00561676	-0.000559286	-0.000567131	-0.000988016	0.00101656	0.000354884	2.44764e-05	-0.000199699
10338630	9.7171e-05	-8.45964e-05	-0.000132604	-1.05722e-05	-4.35179e-05	4.91797e-05	-9.30676e-05	0.00559393	1.65175e-05	0.000253873	0.000282757	0.000163964	0.00021629	-0.000511077	0.000628428
10338631	-5.72168e-05	-0.000107663	4.38012e-05	0.00010998	2.35549e-05	-6.73271e-05	-0.000147015	0.00559927	-6.03991e-05	9.69599e-05	-0.000568962	3.69915e-05	-0.000184254	0.000164253	-0.000113377
10338632	0.000111045	7.88166e-05	2.72656e-07	0.000307836	5.21945e-05	1.21751e-06	1.57182e-05	-0.00559797	3.91209e-05	7.62513e-05	7.54774e-05	-8.75897e-05	-8.19844e-06	-4.26658e-05	7.59251e-05
10338633	4.06731e-05	-6.76132e-05	5.86098e-05	-0.000141038	-6.62944e-05	5.11159e-07	-4.23104e-05	0.0056015	-1.143e-05	0.000288932	-0.000626654	-3.13107e-05	0.000115925	0.000294018	-0.000111687
10338634	2.38361e-05	3.0224e-05	1.63539e-05	0.000190478	1.46113e-05	2.91029e-06	2.12713e-06	-0.00559426	8.20718e-06	-0.00014934	-4.83076e-05	3.62177e-05	0.000106502	3.92338e-05	1.13659e-05
10338635	0.000236656	0.000162145	-0.000481688	-0.000173596	-0.000268491	0.000320998	-0.000141762	0.0055814	-1.60528e-05	0.000465963	-3.96247e-05	-4.3952e-05	0.000103382	-0.000588081	2.19181e-05
10338636	6.40445e-05	6.79667e-05	1.3751e-06	-0.000531489	-4.21666e-05	-4.36716e-05	-1.66543e-05	-0.0055946	-3.67459e-05	0.000208439	-0.000240377	-8.72822e-05	0.000228508	0.000260327	-0.000324292
10338637	0.000255518	0.000692262	-0.00211019	-0.000677203	-0.00113993	0.000876236	0.000221824	0.00555722	0.000849364	0.000219227	0.000556279	0.00175566	-0.000882255	-0.000397042	-0.00156057
10338638	0.00129124	-0.000208837	-0.00133274	8.99675e-05	-0.000209152	-0.000128521	-0.000503509	-0.0056143	0.00103565	-0.000892387	0.00128152	0.000458479	0.00165115	0.00117715	-0.000870459
10338639	0.000108519	2.61657e-05	-0.000261848	0.00029937	-0.000132005	-0.000136674	-5.70392e-05	0.00557547	-0.000125769	0.00045505	0.000806555	0.00109216	0.000244764	-0.000803717	-0.000535747
10338640	-4.57441e-05	-1.53314e-05	-4.52201e-05	-9.60164e-05	-1.57027e-05	1.90725e-05	-3.73097e-05	0.00559281	9.149e-05	0.000176972	9.97813e-05	2.99859e-05	-4.82798e-05	-6.04118e-05	-6.45538e-06
10338641	0.000182697	0.000112637	-0.000535173	0.000700483	-7.21695e-05	-8.43859e-05	0.000157756	-0.00559749	-0.000692761	0.000389961	2.105e-05	0.000470502	0.000151309	-0.000131309	0.000857154
10338642	-0.000310986	0.000241479	0.00124177	-0.000759955	-0.000311796	0.000313536	0.000418338	-0.00554899	0.000271483	-0.00177872	0.000143987	0.00113113	0.00258828	-9.43886e-05	-0.00127428
10338643	5.89677e-05	0.000242914	-0.000143197	-0.000448486	-0.000193435	0.000206643	7.31774e-05	0.00559321	-0.000244388	0.000348564	0.000118517	8.11456e-05	0.000345809	0.000304335	-0.000130612
10338644	-0.000979702	0.000877175	-0.00117289	-0.000883369	0.000381249	-0.000619331	0.000345431	0.00559313	-0.000870687	8.0024e-05	0.000917889	1.7804e-05	-0.000813923	0.000417371	0.00105124
10338645	9.70988e-05	-3.88417e-05	-0.000125974	0.000295952	-5.18179e-05	3.06802e-05	-4.72418e-05	0.00558752	8.88051e-05	0.000258963	3.84557e-05	0.000263693	-0.000222036	-0.000424749	-0.000242364
10338646	-9.06818e-05	5.59831e-05	4.45243e-05	4.21321e-05	-4.13703e-05	0.00042805	-8.53995e-06	0.00559421	4.80026e-05	7.03615e-05	2.23575e-05	-4.32936e-05	0.000420197	-0.000180315	-9.19631e-05
10338647	0.000567688	0.000226637	-0.000117572	-0.000941154	0.000144398	-0.000367968	-0.000248057	0.00561104	-0.00020207	0.000123617	-0.00165957	-0.000574396	1.23302e-05	-0.000617133	0.000498277
10338648	3.47992e-05	-1.83683e-06	4.08619e-05	4.64282e-05	3.08505e-05	1.38044e-05	-6.90818e-06	0.00559627	3.77027e-05	3.36919e-05	6.83369e-05	-5.29487e-05	9.54688e-05	-1.00118e-05	6.19484e-05
10338649	0.000390902	0.000136666	-0.000161217	-0.000408293	-8.97097e-05	8.80761e-06	1.16356e-06	0.00559745	0.000501361	0.0005131	5.65983e-05	0.00025422	-0.000425649	-0.000107535	0.000526955
10338650	0.000156944	0.000326838	0.000335519	-0.0013601	-0.000364094	-0.000354122	0.000257475	0.00556578	0.000220055	0.000574429	0.00121997	-0.00048997	-0.000514558	-5.91275e-05	-0.00167942
10338651	4.04251e-05	6.17966e-05	5.37097e-05	-7.6573e-06	-9.29899e-06	-4.36853e-06	8.61938e-05	-0.00559545	-1.33138e-05	-1.216e-05	0.000165708	1.35654e-05	9.31115e-05	-1.51509e-05	5.07724e-06
10338652	0.000109291	-0.000121111	-0.000478285	-0.000489199	-0.000135586	-0.000273711	1.37326e-05	0.00557787	-0.000215086	0.000347554	0.000946067	-0.000411615	0.00021354	0.000332842	0.000241661
10338653	1.1282e-06	4.06325e-05	7.39766e-05	0.000256952	5.58787e-05	3.24223e-05	2.97425e-05	-0.00559461	-4.45416e-05	-1.92591e-05	-0.000215402	-8.83445e-05	-0.000219216	4.83436e-06	6.46601e-05
10338654	-0.000318644	-6.98155e-05	-0.000437763	2.20026e-05	0.000126768	4.68104e-05	-0.000291665	0.00559692	-7.41256e-05	-9.96609e-05	0.000156359	0.000280944	0.000338736	0.000155958	0.00057743
10338655	0.000113159	-4.93398e-05	0.000489326	0.000253628	-0.000104148	6.32058e-05	1.82997e-05	0.00559857	0.000335957	0.000194827	-0.000382411	-0.000114837	-0.000316684	-6.78619e-05	-0.000403042
10338656	0.000114759	5.43828e-05	0.000111414	-8.05664e-05	-4.53974e-05	-8.52799e-05	-3.907e-05	0.00559695	-4.33391e-05	0.000141337	-8.23641e-05	-0.000116244	0.000212192	1.9697e-06	-2.96627e-05
10338657	-1.73466e-05	2.32613e-05	8.04533e-05	-3.24403e-05	9.37106e-06	-4.36904e-05	6.14715e-05	-0.00559366	5.66229e-05	2.8023e-05	-3.00625e-05	9.28901e-05	3.011e-05	-1.4258e-05	-4.67197e-05
10338658	-0.000194245	0.000222765	-7.78039e-05	-0.000201488	-7.69556e-06	0.000186207	0.000239293	-0.00558454	-0.000125802	-0.000132868	-0.000313263	-0.000139723	0.00071414	-0.000154039	0.000418654
10338659	-0.00197322	0.000245867	0.00137424	0.00585369	0.00114304	-0.00327187	-0.00120355	0.0056463	0.000261261	-0.00278442	0.00314734	0.0082347	0.00583082	0.00069674	-0.00033578
10338660	-4.2311e-05	1.0784e-07	2.069e-05	-0.000335952	-0.000115191	0.000320077	0.000305337	-0.00559621	0.000175448	0.000282525	0.000207032	-5.36316e-05	-4.39304e-05	2.32304e-05	-3.33978e-05
10338661	7.39979e-05	-2.43719e-05	-0.000113648	-0.000239782	-0.000110223	7.1123e-05	4.87415e-05	0.00559215	2.45608e-05	0.000481182	0.00013301	-9.60469e-05	-0.000101169	-3.34785e-05	0.000175705
10338662	0.000191793	0.000208732	-0.000725294	0.000576678	8.89183e-05	-0.000183165	-0.000105735	-0.00560669	-0.000122262	-0.000231171	-0.00107142	-5.89319e-06	-0.000107211	-1.56904e-05	-0.000657579
10338663	-5.02543e-05	-6.3361e-05	-0.000281801	-1.52821e-05	0.000104133	-0.000174178	-0.000379022	0.00559771	1.03654e-05	-0.000643315	-0.000305942	-0.000307468	0.000132055	-2.42205e-05	9.61918e-05
10338664	0.000342793	7.55112e-05	-0.000155078	-8.70635e-05	-5.11085e-05	-0.000107022	0.000135976	-0.00559651	-0.000549055	-0.000139965	9.59092e-05	0.000477651	-2.38269e-05	-0.000310415	-0.000198009
10338665	0.00144299	0.00163283	-0.000246026	-0.00191075	0.00367755	-0.000475288	-0.00543559	-0.00557501	-0.00118002	-0.000732	-0.00484667	-0.0011596	0.00307792	-0.000201532	-4.55546e-05
10338666	0.0104073	0.00311328	0.0093272	0.013875	0.00106581	-0.00833153	-0.00568113	0.00533579	0.0037865	-0.0048224	0.0126444	0.00703224	0.00777479	-0.0143121	-0.020792
10338667	-8.19056e-05	-7.35318e-05	-3.64009e-05	4.46901e-05	4.0885e-05	0.000122118	-4.64791e-05	0.00559114	2.47055e-05	0.000171155	-7.42419e-05	-0.000270473	-0.000229762	-7.31526e-05	-3.49126e-05
10338668	6.96538e-06	4.25073e-05	0.000212288	-0.00119837	-6.40805e-05	0.00208064	-0.000572806	-0.00564537	0.00127748	-0.00016835	-0.00172988	-0.00753532	-0.000757094	2.78437e-05	-0.00131844
10338669	0.000337719	0.000401269	-0.000268222	-0.00225898	0.000302799	-0.000201414	0.000378352	-0.00563073	-0.000694631	0.000984393	0.00259761	-0.000466744	-0.000972246	-0.00041759	-0.00012914
10338670	-6.67403e-05	-2.38617e-05	-2.56191e-05	-0.000128711	-4.26164e-05	6.17688e-05	0.000118338	0.00559574	4.8955e-05	3.46155e-05	-9.85434e-05	-0.000199909	0.00016811	-0.00025915	-7.7229e-05
10338671	-0.000248603	0.000715895	0.000874149	-0.00024345	-0.00081395	0.000911922	0.00130617	0.00562995	0.00080104	-0.00167203	0.0030589	0.00106011	0.002209	0.00335417	-0.000255222
10338672	-3.20479e-05	7.64463e-05	-2.35634e-05	0.000147041	-3.85341e-05	0.000177905	0.000144359	-0.00559497	-7.33812e-05	-0.000123507	8.04235e-05	0.000158211	0.000222575	7.25013e-05	-4.7574e-05
10338674	-0.000533277	-0.000955209	-0.00190202	-0.00259969	0.000547289	0.000608346	-0.00295539	0.00554308	0.000390038	0.00349043	-0.00328269	-0.0009665	-0.000285697	-0.00327555	-8.17611e-05
10338675	-0.00026085	0.000220841	-2.45746e-05	-0.000617266	1.65859e-05	-0.000163156	0.000206963	-0.00558821	-0.000101847	-0.000617336	0.000472623	-0.000366086	0.000545407	0.000912328	7.13074e-05
10338676	-3.53599e-05	-3.10445e-05	7.95012e-05	-5.79953e-05	1.13776e-06	4.46353e-05	-4.1694e-05	0.0055976	8.52085e-05	-0.000130134	-9.06088e-05	-0.000191115	8.86591e-05	-3.41296e-05	-1.27053e-05
10338677	-0.000411364	-0.000206144	-2.65105e-05	-2.50543e-05	7.49936e-05	-0.000146352	0.000179979	-0.0055877	-0.000183867	-0.00024804	0.000245082	-0.000140221	0.00016857	0.00116026	0.000812343
10338678	-9.90837e-05	4.85858e-05	-3.85046e-05	4.8062e-05	1.5251e-05	4.82536e-05	0.000192146	-0.00558973	-7.42771e-05	9.51283e-05	-0.000265785	0.000222581	0.000233227	3.56112e-05	7.15414e-05
10338679	0.000120395	0.000182086	-0.000385157	-5.44614e-05	-0.000338772	-0.000277524	0.000110876	0.00559056	-0.000206259	-0.000130992	-4.42696e-05	-0.000222442	0.000354037	8.2547e-06	9.36293e-05
10338680	-7.03677e-10	-3.97301e-06	-0.000334455	0.000152083	8.4762e-05	-3.81277e-06	-5.02474e-05	0.00559025	-7.73306e-05	6.9311e-06	-3.27623e-05	-0.000145699	-0.000117469	-3.26239e-06	0.000106773
10338681	-0.000823416	-0.00266536	-0.001294	0.000537476	0.00170912	0.00514053	0.00147713	-0.00568595	0.000117664	0.00374504	0.00175219	-0.00296475	-0.00235772	0.000544439	-0.000649881
10338682	1.51938e-05	0.000255749	0.000113467	4.94583e-05	2.16075e-06	0.000101886	0.000209193	-0.00560046	-0.000287813	6.48263e-05	0.000639577	0.000151535	-0.000358458	-0.000175873	-5.82337e-05
10338683	0.000226163	2.79636e-05	0.000333983	-0.000252813	0.000187256	3.05687e-05	-9.06149e-05	-0.00558601	5.73571e-05	-0.000214372	-0.000203879	5.45527e-05	-2.1302e-05	2.5115e-05	-1.56565e-05
10338684	7.65623e-05	-4.79149e-05	4.45024e-05	2.66362e-06	-4.64869e-05	-6.07679e-05	1.20462e-05	-0.00559534	3.77762e-05	-6.23676e-05	0.00012657	0.000207795	0.000145846	6.46142e-05	-0.000114104
10338685	0.00013546	0.000519761	0.000137327	-0.000512691	-6.49783e-05	-0.000197515	6.56783e-05	-0.00561856	-0.000118204	-8.41731e-05	0.00172198	-0.0021376	-0.000707364	0.000261791	0.000583293
10338686	-2.18281e-05	6.14593e-05	2.65153e-05	2.93321e-05	-4.88128e-05	6.86858e-05	0.000105402	-0.00559489	-8.41825e-05	-0.000158164	-0.000176501	-8.65488e-05	0.000101216	-2.56546e-05	-0.000125266
10338687	-2.35065e-05	-6.50529e-05	-9.03905e-06	0.00031822	0.000100296	0.00022287	-0.000162853	0.00559841	0.000105387	-4.18772e-05	-0.000295164	-7.83958e-05	-4.07872e-05	1.67219e-05	0.000194497
10338688	6.62193e-05	-1.56997e-05	-0.000146191	2.11687e-05	-3.45304e-05	-2.64186e-05	-1.47104e-05	-0.00559561	-5.95931e-06	-0.000142035	3.11798e-05	0.000153249	9.86988e-05	6.63906e-05	9.36754e-05
10338689	2.56144e-05	5.8375e-05	0.000231556	0.000221427	0.00010744	2.31721e-05	8.1813e-05	-0.00559832	0.000219121	8.13111e-05	5.4152e-05	-7.10639e-05	-7.08365e-05	-7.3527e-06	-0.000385951
10338690	3.25685e-06	-6.95016e-05	0.000138238	0.000164844	-3.0901e-05	-4.73375e-05	3.05686e-05	-0.0055905	-5.88711e-05	-0.000222563	-0.000109029	8.13336e-05	7.70169e-05	-4.89061e-05	0.000108803
10338691	4.05854e-05	-1.48432e-05	-0.000411228	0.000231364	-0.000297637	0.00037835	0.000117589	0.00557947	-3.83922e-05	0.000636763	0.000120404	0.000300396	7.64587e-05	-6.68548e-05	-0.000359167
10338692	-0.00149184	-0.00176825	-0.000979394	0.000535363	0.00125327	-0.00010419	-0.000455213	-0.00558586	-0.00122642	-0.00183483	0.00653533	0.00209971	0.000451674	0.0065678	0.00120744
10338693	0.000118294	-7.5393e-05	0.000310387	-0.000315748	-9.3921e-05	0.000132296	2.01703e-05	0.00559283	2.56419e-05	0.000215027	0.000422599	-0.000328855	7.99848e-05	-0.000368241	9.0392e-05
10338694	-0.000110681	-2.10282e-05	1.45005e-05	3.4963e-05	1.6021e-05	-1.50977e-05	1.26739e-05	-0.00559152	-7.61371e-05	-0.000115249	-0.000176702	-2.14507e-05	0.00012162	5.36288e-05	0.000147062
10338695	-6.49239e-05	-3.19919e-05	-0.00013109	-0.000168255	-0.000122442	0.00078183	3.00907e-05	0.00558683	-0.000103664	0.000763516	-6.26997e-05	-0.000253934	-0.000216189	-0.000707077	-1.09345e-05
10338696	-1.83829e-05	-0.00011188	0.000147227	0.000102442	-2.04831e-05	-6.76136e-05	8.59955e-05	-0.00559537	-1.78679e-05	-0.000150298	5.52369e-05	4.3373e-06	-8.79408e-07	-3.98279e-05	-0.000110904
10338697	-0.000388207	-0.000237661	0.00025744	0.000215764	9.25514e-05	1.89816e-05	-5.7893e-05	0.00560663	5.44567e-06	-0.00135973	-3.12682e-05	-4.53191e-05	0.000344119	-0.000358319	-1.00895e-05
10338698	-0.000481872	-2.34362e-05	-0.000483368	-0.00210241	0.000590432	0.00032676	-0.000112486	-0.0056116	0.000278371	0.000989098	0.0010582	0.000330664	0.000261368	-0.0018826	-0.000228938
10338699	-0.000113342	-4.39481e-05	-7.2624e-05	8.425e-05	8.34423e-06	-0.000167299	7.60501e-06	0.00559405	-1.00874e-05	4.12873e-05	-3.61415e-05	-1.67778e-05	-0.000189287	-6.30027e-05	2.88068e-06
10338700	0.00019856	-3.19324e-05	-0.000117529	9.98693e-05	-0.000112485	-0.000102869	4.67634e-05	0.00559769	0.000174241	-8.00421e-05	3.00401e-05	0.000137748	0.000113596	0.000159419	-5.64403e-05
10338701	9.73738e-05	1.25909e-05	-0.000176488	0.000235631	-6.93083e-05	3.45401e-05	-0.000112998	-0.00559532	-0.000204475	9.79381e-06	-0.000510483	0.000272255	4.46975e-05	0.000188964	-7.58937e-05
10338702	0.00109732	-0.000212334	0.000492159	0.00103507	-0.000199422	-0.000549654	-0.000175114	0.00557947	0.000311137	0.00121813	0.000736775	0.000162859	0.00220527	-0.000151925	-0.00138914
10338703	-0.000151263	-0.00280948	0.000254983	0.00209215	0.00113495	0.00103466	0.000804029	-0.00564985	-0.000287692	0.00237531	0.00604997	0.0016242	0.00182771	0.000361271	0.000578098
10338704	0.00063763	0.000366333	-0.000711002	-0.00122074	-0.000557623	-7.3805e-05	-0.000591928	0.00556748	-0.000322279	0.00156179	0.000107941	-0.000383792	0.000689289	-0.000358583	-0.000337619
10338705	-5.99094e-06	9.22616e-05	-0.000108159	3.86987e-05	-2.36426e-05	-1.96499e-05	0.000224288	-0.00559294	5.89657e-05	-0.000210858	0.000140386	-1.00284e-05	0.000189233	0.000293367	0.000106546
10338706	0.0307818	-0.00499323	-0.0072881	0.0196662	-0.00646545	0.0117248	-0.00618306	0.00527083	0.00257813	0.00926693	-4.37129e-05	0.00174237	-0.0284967	-0.00343209	0.0171424
10338707	3.64873e-06	2.16444e-05	-3.85846e-05	-2.48548e-05	-4.16294e-05	1.70092e-05	-9.3553e-05	0.00559273	1.57841e-05	3.45086e-05	0.000163247	1.27328e-05	-6.22264e-05	-4.38005e-05	5.81863e-07
10338708	-2.51561e-05	8.79494e-05	0.00052492	0.000192417	0.000211281	1.19885e-05	8.99231e-05	-0.00558827	-4.61126e-05	0.000113361	-0.000197385	-2.31278e-05	5.50163e-05	0.000115956	-6.56469e-05
10338709	7.83744e-05	2.75363e-05	0.000116416	3.89521e-05	7.91855e-06	-3.24481e-05	8.39617e-05	-0.00559038	7.32723e-05	-0.000201121	-2.87784e-05	7.7885e-05	8.749e-05	8.49793e-05	3.31265e-05
10338710	0.000451716	0.00012954	-7.73776e-05	-0.000327822	-0.000384217	-0.000327357	-0.00055497	0.00560248	0.000384268	-0.000222473	0.00125705	0.000898837	0.00113244	-0.000310095	0.000645881
10338711	0.000106278	-2.07007e-05	0.000203918	-1.4567e-05	-0.000127533	-6.90558e-05	0.000171122	-0.00558887	-0.000250792	7.16498e-05	8.81621e-05	1.15724e-05	0.000436548	-0.000116651	0.000376464
10338712	0.000108803	2.93999e-05	0.000346717	-0.000399286	0.000370591	-8.59753e-05	4.19363e-05	-0.00558279	0.00072701	9.34523e-05	-0.000958047	-0.000346219	-0.000526982	0.000107382	-9.30875e-05
10338713	-3.03055e-05	-6.10946e-05	-4.19873e-05	0.000617859	-0.000166954	0.000361455	0.000119934	0.00559289	8.34541e-05	4.20005e-05	-0.000565596	0.00011431	0.000227217	4.12692e-05	-0.000631433
10338714	-0.000821649	0.00040518	-0.00164277	-0.0104129	0.00181565	-0.00053019	-0.00304154	-0.00557632	5.36557e-05	-0.00225176	-0.00310893	4.64497e-05	0.00157022	-0.00345486	-0.00253931
10338715	0.000148829	5.68338e-05	5.57322e-05	-0.000206398	-0.000105173	0.000143382	0.000139588	-0.00561421	6.51651e-05	0.000229104	0.000787312	-0.000704484	-0.000464769	-0.000463914	-0.000248575
10338716	1.13162e-05	3.51803e-05	-0.000110689	-1.26929e-05	-5.4158e-05	2.05732e-05	6.8914e-05	0.00559419	4.39777e-06	6.04944e-05	0.000103703	0.000166815	5.61053e-05	-1.6617e-05	-5.44781e-05
10338717	1.49999e-05	2.99569e-05	1.44194e-06	-0.000128013	1.61031e-05	-6.23826e-05	-5.48927e-05	0.00559858	-1.2379e-05	-9.29966e-05	-0.000104705	-2.60981e-05	-1.31196e-06	6.33697e-05	9.90861e-06
10338718	0.000148382	-0.000125177	0.000109501	4.18123e-05	0.000148131	-3.36833e-05	-0.000314985	-0.00560838	-1.92282e-05	0.000564485	-0.00017665	-0.000345868	-0.000313308	-0.000352239	-0.000319639
10338719	-8.91962e-05	-5.63344e-05	2.54368e-05	0.000236499	3.80298e-05	0.000144006	7.22058e-05	0.00559636	-0.000165988	-0.000172055	0.000199366	-0.000127956	-0.000134808	-6.01493e-05	0.000224473
10338720	0.000125389	0.000342431	4.29845e-05	-0.000236272	-0.0002053	0.000207952	-5.95908e-05	0.00559855	0.000100905	0.000420131	-0.000146367	0.00014412	0.000663621	-0.000235099	-1.87191e-05
10338721	1.7948e-05	-3.43252e-05	4.45463e-05	8.3504e-05	1.72867e-05	-1.94219e-05	4.73905e-06	-0.00559515	-1.57598e-06	4.119e-05	-8.66074e-05	2.19266e-05	9.69425e-05	-4.06831e-05	-1.08494e-05
10338722	-5.63915e-05	9.34566e-05	0.000348984	0.000104877	0.000130568	-0.000210182	-0.000313527	-0.00559214	-4.65339e-05	-0.000417493	3.19012e-05	-0.000567433	-0.000372726	-7.41153e-05	0.000410925
10338723	9.73369e-05	-5.07597e-05	-0.00116794	0.000403047	-0.000320897	0.0009846	-0.000491984	-0.00562102	-2.75789e-05	0.000125553	-0.00150239	-0.00079969	0.000120302	4.27689e-05	-0.00058912
10338724	2.47918e-05	0.000128234	7.21044e-06	0.000335067	-6.49209e-05	-7.21437e-06	0.000153596	-0.00559535	-0.000194997	-0.000250911	-0.000312204	3.38064e-05	-6.39009e-05	-6.19324e-05	-0.000295486
10338725	5.20171e-06	-0.000131858	0.000155977	-0.000619282	-7.58896e-05	-0.000197092	0.000123387	0.00560334	-5.41352e-05	-0.000137548	0.000313061	0.000410801	-3.70429e-05	0.000135566	-1.2153e-05
10338726	1.29535e-05	1.21623e-06	9.47333e-06	-5.75389e-05	4.466e-05	9.64735e-05	-8.70774e-05	0.00559601	-2.43112e-05	-4.01764e-05	-0.000172965	4.39004e-05	6.3971e-05	-0.000185148	-0.000119997
10338727	0.000224013	0.00011471	-0.000112503	-7.67028e-05	-6.81321e-05	-7.20412e-05	0.000142909	0.00559882	-0.000355862	-2.74985e-05	0.000135176	0.000453976	-1.38513e-05	0.000208478	-8.29924e-05
10338728	6.805e-05	6.87229e-06	0.000290427	0.000128072	5.48864e-06	0.000207349	7.21662e-05	-0.00559826	2.38721e-05	0.000543316	-0.000104766	-0.000110067	-3.59987e-05	-0.000199197	-7.8182e-06
10338729	-0.00103912	-0.000536555	-0.00452126	-0.0156589	0.00701287	-0.00051006	-0.00225768	-0.00547599	-0.00414773	0.00756746	-0.00221652	0.000361104	-0.00377253	-0.00645649	0.0198944
10338730	-0.000153501	2.28177e-05	0.000412607	0.000387327	-0.000157483	0.000198219	-0.000110923	-0.00559046	0.000169156	-0.00014855	-8.65024e-05	0.000163375	-0.00030212	-9.14033e-05	-1.04349e-05
10338731	-6.64297e-05	-1.03227e-05	-4.30483e-06	-7.23166e-05	0.000110275	-7.654e-06	-0.000128656	0.00559582	-2.21397e-05	1.6236e-05	0.000235307	2.90685e-05	-0.000110655	-6.68955e-05	0.000126229
10338732	-1.03694e-05	0.000108643	-2.58254e-05	0.000428102	0.00021366	6.37341e-06	-0.000116297	-0.00559354	-4.79733e-05	-0.0005634	-3.58071e-07	-0.000261785	8.56883e-05	-6.59806e-05	0.000126024
10338733	-6.4591e-05	-3.00062e-05	3.22688e-05	-3.39508e-05	5.07149e-05	9.75851e-05	-9.76519e-05	0.00559708	-3.32671e-05	-2.70229e-05	-7.17047e-05	1.37352e-05	0.000126147	-0.000139056	-2.99001e-05
10338734	0.000138554	-4.76098e-05	-0.000219101	-0.000309849	4.43584e-05	2.48439e-05	-0.000188743	0.0055921	9.60014e-05	0.000174934	-0.000336091	-0.000245445	0.00013917	-6.8681e-05	-0.000111732
10338735	0.000553402	-6.06545e-05	-0.000239213	1.61968e-06	-1.0397e-05	-0.000272952	-0.000397106	0.00558906	-0.000279176	-3.79273e-05	-0.000215338	9.38753e-05	1.58351e-06	-0.000126312	-9.01046e-05
10338736	-9.10375e-05	-4.76821e-05	3.4761e-05	-0.000337697	-2.43475e-05	0.000136686	6.95197e-05	0.0055979	3.02744e-06	0.000143537	-8.93192e-05	-0.000189156	-6.43733e-05	2.92275e-05	9.10202e-05
10338737	3.03958e-05	-2.30146e-05	3.61447e-05	-0.000118303	-1.70946e-05	-1.07181e-05	1.02345e-05	0.00559739	7.38493e-05	-0.000103032	-0.000133628	-2.58144e-05	-6.93515e-06	-8.11512e-05	-0.00011666
10338738	-0.000158172	1.32188e-05	-0.000708898	-3.67141e-05	-4.14901e-06	0.000242428	-0.000283404	0.00558282	-5.34199e-05	-9.90587e-05	-6.9116e-05	-0.000212391	0.000149471	0.000116556	3.6187e-05
10338739	0.000260808	-0.000173991	0.000168354	0.000251425	3.43956e-05	-0.000563328	-0.000258246	-0.00560403	0.000550094	0.000121069	0.000857565	1.65748e-05	-6.20322e-06	0.00216977	-0.000647709
10338740	-5.58841e-05	-5.48631e-05	-1.34004e-05	-0.000180607	-6.75751e-05	7.42052e-05	-4.4114e-06	0.00560069	-8.01242e-07	-0.000105367	0.000132399	0.000458163	0.000148481	0.000100616	-2.25909e-05
10338741	-8.17942e-05	-8.74376e-05	9.51572e-05	0.000163423	-9.78672e-05	0.000174495	7.22956e-05	0.00559552	-4.091e-07	6.83635e-05	0.000128059	-7.57247e-06	-5.65574e-05	-1.22037e-05	6.20084e-05
10338742	0.000246176	1.81165e-05	0.0002476	6.71236e-05	-0.000178199	0.000147592	0.000170699	-0.00560019	0.000249785	-5.59783e-07	0.000169256	-7.90218e-05	0.000230998	-0.000143873	-0.00053308
10338743	0.000363487	0.000121733	-0.000787829	0.000734967	-0.00042797	0.000597009	-3.68607e-05	0.0055641	-0.000246076	0.000689216	0.000185261	-0.000230453	-0.000507104	-0.000782201	-0.00029556
10338744	3.85715e-05	5.30299e-05	0.00033841	-0.000155906	0.000191042	0.000220909	-0.000313146	-0.00560051	-5.70263e-05	6.20941e-05	0.000277425	-8.50248e-05	0.000329009	-0.000560393	-0.000325323
10338745	-0.00014842	-0.000103723	0.000261329	-0.000110829	8.02996e-05	-7.38189e-07	4.08506e-05	-0.00558965	0.000149	-0.000330705	0.000183204	8.39069e-05	0.000168855	-0.00012796	-0.000117497
10338746	-5.20514e-05	-4.4696e-05	1.702e-06	-7.31746e-05	6.20943e-05	9.83693e-05	-0.000258997	0.0055929	-0.000105781	0.000239535	0.000129457	6.95665e-05	0.000121075	3.01821e-05	0.000134622
10338747	5.39802e-05	-2.66524e-05	-8.73688e-05	0.000110125	-2.23109e-05	4.33015e-05	2.27293e-05	0.00559303	-7.50546e-06	8.79717e-05	-2.116e-05	-2.4431e-05	-0.000132983	6.49209e-05	-2.31233e-05
10338748	0.000141641	0.000335172	9.00781e-05	0.000446204	0.000228887	-0.000532333	-3.2987e-05	0.00562052	0.000249741	-0.000998287	-0.000470201	0.00157355	-0.000914772	0.000439307	-0.0001926
10338749	-0.000130527	-1.55464e-05	1.4839e-06	0.000336657	0.000104929	0.000167363	-1.51504e-05	-0.00560286	5.40732e-05	-3.03199e-05	0.000529644	0.00024465	0.000269408	1.18698e-05	-0.000225509
10338750	-7.57382e-06	-5.62812e-05	4.16538e-05	-0.000102665	-4.82961e-05	-5.58194e-05	8.20365e-05	-0.00559209	4.52807e-05	-0.000193433	-3.26111e-05	-8.11407e-05	0.000118075	2.44167e-05	0.000115223
10338751	-4.07565e-05	-4.00532e-05	-0.000319559	-2.54744e-05	-1.09163e-05	0.000183387	-0.000263255	0.00558661	2.93314e-06	0.000160931	-9.81378e-05	7.10899e-05	0.000117966	-0.000127424	-0.000178362
10338752	-2.82875e-05	-3.38373e-05	-1.9057e-05	-0.000148941	-2.37127e-06	-6.24832e-05	2.4809e-05	-0.00559239	1.17708e-05	2.83181e-05	-0.000160232	0.000125836	0.000159427	0.000131989	2.62777e-05
10338753	-9.73712e-05	-4.80627e-05	0.000901997	0.00095696	-2.31573e-05	-0.000911895	-0.000116092	0.00563059	-0.000595828	-0.00283359	-0.000388263	0.00038835	-0.000152487	-0.000239239	0.000193892
10338754	2.07515e-05	0.000123027	0.000164035	-0.000402325	4.25128e-05	2.65324e-06	0.000211262	-0.00558792	0.000191502	-0.000611386	0.000731499	0.000233526	0.000278104	-2.75504e-05	-1.23848e-05
10338755	0.000310493	0.000332846	-0.000358711	0.000486159	-0.000259476	0.000173503	-0.000108368	0.00560553	-0.00010752	-6.05137e-06	-0.000591295	-0.000264603	0.000390853	0.00102711	0.000714387
10338756	0.000572564	0.00173864	0.000253305	0.00241387	-0.000789598	-0.000566135	0.00224352	-0.00554258	-0.000506588	-0.00471778	0.000112718	-0.00136021	0.000296648	-0.000416182	0.000486511
10338757	-0.000130497	0.000115691	-2.74714e-06	-0.000103576	-3.05957e-05	3.95937e-05	8.5361e-05	0.00559462	5.05854e-05	1.01866e-05	1.04065e-05	9.60441e-05	-0.000221536	-3.04101e-05	-0.000226413
10338758	-3.96015e-05	-5.16088e-05	-0.000156936	-8.62318e-05	-4.5554e-05	-0.000286056	0.000272669	-0.005596	-0.000249863	-0.000265972	0.000178739	0.000186649	-5.57584e-05	-0.000224364	-4.5832e-05
10338759	0.000384926	-7.23834e-05	-0.000162979	-0.00174421	-0.00128163	0.00103204	0.00180119	-0.00558209	-0.000418565	-9.43486e-05	-2.99634e-05	-2.73412e-05	0.000822067	0.000214452	-0.000461628
10338760	-0.000248214	-6.93854e-05	-0.000131883	-0.000121857	1.00818e-05	8.01612e-05	-6.40033e-05	0.00560013	7.01927e-05	4.15694e-06	-1.5724e-05	0.0002541	0.000484415	0.000147567	0.000214351
10338761	-3.4726e-05	-6.97371e-05	-0.000847993	0.000228198	-4.40143e-05	0.000162396	0.000175362	-0.00561395	0.000167828	0.000291137	0.000100244	-0.000295936	-0.000288802	7.76135e-05	2.23239e-05
10338762	0.0010994	0.000461336	0.000298406	0.00163744	-0.000350106	0.000358461	-0.000115661	0.00556075	-0.000138448	-0.000493464	0.00382236	0.000751047	0.000596324	8.40779e-05	-0.00129491
10338763	0.0003644	0.000237568	-0.00089301	-0.000307524	-0.000320639	8.3251e-05	-0.000495366	0.00556478	4.58133e-05	0.000341184	0.000262233	-0.000583736	-0.000714343	-0.000198867	-0.000209185
10338764	-0.000756827	-0.000312425	-0.000492805	-0.00054804	0.00172115	0.0031387	-0.00234778	0.00556684	0.000896464	0.00284292	-0.000304026	-0.00108139	0.000316779	-0.00186876	0.00275303
10338765	-2.52908e-05	-0.000150715	9.90335e-05	-0.000215684	-0.000124783	2.60286e-06	0.000114404	0.00558903	2.66675e-05	6.00694e-05	0.000754687	-0.000155684	1.69109e-05	0.000243348	-0.000134157
10338766	0.000180783	0.000105146	0.000192897	0.000107307	7.99668e-05	9.69919e-06	-0.000322524	0.00559384	7.20231e-05	-7.09316e-05	3.34681e-05	8.44668e-05	0.000317502	-0.000915499	-0.000248303
10338767	0.000135398	-0.000677077	0.00139815	0.00124059	0.0013188	0.000925996	0.00271211	-0.00553161	0.0010747	0.000710948	0.0019272	0.000683905	-0.00230108	-0.000442105	0.00557524
10338768	-5.44773e-05	3.4124e-05	5.76215e-05	-0.000128911	-1.40981e-05	0.000184255	0.000194979	-0.00559199	-1.49263e-05	0.000143891	8.22104e-05	-6.31151e-05	0.000179398	3.56098e-05	0.000328875
10338769	3.95484e-05	6.77123e-05	-1.00829e-05	-0.000693784	-9.32139e-05	0.000167381	0.0001824	-0.00559636	-0.000107676	1.07501e-05	0.000297781	-0.000154259	-5.35451e-05	0.000168909	-3.44233e-05
10338770	-0.000728039	0.000103836	-0.00218395	-0.00216031	0.000721392	0.000396213	-0.000753376	-0.00563078	-0.000829083	0.000919104	6.69112e-05	7.15993e-06	-0.000309143	0.000311819	0.000304878
10338771	-1.05932e-05	0.000125451	-0.00051628	-3.39916e-05	2.63746e-05	-0.000233797	-0.000203323	-0.00559735	-0.000355488	-0.000252484	-0.000245615	0.000239803	0.000387103	-0.000171226	4.09565e-05
10338772	1.28158e-05	-1.25282e-05	0.000264364	0.000154914	2.33788e-05	6.30969e-05	1.22057e-05	-0.00559373	6.75125e-05	-5.83049e-05	-2.5157e-06	9.62166e-05	-1.67704e-05	-0.000328306	-0.000119727
10338773	0.000155193	3.12417e-05	-0.000275859	0.000288063	-2.19359e-05	-2.9529e-05	0.000101496	0.00558784	-0.000334885	-5.31942e-05	0.000370628	4.76207e-05	-8.06926e-05	-0.000111198	-6.44648e-05
10338774	4.2759e-06	-0.000116913	9.37784e-06	-5.24046e-05	-3.82466e-07	-4.06643e-05	-6.47395e-05	0.00559747	5.4068e-06	0.000139237	-1.72458e-05	8.65116e-06	0.000115289	-2.22607e-05	0.000188387
10338775	8.9915e-05	3.15795e-05	-0.000146474	-5.02681e-05	-4.94616e-05	3.37239e-05	-8.25802e-05	0.00559292	-4.13254e-05	0.000127171	1.02358e-05	-1.17861e-05	8.73518e-06	-4.38289e-05	6.83372e-05
10338776	0.000169599	6.38523e-05	-0.000177846	-0.0006423	5.97537e-05	-0.000201768	-0.000198468	0.0055971	-7.45584e-05	0.000236828	-0.000318585	-5.01716e-06	-0.0001991	0.000241447	-4.06512e-06
10338777	-4.72218e-05	-6.60217e-05	-1.22684e-05	0.000105992	1.12886e-05	2.74315e-06	-7.7827e-05	0.00559432	2.49848e-05	-1.58656e-05	-2.42535e-05	3.05533e-05	3.99474e-06	-5.94986e-05	-7.50225e-05
10338778	-2.45293e-05	-2.11569e-05	5.25891e-05	0.000108556	-3.66068e-06	-4.26206e-06	5.71076e-05	-0.00559446	-1.5034e-05	-5.99089e-05	1.25092e-05	5.99937e-05	3.51146e-05	1.2425e-05	1.76768e-05
10338779	0.000409996	-2.69347e-06	0.000202938	-0.000135454	-0.000103472	8.38038e-05	0.000262568	-0.00559318	-0.000264893	0.00013648	9.11122e-05	-5.19411e-05	0.000210443	5.77473e-05	-4.06011e-05
10338780	-7.13599e-05	2.55406e-05	-2.41812e-05	-8.99902e-05	1.51986e-05	-3.76294e-05	7.42387e-05	-0.00559263	-4.65322e-05	-0.000132242	7.67483e-06	6.52685e-05	3.01494e-05	0.000273913	6.99756e-05
10338781	0.000410783	0.00015957	0.000556688	-0.00124204	-0.00016677	0.000342338	0.000247975	-0.00555249	0.000938203	-0.000173835	-0.00100767	0.00048117	0.000448097	-0.000161798	0.000705209
10338782	0.000137411	0.000161469	7.52631e-05	0.000382744	-2.95135e-05	0.000220805	4.22442e-06	-0.00560216	9.70946e-05	9.60108e-05	-0.000268046	-0.000116004	8.62157e-05	-0.000351654	-0.000507214
10338783	-0.000182431	-1.45586e-05	0.000158656	0.000179724	0.000135115	-0.000162347	-0.000455184	0.00558873	-0.00022517	0.000142979	-0.000384943	-7.31881e-05	-3.66163e-05	-0.00110027	-0.000372358
10338784	8.21245e-05	7.09121e-05	9.59838e-05	-0.000106658	-6.56879e-05	0.000289159	1.4845e-05	0.00558416	0.000123829	0.00032803	7.25683e-05	-0.000519464	-0.000187619	-0.000290286	-0.00051809
10338785	0.000290554	-8.09951e-05	5.34084e-05	0.000248073	-4.27507e-05	-9.7733e-05	7.34373e-05	-0.00559627	0.000149757	-3.85082e-05	-6.9049e-05	7.16627e-05	-0.000406191	0.000173912	-6.95378e-05
10338786	1.07511e-05	1.41954e-05	7.42378e-05	-0.000100958	3.17443e-05	-7.9658e-05	2.83715e-05	-0.00559266	1.28182e-05	-0.000150484	1.24391e-05	9.15156e-05	8.71255e-05	-2.47668e-05	-6.13523e-05
10338787	-9.25179e-06	3.19822e-05	0.000201657	-4.58841e-05	-0.000130256	-0.000394996	-6.08547e-05	-0.0055884	-1.61704e-05	-0.000206658	0.000216735	0.000416028	0.000407346	0.00097383	-8.63537e-05
10338788	0.000166537	-3.98326e-05	4.71458e-05	-9.37644e-05	1.89772e-05	-0.000140833	0.000142831	-0.00560102	-4.85647e-06	9.0146e-05	0.000201961	-0.000605622	0.000149612	-0.000258221	-2.45151e-05
10338789	5.08292e-05	9.53895e-05	0.000200615	0.000221006	-0.000120245	-8.35432e-05	0.000177065	-0.00559027	-0.000204765	-0.000271161	-0.000135058	0.00018287	0.000105097	-0.000116037	-0.000210376
10338790	0.00131077	0.00126068	0.000919866	-0.00210288	0.00022758	-0.00174222	-0.000666965	0.00558288	-0.00167229	0.00144047	0.00244883	-0.000374544	-0.00171828	-0.000301153	0.00250041
10338791	0.000154381	-0.000116422	0.000414631	6.18154e-05	-4.8591e-05	3.04255e-05	9.39609e-05	-0.00559456	6.752e-06	-1.09837e-05	0.000141577	-7.56783e-05	0.000110802	-0.000125624	-0.00019114
10338792	5.82281e-05	-2.61818e-05	-0.00012389	-6.58658e-05	4.02298e-05	4.60026e-05	-0.000325875	0.00560137	-3.66858e-05	0.000212678	-0.000710131	0.000438397	0.000113153	0.000209595	-2.413e-05
10338793	-1.0583e-05	-1.49167e-05	0.000108688	-0.00044012	-9.30624e-05	0.000109959	0.000406547	-0.00560408	-7.4505e-05	0.000507592	0.000423379	-0.000188512	0.000497201	-4.0067e-05	-0.000313159
10338794	1.82033e-07	-0.000522085	5.01659e-07	-0.000267192	-0.00013152	-0.000208417	0.000143475	-0.00559442	-0.000217089	0.000183271	-0.00151206	-7.4211e-05	-0.000295493	-0.000813166	2.35831e-05
10338795	-0.000223598	-5.27364e-05	-0.000208236	0.00115629	-0.000237691	0.00019142	0.000478825	0.00557647	1.5666e-05	8.87868e-05	0.000973656	0.000338828	0.000257953	4.3921e-05	-0.000460695
10338796	0.000106157	-3.18366e-05	-0.000248136	-0.000114204	-0.000395661	8.66527e-05	6.84047e-05	-0.00559772	-0.000129222	-0.000164905	-0.000445564	0.00012796	0.000121393	0.000205815	-0.000516
10338797	0.000188224	0.000292948	-0.000259779	-0.00102923	-0.000214086	-0.00026186	-5.41223e-05	-0.00558485	-0.000457652	-0.000535504	0.000888244	0.000248391	0.00185276	0.000693493	0.00102897
10338798	-0.000397205	-0.000127815	0.000150325	0.00029637	-2.70207e-05	0.000303738	0.00014714	0.00560416	-0.000209811	-0.000760258	0.000184235	-2.46293e-06	0.000710739	-0.000292256	0.000218975
10338799	3.70477e-05	3.95117e-06	-4.29328e-08	2.99127e-05	-1.17763e-05	-0.00035137	-4.57737e-05	0.00559929	3.59847e-05	9.07634e-05	-0.000145212	-0.000276759	-0.000728879	-4.17628e-05	0.000611719
10338800	0.000308069	-3.33012e-05	0.000350795	-0.000544009	-0.000482728	-6.60196e-05	0.000661269	-0.00558073	-0.000188216	0.000114926	-7.91591e-05	0.00055833	0.000878411	-7.52681e-05	-0.000266833
10338801	0.000704695	1.00528e-05	-0.00110063	0.0015955	0.000162309	-0.000950168	-0.00124157	0.00553534	-0.00092964	0.00155172	-0.000527483	0.000352361	-0.000993382	-0.000631352	-0.00140619
10338802	-0.00142517	-0.000610476	0.000166307	9.38554e-05	0.00151936	0.000419919	0.0004313	0.00563959	0.000443908	-5.87944e-05	0.000527789	0.00135485	0.00212281	0.00168888	0.0020039
10338803	9.3281e-05	6.54151e-06	9.95192e-05	0.000206093	-1.75209e-06	-2.41044e-05	4.64358e-05	-0.0055948	7.13507e-05	-6.14033e-05	5.31704e-05	7.75786e-05	-7.86553e-05	0.000186781	-9.06306e-05
10338804	-1.37748e-05	-9.15003e-09	6.14998e-05	-5.91822e-05	1.4809e-06	-5.26224e-05	-0.000106772	0.00559746	-3.6122e-05	-7.72855e-05	-0.000145527	0.000164738	-8.02108e-05	-6.29605e-07	-0.000164531
10338805	0.000100415	5.17829e-05	-1.43267e-05	9.36432e-05	-0.000158489	-1.54615e-05	0.000196772	-0.00559346	-0.000131202	8.84658e-05	-0.000223085	0.000231208	0.000251993	-0.000151218	-0.000169778
10338806	-0.000314697	-0.000329949	0.000276983	0.00166813	0.000849015	-0.000155185	-3.91749e-05	-0.00557137	-0.000425687	-0.000200745	-0.000645397	-0.000528779	-0.00264356	-0.00026516	0.00328767
10338807	4.69784e-05	7.31564e-05	0.000214912	-0.0005065	0.000208521	-7.68074e-05	1.13991e-05	-0.0055871	-4.28294e-05	0.000226393	-5.43798e-05	0.000219546	-1.09816e-05	0.000555676	0.000174298
10338808	-6.62623e-06	-0.000151505	0.000267499	-0.000329525	-8.07085e-05	0.000288627	0.00024619	0.00560301	0.000332345	0.00028942	-0.00036293	-1.01631e-05	0.000198484	-0.000287588	-6.7814e-05
10338809	-0.000582965	-6.37711e-05	-0.000368463	-0.00125749	0.000537337	0.000192394	4.52477e-05	0.00561342	-0.000333492	-0.000186349	-0.000729952	-0.000778355	-0.000344756	0.00161339	0.000441134
10338810	1.15905e-05	5.61771e-05	0.00016925	-4.18306e-05	8.49185e-05	-4.35802e-05	1.58762e-05	-0.00558917	-9.82945e-05	-0.000129281	-0.000158199	8.56899e-05	5.7969e-05	-0.00014407	8.19266e-05
10338811	2.02181e-05	1.02729e-05	0.00034993	0.000158827	0.000100156	2.55286e-05	8.51828e-05	-0.00559244	2.65328e-05	0.000129171	3.81158e-05	0.000226357	-6.77796e-05	-0.00030923	-7.13381e-05
10338812	0.0019842	0.000127187	0.00440929	0.00183138	-0.000114104	-0.000548593	0.000294321	0.00560974	0.00105314	0.00140419	0.000619805	-0.000909383	-0.00141951	-0.000616343	-0.00147951
10338813	0.00152809	-0.000307997	-0.000222163	-0.0079841	0.000585111	-0.000863729	-0.00425326	0.00564423	-0.00156436	-0.00272362	-0.00614593	0.00235624	0.00213358	-0.00322041	-0.00457161
10338814	3.40066e-05	1.13856e-05	1.45956e-05	-0.000125018	7.56528e-06	-6.00786e-05	-1.06977e-05	0.00559831	3.06505e-05	2.55592e-05	3.10252e-05	0.000129907	-0.000137663	0.000171829	5.91733e-05
10338815	-0.000240276	2.96518e-06	-2.43992e-05	0.000307467	-0.000160444	0.000175652	-7.67139e-05	0.00559332	9.2512e-05	-2.5965e-05	0.00019508	7.5684e-05	-9.54933e-05	9.49073e-05	0.0001031
10338816	-0.000476473	0.000500999	0.000853612	0.00120031	0.000145512	0.00119802	0.000345536	-0.00561015	-0.00101944	0.00124421	-0.00114549	-0.00153009	0.000893945	-0.000319158	-0.00050581
10338817	0.000378707	-7.94339e-06	8.93682e-05	7.63528e-05	-0.000117753	1.3349e-05	7.02724e-05	-0.00559181	-1.09063e-05	-7.48295e-05	-0.000170496	3.84788e-05	-4.39556e-05	4.17967e-05	0.000148254
10338818	1.42923e-05	1.81591e-05	-0.000144829	-5.43016e-05	1.62885e-05	-8.1302e-06	-6.80029e-05	0.00559266	9.25447e-06	0.000141226	7.14646e-05	9.09925e-05	-6.62405e-05	-0.000123393	5.88927e-05
10338819	-0.000251414	-0.000118489	0.000223706	0.0002181	9.66481e-05	4.84862e-05	0.000222221	-0.00558365	6.14953e-06	-0.000182543	5.26515e-05	0.000465898	9.14171e-05	0.000105316	0.00030785
10338820	0.000110185	-6.14972e-07	0.000121931	-0.000210155	-3.78867e-05	-7.58031e-05	-3.35697e-05	-0.00559675	1.84252e-05	5.74693e-05	7.64745e-05	1.36679e-05	-3.15643e-06	-0.000291236	-2.64864e-05
10338821	5.6405e-05	-2.65511e-05	-0.000149303	-7.48204e-05	6.66083e-05	-9.24449e-05	-0.000142544	0.00558932	7.67605e-05	3.1101e-05	0.000207509	0.000128498	0.000478551	-0.000151851	-0.000400121
10338822	-9.04897e-05	-0.000180368	6.73615e-05	-0.000601467	-6.38049e-05	0.000124593	0.000116126	-0.00561274	8.74796e-05	0.000460964	0.000512477	-8.06119e-05	0.000430964	5.37455e-05	-0.00088836
10338823	-0.000541444	3.61552e-05	-0.000165378	-0.0011212	0.000263431	-1.53456e-05	9.37292e-05	0.00557919	5.55004e-05	0.000351526	0.000806552	-0.000232127	-0.000620142	-0.000545393	-0.000439792
10338824	7.42964e-05	-9.9763e-06	0.000267979	-0.000219954	-4.08591e-06	-0.000240634	0.000143937	-0.0055861	2.73643e-05	-0.000214617	-8.0604e-05	-9.21922e-05	0.000434178	0.00014281	8.79231e-06
10338825	2.39561e-05	-0.000112162	-0.000199142	-0.000372515	4.11211e-05	6.33994e-05	-2.9198e-05	0.00559284	1.85086e-05	3.1521e-05	0.000801764	0.000385874	0.000117782	2.05091e-05	-9.01589e-05
10338826	3.8293e-05	-2.33413e-05	0.000124902	-9.43698e-05	9.88066e-05	0.000131781	-6.33311e-05	-0.00559386	5.43003e-05	-2.08444e-05	-0.000208808	-0.000109348	0.00028431	9.08473e-05	-0.000236469
10338827	0.000213967	-1.28198e-05	-0.000434343	-0.000696402	-6.4542e-05	0.00017345	-0.000225088	-0.00559733	0.000112661	0.000140376	-0.000639155	0.000149374	0.000457128	0.000139933	-0.000448619
10338828	0.000153477	0.000114593	-7.2492e-05	8.47998e-06	-9.62946e-05	0.000281546	-0.000188808	0.00559107	-9.71927e-05	0.000131392	5.22529e-05	-3.13459e-05	8.65588e-05	-7.44556e-05	-5.16758e-05
10338829	-0.000106302	-0.000158683	-0.000104954	0.000205772	-6.30154e-05	0.000261444	8.37014e-05	0.00559178	4.0662e-05	0.000146053	-1.65214e-05	7.24715e-05	4.70741e-05	0.000200218	-0.000214377
10338830	4.78042e-05	6.10569e-05	-0.000272543	-0.000249496	-4.62691e-05	2.45107e-05	-0.000145421	0.00558486	1.1703e-05	0.000489888	-3.15808e-06	-0.000126253	-0.000193622	-6.41812e-05	-0.000154437
10338831	-7.27191e-05	-0.000112759	-6.56012e-05	0.000122328	-2.57581e-05	-2.08248e-06	8.60386e-05	0.00559777	0.000110063	-0.000113359	-7.45467e-05	0.000113981	8.56667e-05	0.00013451	-6.24907e-05
10338832	-0.0012017	0.000314403	0.00183613	-0.00527797	0.00102354	0.000264047	-0.000977663	0.0056091	-0.000306833	0.00100849	0.00175194	0.000659121	0.000967485	0.00137038	-0.00296354
10338833	8.44909e-05	-6.2524e-05	5.55818e-05	1.12637e-05	-0.000108451	-0.000103095	-7.04206e-05	0.00559336	-3.4651e-06	7.94444e-05	0.00011864	2.51094e-06	6.34576e-05	-9.58341e-05	-4.80386e-05
10338834	0.00208122	-0.000442671	0.00445328	0.00118715	-0.00234691	-0.00373992	0.00129163	-0.00547643	-0.000733651	-0.00456025	0.00333862	0.00317669	-0.00439266	-0.00203504	0.00505946
10338835	0.00137066	-0.000607707	-0.00207463	-0.000794285	0.00261847	-0.000645231	-0.000254354	0.00548129	0.00305145	0.00714398	-0.00485526	-0.00137677	-0.00621679	-0.00363803	-0.00449284
10338836	-0.000115705	0.000143926	-7.10115e-05	-0.000125839	1.59635e-05	9.89021e-05	-7.49952e-05	0.00559829	3.47705e-05	-0.000668505	0.000200232	-6.04057e-05	0.00020912	0.000624073	-0.00012681
10338837	-2.78845e-05	7.72985e-05	-5.07874e-05	-0.000135785	-4.0231e-05	7.2514e-05	-0.000120475	0.0055906	2.71319e-05	3.65481e-05	0.000143086	-0.000106446	-6.28199e-05	-8.66722e-05	-0.000170125
10338838	7.02728e-05	5.38357e-05	-0.00010315	-0.000195489	-7.35251e-08	-0.000138024	-3.94428e-05	-0.00559532	-7.28646e-05	-8.77143e-05	-8.18182e-05	2.96544e-05	2.11988e-05	6.32869e-05	-5.44853e-05
10338839	0.000251249	0.000218023	7.48421e-05	-0.000611228	1.39027e-05	-0.00108027	-0.000271439	-0.00558909	-9.70034e-05	-0.000721738	0.000173993	0.000182667	-8.26607e-05	-0.00024441	0.000101879
10338840	2.3724e-06	-4.21866e-05	-9.61419e-05	0.000228974	9.30221e-06	-9.50336e-05	0.000181393	-0.00559681	2.52071e-05	0.000117631	1.06557e-05	0.000153904	7.3989e-05	0.000190018	-8.25961e-05
10338841	-7.31023e-07	-0.000636287	0.00293757	0.000608981	-9.08568e-05	0.000592771	0.000690322	-0.0055522	0.000603053	-0.000917548	0.00124822	0.000185217	0.00301498	-0.000417986	2.6994e-05
10338842	6.40466e-05	6.99313e-05	0.000126161	0.000231646	2.29318e-05	-8.24264e-05	-0.000201728	-0.0055929	7.51855e-05	-0.000219421	-0.00021425	-0.000117562	7.74397e-05	0.000174035	-8.09295e-05
10338843	-2.23053e-05	-0.000129887	-0.000199025	0.000183507	6.07973e-05	-0.00012295	0.000305171	0.00559003	-9.20521e-05	0.000214301	0.00019127	-0.000166135	-0.000710745	-2.24615e-05	0.000442301
10338844	-6.32336e-05	-0.000332343	3.25504e-05	0.000216458	6.99694e-05	-8.38188e-05	-5.4673e-05	-0.00559388	-3.18373e-05	-0.000314288	-0.000160175	-0.000655569	-0.000501394	-0.000180605	0.000483771
10338845	-5.40118e-05	1.47475e-05	0.000118695	-0.000281824	-7.96746e-05	8.82368e-05	-1.38187e-06	-0.00559664	0.00017936	5.07087e-05	0.000115004	-9.2365e-05	0.000406253	7.36995e-05	-0.000194537
10338846	-1.30795e-05	-6.59563e-05	8.43935e-05	-6.68855e-05	4.49679e-05	-0.000120623	5.1341e-06	-0.0055946	-3.77452e-05	-5.71288e-05	-2.03099e-05	9.75783e-05	5.39744e-05	-0.000260749	-3.21663e-05
10338847	-0.00022901	0.00010893	-0.000110485	0.000240667	0.000193982	0.000119961	-0.000134797	0.00558994	-4.60958e-05	-3.35005e-05	0.00021681	-0.000323244	-0.000288938	0.000109272	7.4572e-05
10338848	2.65603e-05	-2.81683e-05	0.000169856	9.76795e-05	6.84179e-05	-2.60163e-05	4.32096e-05	-0.00558723	6.05839e-05	0.000219206	-0.000485555	0.00018212	0.000462778	-0.000330898	0.000220963
10338849	2.42681e-06	2.62292e-05	4.44268e-06	8.11971e-05	5.25933e-06	4.79597e-05	-5.51555e-05	0.00559612	4.23091e-05	5.28133e-05	9.59769e-05	0.000128214	0.00014926	1.2481e-05	5.90639e-05
10338850	-5.39222e-05	-4.31791e-06	-0.000174204	9.38268e-05	3.36475e-05	6.44902e-05	-4.39303e-05	0.00559192	-5.74809e-06	0.000111433	-9.95834e-05	6.91519e-05	-4.03771e-05	-8.61904e-06	-0.000148926
10338851	-4.27437e-05	-9.37548e-05	-4.81292e-05	-0.000143374	3.98324e-05	-2.89299e-05	-5.86424e-05	0.0055938	-2.79713e-05	0.000220265	6.64379e-05	0.000173084	0.000303298	-0.00019755	-4.64416e-06
10338852	0.000282213	0.000165455	-6.21089e-05	-0.000541644	-0.000105169	0.000295262	-0.000235828	-0.00560244	-0.000144219	0.000555501	-0.000223794	-0.000184365	0.000320808	-0.000171307	-2.91167e-05
10338853	-0.00430666	0.000694465	-0.00593667	0.00248546	0.00497076	0.000110664	-0.00315831	0.00552425	-0.00122674	-0.0015445	0.000110711	0.00245709	5.67654e-05	0.00516702	-0.00034879
10338854	-3.67696e-06	8.22256e-06	0.000122613	-2.95388e-05	-7.77527e-05	2.05295e-05	-7.74448e-05	-0.00559883	2.5873e-05	3.17401e-05	9.96499e-05	-4.14365e-05	1.81727e-05	-1.34561e-05	-0.00016039
10338855	4.08049e-05	2.14455e-05	7.28511e-05	-0.000100757	3.86145e-05	8.69923e-06	-3.9301e-05	-0.00559549	2.89188e-05	9.5886e-05	-0.000125225	-0.000133975	7.43148e-05	-7.8476e-05	3.9672e-06
10338856	-0.000149424	-4.14515e-05	6.8528e-05	0.000274637	6.08629e-05	-2.64003e-05	-5.61274e-05	0.00561052	-0.000232834	-0.000145467	-0.00102247	-8.72082e-05	0.000227206	0.000112172	0.000428327
10338857	-0.0219538	0.00206493	0.0604024	-0.023516	0.0144058	-0.0623183	0.0149996	0.00616218	0.0110318	-0.0219728	0.0956284	-0.0146209	0.0594917	-0.0151483	0.00972705
10338858	-0.000102885	0.000117881	-0.000113526	0.000214375	-0.000156034	0.000373292	0.00012778	-0.00560459	0.000161541	0.000755109	0.000119802	9.26183e-05	-8.13226e-05	2.0227e-05	5.77898e-05
10338859	-1.33502e-06	-0.000172694	0.00036905	0.000645943	0.00016117	0.000489876	-2.29724e-05	-0.00559672	2.43567e-05	-6.70696e-05	-0.000641326	-0.000565119	-0.000254924	-0.000741371	-0.000192644
10338860	0.0114081	0.0031565	-0.0125805	-0.00668222	0.000300436	-0.00100163	-0.00158341	0.00527396	0.0192988	0.0236836	0.0437878	0.0113901	-0.00712182	0.00585971	0.0292583
10338861	-1.01522e-05	-1.5331e-05	-0.000150055	9.49121e-05	-2.11632e-06	-1.15837e-05	-3.99599e-05	0.00559248	-7.25394e-05	-0.000102725	9.55988e-05	-3.90607e-05	0.000151971	-0.000152158	-9.03045e-06
10338862	-4.35144e-05	-0.00016115	-1.14713e-05	0.000178011	9.87557e-05	0.000117628	-3.77136e-05	0.00558814	8.44869e-05	0.000238442	0.000156701	-0.000320464	0.000111084	-0.000122475	-9.90812e-05
10338863	-0.000389223	-5.7594e-05	0.00169711	0.000577567	-0.000375993	-0.000768337	0.0010279	-0.0055328	-2.44862e-05	-0.0014755	-0.000601488	0.00138918	0.000166839	0.0011903	0.000460331
10338864	-9.08242e-05	-3.6897e-05	-6.03309e-05	5.65275e-06	-1.39113e-05	4.68258e-05	5.7967e-05	0.00559803	-3.45719e-05	4.46794e-05	4.06882e-06	9.35037e-05	0.00015498	-4.91613e-05	0.000157678
10338865	-0.0002023	4.52112e-05	-0.00033685	1.31883e-05	-0.000281892	4.22782e-05	-0.000192619	-0.00560178	-0.000120379	-0.000449662	0.000120179	0.00011668	0.000392226	0.000109283	-0.000178545
10338866	-0.000479782	-0.000157762	0.000464491	-0.00162238	0.000946922	0.000516006	-3.92301e-05	-0.00560385	-0.000875448	0.000905598	-0.000233342	-0.00274427	-0.00179788	-0.00199435	0.00221882
10338867	0.000116311	0.000172317	0.000142479	0.000119258	-0.000190158	0.000126633	3.73266e-05	-0.0056016	-1.63007e-05	-0.00024598	0.000179444	-0.000179062	-6.78892e-05	-0.000434321	-0.000480939
10338868	-0.000225979	0.000155474	-0.00070554	-0.00108033	0.000326659	-0.00057999	-0.000260428	0.00558173	-0.00016158	0.000386493	0.000377922	-3.86441e-05	0.000315882	0.000420241	-0.000133966
10338869	-0.000371633	6.30268e-05	-0.000717102	-0.00147605	0.000314244	-0.000351547	0.000158372	0.00562162	0.000520327	-0.000264801	-0.000326406	0.000724543	-9.42435e-05	0.000930871	0.00128026
10338870	2.19491e-05	5.06003e-06	5.27512e-05	-0.000270277	-1.25562e-05	4.36859e-06	-9.82954e-05	0.00559063	2.72615e-05	0.00022084	0.000143478	-0.000126503	-0.000315216	-7.21006e-05	-0.000189032
10338871	1.32677e-06	-6.9793e-05	1.08549e-05	0.000240416	-2.18101e-05	-0.000166762	0.00011137	-0.00558504	0.000175913	-0.000308537	-0.00057055	0.000577145	-9.56886e-05	-8.19803e-05	-3.6959e-05
10338872	3.07364e-06	-2.72572e-05	-3.20065e-06	-0.00013035	-1.19592e-05	-4.45818e-05	-6.83279e-06	0.00559559	2.5182e-05	5.71151e-05	8.20435e-05	-2.08278e-05	-4.0821e-05	-2.07458e-05	4.99481e-05
10338873	2.22828e-05	3.32885e-05	-0.000208639	0.000101893	1.44388e-05	9.8858e-05	0.000102032	-0.00559894	-4.2534e-05	9.39422e-05	0.000106675	4.5528e-05	-0.000619865	0.000166041	0.000409155
10338874	5.01397e-05	4.37072e-05	-2.0938e-06	-1.50148e-05	2.32497e-05	-1.63185e-05	5.14664e-05	-0.00559541	6.78833e-05	-3.91946e-05	-7.57226e-05	1.57576e-05	-8.44424e-05	3.19882e-05	-7.88586e-05
10338875	-4.12322e-05	3.76208e-05	-0.000144909	6.94995e-05	-2.01251e-05	4.88022e-05	-2.2907e-05	0.00559451	4.87261e-05	-5.76169e-05	7.19135e-05	9.58418e-05	-4.52098e-05	3.10639e-05	2.47299e-05
10338876	-9.73282e-05	-1.13142e-05	0.00016661	8.2854e-05	3.75223e-05	1.22176e-05	4.62721e-05	-0.00558966	6.58895e-05	-0.000252192	2.69984e-05	0.000181754	8.55739e-05	-3.87613e-05	8.64971e-05
10338877	-6.99404e-05	1.43671e-05	2.83505e-06	0.000120346	-3.76604e-05	-5.14422e-05	6.86257e-05	0.00559755	9.01133e-06	-0.000189786	0.000127789	-1.5461e-05	7.02663e-05	-9.57494e-05	-4.59809e-05
10338878	-2.4388e-05	-8.92538e-05	-3.25327e-05	-0.000366629	1.60389e-05	5.33783e-05	-5.49137e-05	-0.00558993	6.35166e-05	-8.38192e-05	-0.000336688	0.000148987	0.000319898	-8.83696e-05	-3.67852e-05
10338879	-0.000711873	-0.00103118	0.000896509	0.000957972	0.0006467	0.00031969	0.000242716	-0.00551391	-0.000899008	-0.00149079	-0.00158009	0.0023029	0.00225156	0.00178402	0.00223468
10338880	0.00190278	2.57207e-05	0.000278606	-0.00109595	0.000626266	0.000178308	-0.000135417	-0.00556442	0.000480758	0.000232053	-0.00129405	0.00060038	0.000157632	-0.000275022	0.000802904
10338881	-0.000176148	0.000186454	-4.38614e-05	-0.000167232	9.23052e-05	-0.000157843	5.74441e-05	0.00559431	-8.16957e-05	-0.000352826	0.000977846	0.000238382	7.71657e-05	3.43258e-05	0.000126507
10338882	-0.000300043	-4.74547e-05	-0.000301083	0.000736069	-0.000122759	0.000407055	5.9024e-05	-0.00561069	-4.33009e-05	0.000127518	0.000189356	-0.000299745	0.000621532	-8.21037e-05	2.41365e-05
10338883	6.45835e-05	0.000122297	2.43735e-05	1.64343e-05	-5.16498e-05	4.54016e-05	-6.74081e-05	0.0055971	-1.49428e-05	7.85128e-05	-0.000106844	-9.77919e-05	8.07199e-05	0.000152706	0.000191929
10338884	0.000658902	-0.000176343	0.000587067	-0.00101688	-0.00029573	-0.000381718	0.000262486	-0.00558494	0.000185574	0.000361886	-0.000198383	-0.000182215	6.08561e-05	3.96217e-05	0.000127242
10338885	7.6497e-05	3.71122e-05	-0.000188917	7.38026e-05	-9.14503e-05	3.93418e-05	9.76067e-05	-0.0055995	-1.21632e-05	-5.8444e-05	-1.55934e-05	-6.73033e-05	1.98426e-05	2.07087e-05	-0.0001074
10338886	0.00012443	1.14295e-05	-5.0332e-05	-0.000172817	-2.69953e-05	0.000290612	-3.35687e-05	-0.0055957	-1.80326e-06	-0.000119477	4.5547e-05	0.00014976	0.000210328	-8.50079e-05	-0.000132236
10338887	5.94045e-05	4.30952e-05	-0.000103099	3.55342e-05	-6.86027e-05	-2.999e-05	1.28409e-05	0.00559397	2.25041e-05	5.03147e-05	-6.75182e-05	-7.43484e-05	0.000207263	-8.53907e-05	-5.81961e-05
10338888	0.00012736	-0.000204499	-0.00116175	0.00046159	-0.000213241	-0.000106581	-1.20256e-05	-0.00562147	-0.000292015	0.00030031	0.000203104	-8.33742e-05	-0.00034468	0.000359466	2.78468e-05
10338889	0.000171757	2.45813e-06	-5.90646e-06	-0.000254592	-0.000110257	3.37742e-06	3.77952e-05	-0.0055956	-3.61447e-05	0.000147079	1.71355e-05	-4.23879e-05	-8.17128e-05	5.31669e-05	8.80622e-05
10338890	0.000445859	-8.51642e-05	0.000304926	0.000491218	-9.59608e-05	0.00015218	-0.000254892	0.00560043	0.000444969	-7.61578e-05	0.000303224	0.000172473	0.000281695	-0.000167187	0.000305164
10338891	5.63389e-05	-2.13989e-05	-4.28895e-05	-4.15576e-05	-3.27274e-05	2.52671e-06	4.67386e-05	-0.00559667	-9.01774e-06	-2.80072e-05	0.000199359	-5.14376e-06	0.000146509	0.000291347	5.27569e-05
10338892	0.000128466	0.000178961	-0.00017322	0.000746889	-0.000176106	0.00022837	-4.17905e-05	0.0055661	7.48652e-05	0.000444283	0.00107306	-0.000356712	-0.000347163	-0.000359091	-0.00048553
10338893	1.73871e-05	5.66382e-05	0.00011285	0.000258735	3.94162e-05	-0.000168719	-1.55205e-05	-0.00558737	-6.14224e-07	-0.000369424	6.99332e-05	0.000444007	0.000528582	0.00031046	-2.69395e-06
10338894	-0.000126496	-0.000345944	0.000575266	0.000519093	6.94352e-05	-0.000733681	-0.000190791	-0.0055604	-0.000622741	-0.000131461	-0.00276407	0.00120831	0.000417395	0.000401923	-0.000685036
10338895	6.31619e-05	4.28576e-05	3.34613e-05	-0.000263079	-2.83765e-05	7.80986e-05	0.000134461	0.00559798	-0.000117581	4.78775e-05	4.25303e-05	-3.37098e-05	4.6569e-06	-1.05533e-05	2.59731e-05
10338896	-6.63409e-05	-5.82452e-05	-0.000292717	0.000297504	9.00669e-06	0.00032904	-5.87605e-05	0.00559364	-0.000152792	-0.000132099	-7.14974e-05	-0.000208716	0.000303994	3.19587e-05	0.000326433
10338897	0.000180652	0.000416398	-5.41724e-05	-0.00242781	-0.000131426	0.000137468	0.000423143	-0.0055984	0.000307228	0.000256441	0.000348143	-0.000823429	0.000279511	0.000359627	-0.00114082
10338898	-2.2475e-05	-9.5458e-05	9.60824e-05	-0.000138921	2.88627e-05	-0.000154242	1.87321e-05	-0.00558925	-3.70317e-05	-0.000143881	-0.000162578	0.000303372	-9.34463e-05	-0.000111923	0.00010728
10338899	-2.81747e-05	-0.000229364	0.000308066	2.71265e-05	7.51797e-05	0.000142788	0.000340144	-0.00559054	-5.82623e-05	7.98084e-05	1.79273e-06	-0.000162313	-9.33042e-05	8.22342e-05	0.000156272
10338900	0.00309832	-0.00104858	-0.0109151	0.00670565	-0.00171883	0.00182731	-0.0111942	-0.00602795	-0.0028232	0.00420997	-0.0177363	-0.000785983	-0.0141747	-0.00357319	-0.012998
10338901	0.000451035	-0.000125199	0.000285078	-0.000540558	-0.000638871	0.000606812	-0.000417196	-0.00558872	-0.000102228	0.000381772	-0.00190631	-0.000548777	0.00061576	-9.98805e-05	-8.29657e-05
10338902	-8.40825e-05	-0.000201749	0.000355682	-0.000193766	0.000115215	-0.000738512	-0.000232592	-0.00558775	-0.000193954	0.000201002	0.000317068	0.000388464	0.00137264	-0.00094977	0.00100202
10338903	5.20894e-05	3.27497e-05	-2.19503e-05	6.80255e-05	-2.20492e-05	-9.39548e-05	-9.37502e-05	0.0055958	1.42953e-05	8.63011e-05	-9.48092e-05	7.45823e-05	-0.00011563	-8.58181e-05	7.87526e-05
10338904	-0.00027711	0.000390865	0.000384465	0.000358224	6.0899e-05	-0.000940662	-0.000300151	0.0055876	-4.9672e-05	-0.000166824	0.000129692	0.000401576	-0.000287173	-0.000122873	-0.000608438
10338905	-2.9756e-05	-2.39795e-05	-3.96201e-05	6.91216e-05	-0.000191817	2.97974e-05	0.000462862	-0.0055948	-0.00019424	-0.00029967	0.00038023	0.000179238	0.000155622	-0.000276565	7.49269e-05
10338906	1.13708e-05	1.86069e-05	0.000400762	0.000230409	-0.000151786	-2.04273e-05	0.000416468	0.00561273	0.000176644	-0.000379265	9.99623e-05	0.000325389	0.000367684	-1.22886e-05	0.000207276
10338907	0.000281632	-5.81211e-06	5.19487e-05	-0.000790898	-0.000293554	-0.000539767	-0.000353247	0.0056022	-0.00024286	0.000308219	-0.000780809	0.00108725	0.00100538	0.000263084	-0.00118681
10338908	-0.00011452	5.62131e-05	9.40071e-05	-4.1985e-05	0.00010038	-5.06421e-06	-5.63083e-05	0.00559063	5.40818e-05	2.77018e-05	0.000183028	8.86609e-05	-0.000188185	-0.000435117	-0.000399682
10338909	-3.73844e-06	6.73378e-05	0.00017763	0.000296916	0.000122686	0.000385226	-0.000186329	-0.00560044	0.00025174	0.000647739	-0.00010608	0.000156831	-7.42892e-05	0.000605504	-0.000482807
10338910	-1.96253e-05	5.00261e-05	-0.000297559	-0.000214063	-5.07113e-05	-0.000155286	0.000186111	-0.00559552	-2.09805e-05	-0.000158738	3.29806e-05	0.000231469	1.05146e-05	-4.60789e-05	-3.44484e-05
10338911	-6.41117e-05	-0.000184605	0.000242278	-7.15326e-05	0.000257375	2.82263e-05	0.000191303	-0.00557677	0.000306471	0.000157932	-0.000220338	0.000103342	-0.000635087	-5.41355e-05	0.00122495
10338912	-0.000189187	0.000117333	-0.000343817	-0.000988029	9.77248e-05	-1.07979e-05	8.8623e-05	-0.00558208	6.59884e-05	-0.000358527	-0.000136967	0.000278113	0.00041555	0.000795355	0.000305362
10338913	8.05322e-05	2.9485e-05	-3.65741e-05	-1.66032e-06	-3.53481e-05	-0.000128356	-9.48139e-05	0.00557832	-0.00011145	0.000323094	9.32033e-05	-9.23403e-05	-0.000181299	-0.000661945	-0.000964032
10338914	7.63492e-05	8.92737e-05	-0.000155998	-0.000285412	-8.39246e-05	-6.37777e-05	-4.45314e-05	0.00558829	6.4462e-05	0.000569549	0.00016752	0.00014542	0.000410383	0.000186197	-0.000434518
10338915	3.34405e-05	0.000118148	0.000463654	0.000158295	0.000165309	-0.000221773	8.08881e-05	-0.00560327	0.000174798	-0.000211797	0.000111734	-0.00116529	-0.000125893	-0.000348322	-0.000563097
10338916	0.000200481	0.000471811	-2.97831e-05	0.000729154	-0.00012926	5.99815e-05	-0.000278565	0.00557765	-0.000461522	0.000510204	0.000614263	-0.000674062	-8.74452e-05	-0.000579799	0.000410301
10338917	0.000354207	-0.000262155	0.0025907	0.000494032	0.000448839	0.00116161	0.00151983	-0.00555638	-0.000398905	-0.00132705	-0.000186682	-0.00141763	0.00171335	-0.00133092	-0.000978453
10338918	1.74197e-05	6.56545e-06	1.53741e-05	-0.000161743	-3.80876e-05	3.85283e-05	-2.39021e-05	0.00559297	2.4824e-05	0.000161605	5.40081e-05	-0.000117416	-0.000122424	4.98878e-06	-5.97505e-05
10338919	6.2807e-05	6.04315e-05	-0.000143968	-0.000863759	-9.51524e-05	-0.000218584	0.000105584	0.0055979	-1.49365e-05	0.000152239	0.000258637	7.01063e-05	0.000320707	7.47235e-05	0.000127616
10338920	3.07826e-05	-1.69486e-05	0.000350437	-0.000159989	7.69831e-05	-4.44235e-05	-1.74724e-05	-0.00558905	7.53342e-05	2.61336e-05	-5.39812e-05	0.000135723	-0.000103665	1.60575e-05	-3.21887e-05
10338921	-4.71867e-05	-3.90531e-05	-1.28366e-05	0.000161461	3.07819e-05	7.74547e-05	-2.74277e-05	0.00559187	2.2026e-07	0.000181743	3.90716e-05	-1.62162e-05	-0.000270705	-0.000102384	2.56061e-05
10338922	-0.000134318	1.00567e-05	-2.1977e-05	-0.000480414	8.91769e-05	0.000106418	0.00024853	-0.00559297	-1.49147e-05	-7.94454e-05	-5.43213e-05	2.27919e-05	-0.00040173	0.000466429	-8.25657e-05
10338923	-8.47912e-06	-2.51183e-05	6.68391e-06	-0.000101726	1.34516e-05	-1.872e-05	-6.08786e-05	0.0055955	4.04952e-05	4.02046e-05	4.14483e-05	-1.57241e-05	-1.82105e-05	2.59816e-05	1.26063e-05
10338924	-0.000276614	8.11434e-05	-0.000236841	-3.40246e-05	0.000261909	0.00022591	-0.00027844	0.00559169	-0.000310587	1.00293e-07	-0.000129058	9.44817e-05	-9.9162e-05	-0.000353542	2.02983e-05
10338925	4.52448e-05	2.01511e-05	-5.84786e-05	-0.000162541	-4.44679e-05	-4.22782e-05	-4.44812e-05	0.00559458	9.96854e-05	0.000101494	8.71667e-05	-0.000193238	7.58693e-05	-0.000156367	0.000178173
10338926	0.000254851	-1.13216e-06	-0.000114568	-8.72387e-05	6.05965e-06	-0.000250512	-0.000378382	0.00558217	0.000193184	9.27141e-05	0.000118341	-0.000236319	2.38197e-05	-0.000486307	-0.000312964
10338927	0.000141606	7.61733e-06	-3.03656e-05	0.000788727	5.2565e-05	0.00029078	-0.000138873	0.00558805	0.000107967	0.000341334	-0.000711716	-0.000270612	-0.000470954	-0.000404512	-0.00020609
10338928	-0.00195896	0.000776606	-0.00615004	0.00144355	-8.1248e-05	0.000197295	-7.0835e-05	0.00551846	-0.00228943	-0.000466422	-0.000462436	0.000250866	-0.00169354	0.00182494	0.00274668
10338929	0.00275271	0.00109163	-0.000319687	-0.000572167	-0.000910281	0.000336262	-0.000378107	0.00552438	0.00243516	0.00555507	0.000492908	-0.00200842	-0.00102236	0.003269	-0.00267257
10338930	-0.000411246	-0.00119162	0.00110056	-0.000964193	0.000450384	-8.74098e-05	-0.000389131	0.00562125	-0.000315959	0.00291044	-0.00293918	-0.000121922	0.000748812	-0.000828299	0.00109615
10338931	0.000322006	-0.000486934	0.00111326	-0.00241807	9.09128e-05	-0.000953668	-0.000127175	-0.00557142	-0.0006148	-0.00090222	0.00180217	0.001037	0.000287641	-1.70841e-05	3.54293e-05
10338932	-0.00134453	0.000570224	-0.00263905	0.00311124	-7.96453e-05	-0.000406058	-0.000107918	-0.00559432	-0.00121237	-0.00134159	-0.0021468	0.000282303	-6.41756e-05	0.00171581	0.00096764
10338933	-0.000104675	-1.91357e-05	2.40359e-05	0.000316674	3.53139e-05	6.57263e-05	2.0332e-05	0.00559661	5.4406e-06	-2.5127e-06	-3.67626e-05	0.000102984	-0.000101602	-8.27553e-05	-1.0767e-05
10338934	-0.000149259	-7.03085e-06	0.000153455	-0.00015468	-3.43097e-06	-6.45922e-05	0.000131942	0.0056083	0.00013885	-0.000127824	-0.000317479	0.000336234	-0.000314267	-8.06467e-06	9.24184e-05
10338935	-0.00026578	0.000220074	-0.000258972	-0.000813599	-4.88823e-05	0.000107359	0.000156094	-0.00557318	-0.0001143	-0.000938469	5.07626e-05	0.000102043	0.000797965	0.00178419	0.000340738
10338936	9.64265e-05	-6.35737e-05	1.12352e-05	-0.000172449	4.46649e-06	-7.2562e-05	-8.20503e-05	-0.00559544	4.86459e-05	0.000125888	-0.000179031	-0.00026921	-3.34144e-05	-7.9437e-06	8.59899e-05
10338937	0.000582454	0.000143059	-0.00062973	-0.00191782	2.37113e-05	0.000247248	-0.000457296	-0.00560494	0.000544163	0.000586111	-0.000299187	-0.00063303	-0.00159681	-0.000981179	0.00181382
10338938	0.000114087	7.95874e-07	0.000182168	1.11171e-05	7.91129e-05	-1.24974e-05	-2.32348e-05	-0.00559216	5.10941e-05	-0.000116382	-2.58315e-05	-1.00187e-06	-2.38962e-05	3.03234e-05	4.76199e-05
10338939	0.000481849	-0.00115337	-0.000863884	0.000547694	-0.00061238	-0.00138781	0.000460695	-0.00561023	-0.00110556	-0.00072197	-0.000134925	0.000758525	-0.00129374	0.0018667	-1.2247e-05
10338940	-5.65351e-05	-1.52753e-05	-0.000139549	5.58773e-05	5.3856e-05	9.50855e-05	-2.02578e-05	0.00559102	7.55102e-05	3.89929e-05	0.000117045	-8.7797e-06	-3.9654e-05	-8.57737e-05	-8.80528e-05
10338941	0.00011994	-7.81007e-05	-0.000112331	0.000141054	-0.000116596	-6.97565e-05	0.000144691	-0.00560347	1.9351e-05	0.000103052	0.000196879	1.91561e-05	-0.000277448	-9.67576e-05	-0.000116557
10338942	-0.000747053	-0.000893404	0.000507515	-0.00448579	-0.000287453	0.000562692	0.000430067	0.00558112	-0.00014448	0.00191479	0.00150602	0.00115363	-0.00124249	-0.00228296	-0.000772945
10338943	-9.59582e-05	3.5442e-05	6.1756e-05	-0.000150808	-0.000118654	-0.000154457	7.93871e-05	0.00559942	-2.93265e-06	-0.000213189	2.28804e-05	4.08172e-05	-0.0001215	-9.93914e-05	-6.62627e-05
10338944	0.000503273	-0.000169568	0.000366658	7.43911e-05	0.000213018	-0.000399875	-0.000127832	-0.00560345	0.000497642	0.000274572	0.000599946	0.000167792	-0.000520881	0.000388475	-0.000654881
10338945	2.08269e-05	-1.21095e-05	1.61272e-05	-0.000137138	5.34058e-06	-5.07807e-05	7.74755e-06	-0.00559444	-1.08875e-05	-9.45171e-05	6.15354e-05	8.05487e-05	0.000158408	9.61383e-05	-8.58331e-05
10338946	0.00197891	-0.000379161	0.00471674	0.00811835	0.000367222	0.00234634	-0.00405192	-0.00621798	-0.00428729	0.0148485	0.00460452	-0.0102858	-0.00109743	-0.0193349	-0.0236454
10338947	-3.78656e-08	0.000148532	0.000204426	0.000314913	-8.73765e-05	0.000127643	0.000327605	0.00559863	5.1042e-05	0.000340741	-0.000168054	1.47369e-05	-5.27251e-05	-0.000144607	9.35918e-06
10338948	0.000221896	-0.00484069	0.00224584	-0.00458087	0.00876761	-0.0115507	0.00865492	0.00597071	-0.00237307	-0.00456697	-0.00437966	0.00557585	0.00638041	0.000544102	0.002919
10338949	-0.000314929	0.00019378	-0.000552153	-0.000520749	0.000137644	-3.99414e-05	0.000159293	0.00559215	-0.000189863	0.000375242	-0.000818971	-0.000618298	0.000125554	0.000911058	-0.000684882
10338950	7.9206e-05	-0.000111207	-4.64824e-05	-0.000132651	-5.31463e-05	-0.000383324	-0.000283793	0.00560008	-3.58592e-05	-0.000513619	-0.000344175	-4.73418e-05	-0.000371879	-0.000276511	0.000137062
10338951	0.000527375	0.00020301	-0.000370844	-0.000908221	-0.000757253	-0.000332059	0.000423456	0.00558769	-0.000502968	-0.000905174	-2.70241e-05	-0.000250776	0.00232542	-0.00189462	-0.00179851
10338952	-9.83856e-05	-4.37059e-05	-4.76626e-05	-0.000153636	2.3592e-05	6.51358e-05	5.27361e-06	0.00559737	-2.43886e-05	3.52657e-05	-0.000148489	3.603e-05	0.000160686	-0.000155374	7.30255e-06
10338953	9.11131e-06	-6.03904e-05	-4.98963e-05	7.57151e-05	-3.49376e-05	-4.75392e-05	-4.54379e-05	0.00559411	4.18335e-06	4.55504e-05	3.39983e-05	-2.50824e-05	-6.40033e-05	-3.3073e-05	2.23248e-05
10338954	-0.000893107	0.000300162	0.00081944	0.000287883	-3.13292e-05	0.000367952	0.000368866	-0.00555849	-0.000701015	0.00193065	-0.000581616	0.00123701	0.00192623	0.000919712	0.00097391
10338955	-0.000806672	-0.000141089	0.000464941	-0.000470075	0.000365379	0.000452383	-8.43974e-05	-0.00557554	-0.000695659	-0.00043313	-0.00100326	-0.000419565	-0.000333262	-0.00017262	0.00062453
10338956	0.000593449	0.000288232	1.27614e-05	-0.000223827	-0.000536695	0.000738622	0.000516661	0.00558028	-0.00105598	2.581e-05	0.00222753	0.00103528	0.000418238	0.00216701	-0.00110446
10338957	0.000332488	0.000118687	-0.000428106	0.000418394	-0.00025811	-0.000110853	0.000114485	0.00558152	-0.000161595	5.09863e-05	0.000184844	-0.000344792	4.11481e-05	9.61188e-06	-0.000187617
10338958	-0.000357358	-0.000649662	-0.000104171	0.00044639	-8.31566e-06	0.000661785	0.000435835	-0.00561395	-0.000417156	-0.000762224	0.0011601	-0.000865899	-0.000835455	-0.00155278	0.000756153
10338959	0.00021995	0.000109104	-0.00015581	-0.000283821	-0.000393654	0.000569092	5.31438e-05	0.00558886	2.15296e-05	0.000189619	0.000161011	-0.000248682	0.000422237	-0.000140518	-0.000103714
10338960	-0.000434983	2.96819e-05	-0.00010914	0.000518407	0.000473962	-0.000169294	0.000181706	0.00562481	-6.04914e-05	-0.00166436	-0.000209724	-3.38355e-05	-0.000122937	0.000380422	0.00102559
10338961	-0.00155555	0.00019716	0.000413346	-0.00298456	0.00144948	-0.00404058	-0.000590641	-0.00559212	-0.00159507	-0.000919989	0.00385106	0.00172236	-0.00195784	0.00135917	0.000171565
10338962	8.38493e-05	0.000224682	-0.000163664	-0.000100475	-7.86869e-05	-6.59771e-05	0.000200568	0.0055983	7.33501e-06	-0.000485663	0.00030158	1.18682e-05	2.93711e-05	-3.82486e-05	-3.81736e-05
10338963	0.000351599	-0.000161221	5.29765e-05	0.000364203	-6.07483e-05	-0.000135758	0.000122	-0.00559325	0.000155822	-5.58565e-07	-0.000609209	-3.19173e-05	0.000406976	-0.000349413	-0.000251973
10338964	-0.000255026	-9.34939e-05	0.000478099	-0.000198376	0.000276057	-0.000557255	0.0003812	-0.00559515	0.000838284	0.000501027	0.000342763	-0.000280944	-0.000246927	-9.79282e-05	8.09127e-05
10338965	0.000122622	-0.000106712	0.00109079	0.000921036	-0.000177372	0.000616949	0.000535465	-0.00558791	0.000451437	-0.000551702	0.00116848	1.16e-05	0.000740611	0.000482681	-0.000430663
10338966	9.54671e-05	5.41939e-05	-1.43611e-06	-9.40282e-05	-4.05072e-05	1.44352e-05	-8.9842e-05	0.00558815	2.24704e-05	0.000298819	0.000149874	-9.35497e-05	-2.90491e-05	-0.000188108	-0.00021117
10338967	7.33001e-05	0.00022634	8.19924e-06	-0.000161668	-0.000135556	0.000119687	0.000283937	-0.00560149	-5.84143e-05	-0.000126498	0.000529623	-0.000441759	-0.000122721	-0.000281438	-0.000121512
10338968	3.31878e-05	-3.31171e-05	3.9356e-05	3.8685e-05	-4.85871e-06	-7.93211e-05	8.36478e-05	-0.00559294	-1.03249e-07	-9.49016e-05	-8.52697e-05	4.47565e-05	-7.85321e-05	2.99945e-05	4.74779e-05
10338969	-4.74702e-05	4.96529e-05	5.65894e-05	6.19026e-05	-3.85165e-05	7.72556e-05	-0.000125168	0.00559624	-7.71258e-05	1.75785e-05	-3.40414e-05	-0.000135411	0.000163924	4.35624e-05	2.66682e-05
10338970	6.53072e-05	0.000141396	0.000176804	-0.000175328	-0.000185239	-0.000307542	0.000193203	0.00562255	-6.2504e-05	-0.000482726	-0.000484979	8.98889e-05	0.000192063	0.000614309	0.000596039
10338971	0.00012197	0.000217742	0.000347404	-0.000308706	0.000317844	-0.00049429	-0.000549932	0.00561254	-0.000402071	2.37792e-05	-0.00150231	1.53071e-05	0.00068554	0.000203085	-0.000183241
10338972	0.0141816	-0.00623378	0.00928356	-0.00457267	-0.0207939	-0.00336499	0.0158187	0.00618663	0.000936409	-0.00636997	-0.00732021	0.00834196	0.0452368	0.0109197	0.00399428
10338973	9.05305e-05	4.21203e-05	0.000468515	-0.000392174	0.000152153	-0.000156606	-0.000239124	-0.00559002	4.20573e-05	0.000487756	-3.59534e-05	-0.000126242	-6.5931e-06	0.000114683	0.000242778
10338974	-0.000208826	-6.09501e-06	-0.000394507	-0.000270253	-7.08102e-05	-5.62306e-05	8.90475e-05	-0.00560159	-0.000179632	8.23875e-05	-0.000288344	0.000140056	1.9996e-05	-0.000156665	-0.000327026
10338975	7.86564e-05	9.49064e-06	-3.16835e-06	0.000155999	-4.8368e-05	-9.564e-05	-5.90359e-05	-0.0056012	-5.68444e-05	1.37121e-05	-0.000132501	-0.000112974	-0.000322395	-0.000184685	-0.00019508
10338976	-0.00016729	-5.87772e-05	0.000250274	-0.000365952	0.000138428	-0.000287414	8.04991e-05	-0.00558539	5.17564e-05	-0.000245687	-0.000466082	-0.000467313	0.000559368	0.000330177	-0.000174161
10338977	-0.000112479	-9.73749e-05	0.000235593	-0.000350662	-0.000357988	-7.0714e-05	-0.00015371	0.00559645	1.48569e-05	5.62543e-05	-0.000369406	0.000109278	-0.000152783	-0.000204542	-0.00027874
10338978	0.000170055	-4.23015e-05	0.000360132	-0.000507932	-0.000105956	-0.000179823	7.68316e-05	-0.00557863	0.00037131	-0.000239707	0.000125724	0.000753614	0.00168925	7.14872e-05	-0.000346907
10338979	0.000200536	8.17021e-05	-0.000156445	-0.000105778	-0.000127338	0.000505229	-0.000123019	0.00558924	-1.71911e-05	5.52454e-05	-4.7366e-05	-0.000107764	0.000126076	-0.000329808	-0.000270257
10338980	1.77197e-05	-0.000129639	9.58466e-05	-0.000191279	2.83736e-05	-0.00013918	-9.00131e-05	-0.00558578	-3.55041e-06	-0.000106467	-0.000531216	-4.31097e-05	7.59062e-05	0.000365521	0.000186191
10338981	0.000690287	-0.000230816	0.000134608	-0.000455483	-0.000387838	-7.20141e-05	0.00014448	0.00556723	0.000413759	0.000517332	0.00145618	-0.000387297	-0.00105256	0.000315449	-0.001038
10338982	7.81593e-05	2.04472e-06	2.61712e-05	-0.000172878	6.27888e-05	-8.54612e-05	-0.000239609	0.00559284	0.000129913	0.000221345	-0.000293931	-0.000198585	-0.000178959	-0.000204858	-0.000120493
10338983	-5.30134e-06	0.000195692	2.5237e-05	0.000341282	8.41259e-05	-2.66339e-05	-8.4692e-05	0.00559277	-0.000244941	8.87241e-05	-4.52941e-05	0.000146781	1.77126e-06	-4.66534e-05	-0.00014388
10338984	8.20621e-05	-7.79183e-05	0.00055734	1.09947e-05	0.000261723	-9.92161e-05	7.04301e-05	-0.00558377	0.000249625	0.000174704	-0.000434726	0.000104994	-1.3622e-05	-0.000289009	2.11175e-05
10338985	-4.87864e-05	9.59624e-05	-6.03622e-05	0.000163466	0.000148483	0.000150268	-0.000142966	-0.00560314	-0.00013227	8.10037e-05	0.000125861	1.30316e-05	-0.000243442	1.44112e-05	-0.000223659
10338986	0.00116123	-0.00101867	-0.0010884	-0.00113725	0.000174522	-0.00094978	-0.00129359	0.00561342	0.00167802	0.00116527	-0.00201462	-0.000917308	-0.00132612	0.00440756	0.000656433
10338987	0.000444632	-0.000121068	-0.000339246	-3.98856e-05	-0.00010058	-0.000335483	0.000298739	0.00560199	-0.00102051	0.000228348	-0.000941353	0.000653308	-0.000368525	4.72317e-05	3.79974e-05
10338988	-0.000823994	0.000284661	-0.000476837	0.00145055	0.000190989	0.000875301	-0.000132244	-0.0056265	0.000408223	0.00109017	0.00141262	-0.00103015	0.00019921	0.000132	0.000706641
10338989	6.82739e-05	-0.000160327	0.00124426	-1.58726e-05	0.000106812	-0.000748233	-0.000312258	-0.00556904	-0.000196877	-0.000375877	-0.000181193	0.000348501	0.00085446	-4.16355e-05	0.000193681
10338990	0.000120053	-0.000325034	0.000901122	-0.00130307	-3.11052e-05	-0.000423677	-9.67291e-05	-0.00559301	-0.000122827	0.000362584	-0.000418335	-0.00127151	0.000250779	-0.000569538	-0.000451195
10338991	7.30733e-05	-0.000124565	0.00147095	0.000573678	-0.000506282	0.000157794	0.000756496	0.00562347	-0.000457947	-0.000614389	0.000574204	0.000359918	0.00154752	-0.00116139	0.000435582
10338992	-7.99701e-05	0.000105668	-0.000143325	-0.000235629	-4.87506e-05	7.64255e-06	7.9143e-05	0.00559824	-7.45678e-05	0.00010153	-8.17958e-05	-6.53242e-06	-2.24599e-05	9.23019e-05	-1.99218e-05
10338993	0.000457443	8.46017e-05	0.000234887	0.00106772	-0.000118438	0.000101988	0.000268629	-0.00558865	0.000490584	0.00012886	-3.77216e-05	9.6681e-05	0.000143025	0.000346605	0.000451489
10338994	-3.21492e-05	7.3959e-05	0.000203535	-0.000214106	-3.31017e-05	6.74137e-05	0.000149466	-0.00558879	-0.000104929	-0.000176262	-0.000250474	-0.000146844	0.000223028	-4.8954e-05	-1.83812e-06
10338995	2.37472e-05	-8.60582e-05	-7.3397e-05	-1.84849e-05	7.69286e-05	6.00094e-05	4.28786e-05	-0.0055975	-0.00012623	-0.000187018	8.51899e-05	-0.000296209	0.000304285	-5.96213e-05	7.85266e-07
10338996	8.86953e-05	-5.39149e-05	-0.000143558	6.22526e-05	-3.19795e-05	-0.000500372	9.66378e-05	-0.00559273	6.23879e-05	-0.000308506	0.000393917	0.000268385	0.000391643	0.000570178	0.000211906
10338997	-1.58998e-05	8.33702e-05	-5.71233e-05	0.000573194	5.26497e-05	9.24304e-05	-4.29728e-05	-0.00559739	-7.30011e-05	3.33473e-05	-2.71821e-05	-0.000248005	9.55671e-06	-0.00026127	0.000310194
10338998	-0.000545829	-0.000138941	-0.000844054	-0.00456438	-0.000302728	-0.000569651	0.000823669	0.00558624	-0.000102657	-0.000621397	0.00169968	-0.000548819	-0.000829786	-0.000274632	-2.37366e-05
10338999	0.000791175	0.000705504	-0.000613942	-0.00110067	-0.000392431	-0.00105603	-0.000774709	-0.00559742	-0.000646226	-0.000136373	-0.00126247	-0.000398163	0.00108961	-1.436e-06	-0.000219653
10339000	-0.00028374	-0.000316113	0.000274641	0.000255402	9.68612e-05	6.58005e-05	0.000170891	0.00560748	0.00025702	-0.00014021	-2.27896e-05	9.69361e-05	1.4367e-05	0.000438732	0.00038412
10339001	-2.97109e-05	-7.01254e-05	9.02256e-05	-1.97262e-05	-2.91736e-05	4.50849e-05	-4.59129e-06	0.00559415	4.2688e-05	0.000218372	-0.000178299	-6.30996e-05	-8.90122e-06	-0.000274737	-0.000113936
10339002	0.000493221	-0.000322786	6.48683e-05	0.000607851	-0.000150112	-0.000517731	-0.000303425	0.00561217	-0.000173386	-0.00106676	-0.000176578	0.000256383	-9.40164e-05	0.000530291	0.000960712
10339003	-0.00326982	-0.002134	-0.00655302	-0.000533295	0.000478294	0.000736087	0.00486239	-0.00559439	-0.00283029	0.00335893	-0.00542852	0.000874769	-0.00342085	-0.00370651	0.00864012
10339004	-0.00089147	-0.000124717	4.25296e-05	-0.00102305	-0.000142529	0.000176984	0.000355681	0.00562143	-0.00103793	-0.00126571	-0.000624426	7.89745e-06	0.00113817	4.08789e-05	9.21881e-05
10339005	8.18875e-05	9.97921e-06	8.16425e-05	0.000198589	-3.01042e-05	-2.82211e-05	-0.000135667	-0.00560028	1.84434e-05	9.69755e-06	0.000296296	0.000106257	-0.000184223	7.62239e-05	-8.46406e-06
10339006	-8.54775e-05	-2.80131e-05	-7.66978e-05	8.66724e-05	7.55332e-05	4.15168e-05	-3.0414e-05	0.00559777	-3.35856e-05	-0.000128789	-4.9944e-05	-1.90649e-05	9.28757e-05	-1.65146e-05	0.000127379
10339007	5.58008e-06	-0.000112487	8.58607e-05	-0.000209166	-2.24451e-05	-4.72546e-05	3.15383e-05	0.00560035	8.53606e-05	8.60588e-05	-0.000378275	-3.43614e-05	-2.51798e-05	-5.79488e-05	6.57065e-05
10339008	0.000762448	-0.000520152	-0.000197169	-0.000471387	0.000167336	-0.000484022	-0.000481627	-0.00559682	0.000343023	0.000389052	-0.000642593	-0.000259684	-0.000313392	0.000234485	0.000189192
10339009	-5.57002e-05	-0.000158245	8.70686e-05	-0.000245477	9.49192e-05	-6.82153e-05	0.000130028	-0.00558914	0.00020315	-2.53167e-05	0.00023532	-0.000180781	0.000242933	0.000760223	0.000302047
10339010	7.36739e-05	4.02678e-05	3.23977e-05	0.000119618	-6.85177e-05	-4.08075e-05	0.000153746	-0.00559484	8.07075e-06	-8.93263e-05	0.000103664	5.27828e-05	0.000142645	-3.20632e-05	8.09019e-06
10339011	0.000714834	-0.000284449	-0.000615411	-0.000310154	-0.000117227	0.00107206	0.000864926	0.0055618	0.00142665	0.00240664	0.0024324	0.00128113	0.00246594	-0.00171187	-0.000494371
10339012	5.79157e-05	5.91773e-05	0.000167106	-0.000466179	8.99066e-06	-0.000302628	0.000134227	-0.00558943	-1.2489e-05	-0.000155984	0.0001783	-0.000245474	3.44458e-05	-0.000262452	0.000300655
10339013	3.19941e-05	4.86904e-07	0.000106783	-0.000143742	1.78305e-06	-0.000133536	-1.71987e-05	-0.00559276	7.3941e-05	-7.93613e-05	-0.000162537	-8.3255e-05	0.00015303	-9.6102e-05	-9.62454e-05
10339014	-4.04554e-05	7.10868e-05	-8.90595e-05	0.000236307	5.72007e-05	7.98524e-05	-3.24345e-05	0.00558027	6.16906e-05	3.65389e-05	0.000942564	-0.000271368	-0.000153704	-0.000177811	-0.000289189
10339015	0.00161609	0.00133037	4.30018e-05	-0.000608131	-0.000433383	0.00251475	-0.000694604	0.00558518	-0.000502964	0.000330248	-0.000199593	-0.00145217	0.00317886	-0.00136216	-0.00032727
10339016	0.000237676	6.34371e-05	-8.88965e-05	0.000149895	-3.35765e-05	0.000130916	-8.37062e-05	0.0055851	0.000301233	0.000226903	0.00046697	-1.70195e-07	-9.31673e-05	-7.26012e-06	-0.000223266
10339017	-0.000239824	0.000104527	6.07234e-05	-0.00100816	-0.000220929	0.000434177	0.000437274	-0.00559429	-0.000449658	-7.78665e-05	0.000744714	-0.000382499	0.000173269	-0.000271951	0.000475771
10339018	6.83435e-05	1.27629e-05	-0.000396799	0.000122453	0.000185386	6.07949e-05	-0.000355494	0.00558034	0.000147731	0.00070879	-0.000183582	-6.17554e-05	-0.000154419	-0.000350064	-4.6683e-05
10339019	-7.709e-05	-7.15998e-05	-2.78863e-06	-2.50634e-05	-4.62498e-05	7.46757e-05	2.79768e-06	0.00559601	-1.78312e-06	-0.000109726	5.53382e-06	1.56657e-05	0.000105016	-0.000178632	-2.97722e-05
10339020	-1.50001e-05	-8.63295e-05	-3.70257e-05	-1.60541e-05	0.000119251	-0.000433463	5.12772e-05	-0.00558926	-4.34209e-05	-0.000249177	0.000103363	-0.000119902	0.000204141	0.000330629	0.000297758
10339021	0.000231781	-3.8859e-05	0.000645768	-0.000148294	-0.000256104	0.000309887	0.000583683	-0.00559578	-0.000433464	0.000423826	0.000343363	-0.000712083	-0.000525474	0.000336494	0.000176425
10339022	0.00093696	0.000320227	-0.00025526	-0.00138734	0.000272367	-0.000209675	-0.000816236	-0.0055939	-0.000160526	-0.000337745	-0.00156357	-0.000202568	0.00132663	-0.00339533	-0.000594908
10339023	-0.0103366	-0.000508662	0.0170009	-0.00295609	-0.00174131	0.00280551	-2.48978e-05	0.00617585	-0.00299626	0.00122479	-0.00640593	0.00915636	0.00635038	0.0125824	0.0120066
10339024	-4.64898e-05	9.09536e-06	9.59207e-06	-0.000214021	5.1686e-05	6.95094e-05	4.55653e-06	-0.00559013	-0.000105278	-0.0002674	-0.000101783	-0.000156053	6.88768e-05	0.000157315	0.000267039
10339025	3.33559e-05	-0.000115632	0.000156161	0.000226692	-5.92633e-06	-0.000254029	4.18268e-06	0.00559823	-2.14427e-05	-3.7557e-05	-0.00031707	-0.000275902	7.9041e-05	0.000140094	-4.3121e-05
10339026	1.52017e-05	-8.17393e-05	6.81414e-05	-0.000269611	5.65362e-05	5.7424e-05	7.58119e-05	-0.00559621	0.000117089	0.000235993	4.19428e-05	-0.000115121	0.000103388	-1.86366e-06	-4.77201e-05
10339027	7.65425e-05	-2.71542e-05	0.000199479	0.000114757	-7.80087e-05	9.26853e-05	0.000149228	-0.00559169	-7.10646e-05	-0.000174721	-0.00010837	4.60909e-06	-0.000134967	-0.00017079	-1.55024e-05
10339028	2.54797e-05	-4.29729e-05	-6.61748e-05	2.09981e-05	-8.27228e-06	-2.2155e-05	-7.76646e-05	0.00559349	9.40328e-05	7.46107e-05	-2.81113e-05	7.07697e-05	2.12373e-05	9.52606e-05	-0.000142619
10339029	0.00014219	-1.33687e-05	0.00017009	-0.000258826	6.4132e-05	-0.000233449	-3.90781e-05	-0.00559294	6.84798e-05	-0.000161605	0.000217308	-0.00021439	2.80179e-05	0.000132359	0.000141695
10339030	-0.000422912	-2.46818e-05	0.000103207	5.67914e-06	0.000372887	-0.000255907	0.000175163	-0.00558793	6.31209e-05	-0.000483579	0.000372834	5.38339e-05	0.000200092	0.000794609	-0.00012121
10339031	0.000114774	-4.96126e-05	-0.000533296	-0.00111458	-0.000221641	-0.000236657	2.51897e-05	-0.00559702	4.12635e-05	0.000241776	-0.000120361	-9.54872e-05	-0.0002507	0.000618831	0.00023698
10339032	4.15607e-05	0.000117338	8.97085e-05	-0.00028171	-7.22557e-05	0.00015089	5.09838e-05	-0.00559104	-0.000262407	-5.2746e-05	0.000250434	0.000205189	5.3058e-05	0.000564264	0.000110147
10339033	8.53261e-05	-3.8476e-06	-0.000273963	0.000666508	-9.12397e-05	0.000218588	0.000159235	-0.00559946	-2.24884e-05	0.000225744	-0.000461776	0.000120662	0.000586512	-0.000342119	1.41536e-05
10339034	-2.16717e-05	-6.03349e-05	4.60668e-05	7.38316e-05	8.79023e-07	2.92763e-06	6.7758e-05	-0.00559261	-2.36622e-05	-5.65604e-05	-3.69774e-05	1.5223e-05	0.00017144	4.05054e-05	0.000111363
10339035	9.92782e-05	5.84652e-05	-0.000106918	-4.695e-05	-1.16966e-05	5.59151e-05	-0.000169015	0.0055935	-3.63028e-05	1.90724e-05	-0.000128705	-5.80491e-05	-4.68072e-05	-9.6064e-05	-1.33815e-05
10339036	-1.95249e-05	-6.01123e-05	0.000394871	-0.000104207	9.2859e-05	-1.29205e-05	0.000164617	-0.0055846	-5.12879e-05	-6.72916e-05	-0.000100494	0.000130077	0.000259316	-1.58538e-05	9.73692e-05
10339037	3.80494e-05	1.23316e-06	7.43278e-05	0.000200924	-3.45116e-05	-1.0277e-05	2.82625e-05	-0.00559688	-5.18312e-05	-9.09697e-05	7.45785e-05	3.71701e-05	-5.81253e-05	-0.000114122	1.8594e-05
10339038	0.000759623	-0.000535479	-0.0013857	0.00146191	0.000973567	0.00227018	-0.00123963	-0.00565725	0.000823253	0.00429693	-0.00200449	-0.00119583	0.00105643	-0.00205499	0.000452013
10339039	3.62225e-05	-7.40512e-05	0.000319351	-0.000164613	0.000112867	-9.13263e-05	-7.43417e-05	-0.00558729	1.70465e-05	0.000129682	-0.000323138	0.000141055	-4.69067e-05	6.99842e-05	-3.43447e-05
10339040	0.000198411	-1.22552e-05	0.000159638	-0.000487632	0.000488332	0.000299518	-0.000483147	-0.0055997	0.000506488	0.000757396	-0.000823691	-0.000478032	0.000384802	-0.000350442	-0.000415416
10339041	-9.63607e-06	-1.11964e-05	6.39746e-05	3.16561e-05	3.41754e-05	-0.000137692	1.67283e-05	-0.00559073	1.26782e-05	-0.000179182	-0.000429924	0.000345357	-0.000177771	1.6883e-05	-0.000202752
10339042	-0.000464485	0.000313016	0.00111708	-9.51761e-05	-0.000335329	0.00229681	-0.000333985	-0.00557746	0.000826033	2.85763e-05	-0.000550519	0.000951834	-4.18156e-05	-0.00112784	-0.00134241
10339043	9.21407e-05	5.63156e-06	6.45831e-05	-0.000175832	-2.15399e-05	0.000188564	3.86283e-05	-0.00559469	-2.85468e-05	-9.61007e-05	-2.93517e-06	-2.41831e-05	4.58838e-05	-0.000113302	-6.79299e-05
10339044	-7.80152e-05	-1.36995e-05	3.32652e-05	-2.33835e-05	6.76323e-05	3.21182e-05	6.54716e-05	0.00559544	0.000116657	0.000204729	8.10983e-05	-1.83712e-06	-7.41136e-05	-0.000149337	4.52465e-05
10339045	0.000377223	0.000969096	-0.000796873	-0.000117729	-0.000145287	0.00157158	-0.000699927	-0.00560837	-0.000460175	-0.000498527	-0.00161981	0.000473842	0.000874466	-0.000939957	-0.00186875
10339046	-3.39744e-05	-4.15002e-06	5.66943e-05	-0.000328428	-1.23381e-05	-6.18492e-05	0.000135996	-0.00559211	-3.41206e-05	-2.18337e-05	-0.000139735	6.33817e-05	3.77996e-05	2.24208e-05	-4.59484e-05
10339047	-0.000125112	0.000188895	6.04492e-05	-0.000655744	-0.000126605	-6.18039e-05	0.000239259	-0.00560102	-0.00011915	0.000246342	-0.000118352	-0.00113849	-0.00015038	-0.000448841	-0.000118651
10339048	0.0025072	0.00066077	-0.00283172	-0.00328855	0.00572375	-0.000306694	-0.00227568	0.00559481	0.00452827	0.00761687	0.00129404	0.002076	-0.00208692	0.00456941	0.00447107
10339049	5.24036e-06	3.1016e-05	1.91758e-05	6.50245e-06	3.90564e-05	5.25962e-06	6.43811e-06	-0.00559384	2.46563e-06	-0.000130958	-7.64718e-05	1.71046e-05	6.20046e-05	5.10269e-05	-1.14046e-05
10339050	0.000212859	0.000415136	0.000498915	0.000166734	0.000254587	-0.00043922	-0.000134983	-0.00556993	-0.000260654	-0.00108231	-0.000271434	-0.000984912	-0.000239993	-0.000634856	0.00130126
10339051	0.000175949	0.000130614	-6.39765e-05	0.000168757	-1.89105e-05	-0.000134718	-0.000176915	0.00558972	0.000123954	0.000157566	0.00031113	-1.03999e-05	3.57721e-05	-3.54813e-05	-0.000121935
10339052	2.6307e-05	4.13202e-05	-2.29677e-05	-0.000336952	-0.000205676	0.000303254	6.24679e-05	0.00559558	-7.47245e-05	0.000108494	-0.000112125	0.000264322	0.000196194	-9.24836e-05	-0.0004316
10339053	0.000386516	4.94228e-06	8.3747e-05	9.24225e-06	-0.000301544	0.000157284	-0.000316817	-0.00560327	8.14123e-05	0.000154949	0.000175291	-0.000623907	0.000941897	-0.000616661	-3.38676e-05
10339054	-0.000377832	-0.0019913	0.00213253	-0.000661546	0.000552268	0.000222669	-0.000581351	0.0055998	0.00134355	-0.00119361	1.85587e-05	-0.00174003	0.00254049	-0.00228247	-0.000776692
10339055	0.00078749	-0.000127065	-0.000783148	0.00104725	0.000603572	-0.00185954	-0.00022242	-0.00561235	0.00079939	0.000122975	-0.000263843	-0.000873674	0.00415043	-0.00108507	-0.00187188
10339056	0.000860654	0.000190175	-0.000202843	3.00756e-05	-0.000405984	0.00172634	-0.000346696	0.00558109	-0.000257172	4.72592e-05	-0.000444527	-0.000112208	0.000882729	-0.000556542	-0.00116624
10339057	6.75517e-05	3.38761e-05	-0.00133157	-0.00077873	-0.000245359	-0.000515246	0.00043199	-0.00561012	-5.85788e-05	0.000348933	-0.000258719	-0.000422428	-0.00035496	0.000183262	0.000173792
10339058	0.000680738	0.000488061	-0.00098937	-0.000716097	-0.000189212	-0.000161654	-1.42323e-06	0.00559447	6.64634e-05	-0.000179141	-0.000760072	-0.000530434	0.000607723	0.000243339	-0.000139269
10339059	6.64611e-05	-0.000118836	0.00056774	-0.000191097	-9.41294e-05	-0.00018182	0.000360238	-0.00557878	0.000337949	0.000273236	-0.000538331	6.02441e-05	0.000271877	7.32787e-05	-0.000215236
10339060	0.000320522	-0.000115624	6.70716e-05	-0.000229975	-9.13252e-05	0.000604954	-0.000200524	-0.00559596	0.000117388	1.19462e-05	-2.25521e-05	5.96359e-05	0.000973834	7.11156e-05	-0.000474578
10339061	3.82645e-05	-1.25154e-05	4.28509e-05	-9.5702e-05	-3.20026e-05	-6.17994e-05	-5.84583e-05	0.00559484	7.18447e-05	-2.61853e-05	8.0455e-05	-2.8697e-05	5.58673e-05	1.74611e-06	-0.000153788
10339062	-0.000253331	0.000116019	-0.000763502	0.000125615	0.000293117	0.000423636	-0.000167905	-0.00561619	-0.000121295	0.000465033	9.25977e-06	-0.000453004	1.64867e-05	-0.000494142	2.66463e-05
10339063	0.000218789	4.89128e-05	-0.00113735	0.000895373	-0.000187271	0.000534898	3.54207e-05	-0.00566534	-0.000388812	0.000904495	0.00574805	0.000856856	4.7264e-06	-0.000361622	2.6749e-05
10339064	-0.000165448	3.58664e-05	-0.000384725	-0.00012686	-0.000113593	-0.000148136	-8.85306e-05	0.00558723	6.21678e-05	0.000110729	0.000210778	4.26777e-05	-8.51173e-05	6.35342e-05	-1.84495e-05
10339065	-4.2849e-05	0.000168946	0.000348346	-0.000376345	0.000157263	0.000253721	-0.000377539	0.00560533	0.000154491	0.000388135	-0.000676419	0.000825661	4.17847e-05	1.57544e-05	-0.000420799
10339066	-1.86472e-05	9.41825e-06	9.46453e-06	-5.36897e-05	1.72477e-05	-0.000172724	-7.02471e-05	0.00559875	4.33633e-05	-8.06456e-05	-0.000109219	-1.96001e-05	0.00016891	5.36124e-06	-4.45926e-06
10339067	4.87218e-05	7.01738e-06	7.06306e-05	-0.00031466	-9.23646e-05	0.00016396	-4.38573e-05	0.00558832	-3.71954e-05	0.000510052	-5.84838e-05	-0.000352813	0.000250213	-0.000355555	-0.000174399
10339068	-9.85523e-05	-4.52613e-05	-5.0852e-05	4.82923e-05	-6.85342e-05	-5.42619e-05	5.93025e-05	0.00560151	4.36216e-05	-0.000168195	0.000214875	0.000702801	9.26635e-05	0.000282512	3.67119e-05
10339069	-7.7972e-05	7.12516e-05	2.13921e-05	6.31887e-05	-9.86223e-06	8.46834e-06	8.36082e-06	0.00559666	-2.65907e-06	1.29008e-05	-7.83804e-05	-0.000113069	1.49311e-05	-4.72339e-05	8.24214e-06
10339070	-0.0123769	-0.00291167	-0.00905688	0.0163459	-0.00123028	0.00741414	-0.000761191	0.00538316	0.00163042	-0.00312417	-0.00224584	-0.00476773	0.00321758	-0.00306128	-0.000806633
10339071	7.38094e-05	9.59683e-05	-0.000858691	-0.000578095	3.32944e-05	0.00024022	0.000205447	0.00559257	-0.000632713	-9.25856e-05	7.35712e-05	-0.000294959	0.000300975	0.000492046	0.000230181
10339072	1.9939e-05	3.43031e-05	-3.6505e-05	4.77607e-05	-1.05998e-05	2.87343e-05	7.53946e-05	-0.0055979	1.62002e-05	2.84718e-05	0.000205105	0.0001409	9.75248e-05	-5.52896e-05	-0.000111389
10339073	-0.000143804	5.28343e-05	-8.12409e-05	0.00037538	8.12888e-05	2.75821e-05	0.000210536	-0.00559468	-0.000233335	5.35532e-05	0.000128908	0.000171931	3.9912e-06	5.64804e-05	0.00025873
10339074	-5.93184e-05	-2.06889e-05	-2.87315e-05	0.000103637	6.26489e-06	8.50622e-05	-3.90284e-05	0.00559462	3.41355e-05	-2.98093e-05	-9.89668e-06	1.59362e-05	5.10742e-05	-8.77776e-05	-5.83471e-05
10339075	-0.00011419	-1.33128e-06	5.86785e-05	1.42314e-05	4.13126e-05	-0.000107204	-0.000140069	0.00559467	-0.000119785	-1.857e-05	9.3956e-05	0.000298276	0.000322822	-0.00010394	-0.000419047
10339076	-2.90737e-05	-0.00939025	-0.00193037	-0.000988197	-0.00253313	-0.00665621	0.00365796	-0.00535521	-0.00497626	-0.0152179	0.00793107	0.00164778	0.00871541	-0.00724037	0.0169234
10339077	0.000233227	6.90839e-05	0.000123562	-0.000130725	-0.000232908	2.25364e-05	0.000124837	-0.00558858	8.82082e-05	-0.00010269	0.000156016	-0.000223067	0.00116603	0.000111943	0.000133816
10339078	7.01697e-05	4.87065e-05	9.60045e-05	-0.000397199	-1.44316e-05	7.14448e-06	0.0001275	-0.00559761	6.09927e-05	0.000146529	9.28987e-05	-3.8279e-05	8.3329e-05	0.000158373	-0.00036186
10339079	0.000118285	-2.97555e-05	3.09889e-05	-0.00031395	9.73992e-06	-0.000139633	-0.000153802	-0.00559039	3.04047e-05	-5.26125e-05	-0.00054048	0.00019636	0.000224216	6.81964e-05	-0.000314539
10339080	-0.000500491	-0.00010314	-0.000406371	8.18273e-05	0.000150037	0.000289094	9.05596e-05	0.00560003	0.000285101	-1.90937e-06	0.000400204	0.000711069	-4.11805e-05	0.000803242	0.000333386
10339081	-0.00011106	-4.10415e-06	-0.000612267	0.000295947	-9.77717e-05	-4.76159e-05	0.000400214	-0.00560841	0.000233702	3.28766e-05	4.66148e-05	0.000181276	-8.6479e-05	0.00047688	-0.000653651
10339082	-0.000161202	0.000132055	-0.000213798	-0.000177895	4.05358e-05	-6.08105e-05	-0.000101994	0.00559661	-9.92677e-05	-0.000250242	-0.000123873	-5.50333e-05	0.000128062	-6.01404e-05	-3.24865e-05
10339083	-2.08341e-05	-7.13411e-05	2.00895e-05	0.000169782	0.000106794	-4.13534e-05	6.77461e-05	0.0055925	3.47868e-06	0.000214806	-0.000126582	1.52994e-06	-0.000312346	-0.000209909	-8.66875e-05
10339084	-0.000196476	-0.000230265	-6.5902e-05	-0.000542886	9.12373e-05	-0.000375741	0.000252943	0.00560467	-9.62473e-05	-0.000391502	-1.13465e-05	0.000228551	0.000642575	3.33088e-05	-0.000186303
10339085	7.14932e-05	0.000157102	0.000487717	-3.89392e-05	-0.000155375	-0.000405482	0.000253637	-0.00560114	0.000268543	-0.000681735	0.000105308	-0.000780125	-0.00026552	-0.000983002	-0.000620161
10339086	2.51911e-05	8.68761e-06	4.57974e-05	-3.80208e-05	-1.00969e-05	-8.70007e-05	5.38302e-05	-0.00559313	-4.22542e-05	-6.24908e-05	-4.72048e-05	2.30918e-05	4.14232e-05	5.20683e-06	0.000104041
10339087	0.000238094	4.62502e-05	0.000136245	9.44957e-06	7.34171e-05	-3.66695e-06	-8.99131e-05	-0.00559518	2.34105e-05	7.55991e-05	0.000422806	8.62844e-05	0.000308421	-0.000238439	0.000650526
10339088	-0.000244944	0.00035458	0.000691039	0.000228396	0.000382578	0.000541929	0.000227127	-0.00559651	3.10987e-05	-0.00228895	-0.000177224	-0.00474008	-0.00112274	-0.00146884	0.000611861
10339089	0.000107785	-2.50619e-05	-0.000202555	-0.000102521	-0.000149743	0.000147663	5.08462e-05	-0.00559983	7.56828e-05	0.000100961	4.79666e-05	0.000166079	-8.25411e-05	0.000251421	-0.000192191
10339090	0.000690287	-0.000230816	0.000134608	-0.000455483	-0.000387838	-7.20141e-05	0.00014448	0.00556723	0.000413759	0.000517332	0.00145618	-0.000387297	-0.00105256	0.000315449	-0.001038
10339091	-4.87703e-05	9.96437e-05	-8.91537e-05	-0.000205908	5.36776e-05	1.45597e-05	-7.93032e-05	-0.00558404	-0.000157907	-0.000150029	-0.00049154	8.56372e-05	0.000208553	0.000385793	0.000226019
10339092	0.000295584	0.000359867	-0.000162807	-0.000501107	-0.000237253	-0.000199318	-0.000135442	-0.00556767	4.88726e-05	0.000161215	-0.00189196	0.000402404	0.000296747	0.000256727	-0.000187859
10339093	-3.95858e-05	-2.40943e-05	-0.00167562	0.000639601	-0.000159739	-0.000127213	0.000435031	-0.00561992	-0.00050055	0.000786711	0.000433653	-0.000442617	0.00093458	5.03232e-05	0.000973259
10339094	5.22567e-05	-1.46133e-05	0.000143542	0.000155996	-2.36444e-06	4.18953e-05	5.65127e-05	-0.00560012	9.74665e-05	0.000151211	0.000183842	-9.75239e-05	0.000136442	-0.000175701	-0.000144258
10339095	-6.65219e-05	-5.54998e-05	-9.92751e-05	0.000125749	-2.58824e-06	-3.84382e-05	-4.87341e-05	0.00559321	1.19683e-06	4.13098e-05	-0.000131268	-9.57149e-06	-8.23649e-05	-0.000139505	-4.35232e-05
10339096	2.23859e-05	2.02643e-05	3.49195e-05	8.39239e-05	9.26987e-06	7.91603e-06	-6.95714e-05	0.00559494	-3.59828e-05	5.0178e-05	9.25148e-05	2.16369e-05	-4.50711e-05	-3.16809e-05	3.51776e-05
10339097	2.08958e-05	0.000298062	0.00294302	0.000420611	0.00104598	-0.00106216	-0.000339193	-0.00552004	-0.000216204	-0.00255029	0.000429489	-0.0009942	0.00129978	0.00010559	0.0022403
10339098	-8.00331e-05	3.15611e-05	-0.000179386	-0.000409201	0.000271703	0.000261179	8.45237e-05	0.00559675	9.53289e-05	0.000245852	2.83894e-05	-0.000223986	0.000361233	9.23573e-05	0.000239604
10339099	0.00106078	-0.000168565	-0.000148307	-0.00137634	-5.23775e-05	-0.000549329	-0.000602359	-0.0056267	0.000505769	0.000664555	0.00153555	-0.000753167	-0.000322793	-0.000154216	-0.000534818
10339100	0.000111737	3.53422e-05	-7.6446e-05	-0.000325229	-2.88225e-05	0.000208619	4.57223e-06	-0.00559638	-2.30411e-05	-4.32288e-05	-6.63921e-05	-4.21647e-06	9.99057e-05	-1.4714e-05	-0.000192579
10339101	1.66642e-05	-0.000109476	-0.000114876	3.57131e-05	0.000477643	-0.000109365	-0.000356349	0.00559416	-9.39869e-05	-0.000258939	-0.00017025	0.00021724	-0.000392068	-0.000390987	-0.000101947
10339102	-1.21851e-05	-6.74372e-05	4.96815e-05	0.000115625	2.36711e-05	-8.67165e-05	8.66992e-05	-0.00558612	9.34207e-05	-0.000174347	-0.000379914	0.000137651	0.00011881	0.00031682	0.000121223
10339103	0.000124735	-7.37313e-05	-0.000196707	0.000377562	4.1815e-05	-0.000298089	-0.000153886	0.00559433	0.000182549	-0.00022113	0.000242247	0.000309421	3.15882e-05	9.67936e-05	0.000113373
10339104	0.000194798	-2.35937e-05	6.24801e-05	-5.04662e-07	-7.85014e-05	0.000136332	-1.99463e-05	-0.00559584	4.92542e-05	-0.000131085	-0.000132548	-6.44752e-05	0.000375296	-1.26458e-06	-0.00025807
10339105	-9.36327e-05	-7.82398e-05	-0.000196571	0.000213727	-4.79815e-05	8.16067e-05	1.58593e-05	0.00559163	-9.83281e-05	0.000111836	-6.65776e-05	0.000170231	-5.84635e-05	-0.000132149	-5.63354e-06
10339106	6.50009e-05	4.54777e-05	-0.000104477	7.11983e-05	8.73522e-05	4.87293e-05	-2.93021e-05	0.00559588	2.03353e-05	0.000115294	-0.000101015	-8.1479e-05	-8.22671e-06	3.62802e-05	0.000164384
10339107	-6.49593e-05	6.41973e-05	-0.000160878	7.81187e-05	0.000140146	0.000309109	-0.000317522	0.00559432	7.81083e-05	0.000304523	-0.000789966	-8.27166e-05	0.000118793	4.90381e-05	-6.42001e-05
10339108	0.000122607	-1.65618e-05	-0.000407097	0.000157064	-2.9203e-05	-2.01364e-05	0.000131392	0.00559618	6.34323e-05	7.82282e-05	0.000163228	0.000369872	0.000296965	0.000201048	0.000197093
10339109	0.000607008	-6.36425e-05	-0.000201808	0.000190235	-0.000163123	0.000712229	-0.00106256	0.00554197	-0.000620371	0.00179402	-8.80926e-05	4.6814e-06	0.000485519	-0.00290639	-0.00169507
10339110	-0.000324052	-5.4061e-05	-1.43392e-05	0.000143801	4.36087e-05	0.000226476	3.78557e-05	0.00559324	-1.75084e-05	-5.19695e-06	0.000190494	-0.000164827	-0.000142438	-6.47343e-05	9.8092e-05
10339111	-0.000573875	-0.000426485	-0.000180363	-0.000764177	0.00029209	-0.000615942	0.000977217	0.00562024	0.000820349	0.00130959	-0.0017637	0.000174176	-0.000782783	0.000109416	0.00062648
10339112	0.000128886	0.000234461	0.0002154	-0.000845455	-8.84535e-05	-0.000159243	-4.60539e-05	0.00560292	0.000207745	8.49944e-05	-0.000451112	-0.000282456	-0.000107152	0.000388811	-0.000431052
10339113	4.91934e-05	-8.18699e-05	4.94174e-05	0.000280952	-7.70109e-05	-3.57256e-05	6.01481e-05	0.00559842	-8.6896e-06	-4.44093e-05	4.18159e-05	-0.000230164	-0.000265423	2.0733e-05	0.000490709
10339114	-5.12546e-05	-2.25709e-05	-2.93572e-05	-1.49103e-05	2.10349e-05	-8.37617e-05	-2.64715e-05	0.00559753	-5.22954e-05	-3.91286e-05	-2.73688e-05	6.86352e-05	-0.000123481	0.000145823	9.74123e-05
10339115	-0.00215763	-0.00155912	-0.00414387	0.00253425	-0.000127855	0.00143664	0.0013288	0.00550884	0.000252058	0.000284343	0.00357563	0.00160627	-0.00272864	0.00199006	0.000543504
10339116	-6.36682e-05	3.13722e-05	3.76329e-05	7.1824e-05	-4.44533e-06	2.12333e-05	0.000102208	-0.00559351	1.71738e-05	-0.000188398	0.000103626	6.66223e-05	0.000125819	9.92725e-05	-1.78817e-05
10339117	0.000116531	0.000109191	-0.000147517	-0.000111436	1.91585e-05	-1.25426e-05	-0.000100664	0.00559419	3.28073e-05	6.20261e-05	-0.000318992	-0.00015937	-9.47047e-05	-0.000165443	-0.000113122
10339118	2.68802e-05	2.28878e-05	1.66715e-05	-6.38837e-05	9.00446e-06	-1.63354e-06	5.01981e-05	-0.00559741	-2.59601e-05	3.30689e-05	0.000106575	-3.1288e-05	-8.92805e-06	-4.06636e-05	-2.55511e-05
10339119	4.09605e-05	-9.88807e-06	0.000186728	-8.72829e-05	-4.18616e-05	-0.000207313	4.9583e-06	-0.00559005	2.27774e-05	-0.000167736	-9.47226e-05	-5.50071e-05	9.33511e-05	1.18987e-05	0.000143948
10339120	0.000105291	-3.10993e-05	-7.09862e-05	-0.000420915	-0.000159516	-0.00027385	-0.000210729	0.00558653	-0.000126911	9.05825e-06	-1.64243e-05	-9.21581e-05	0.000285464	-0.00055507	-0.00056515
10339121	0.000449512	-0.000464475	0.000318472	0.000283321	0.000105597	0.000113278	-0.000549905	-0.00561698	0.000684447	0.00025427	0.00100163	-0.000529953	-0.000278057	-0.000255315	0.00025972
10339122	0.00121165	0.000107721	0.000114818	0.000138932	-0.000195269	-0.000493915	-0.000230433	-0.00560694	0.000474766	0.000535426	0.000674359	-0.000631529	-7.55018e-05	-0.000243431	0.00119629
10339123	-4.81273e-05	1.66182e-05	-5.53134e-06	0.000184083	2.45526e-05	1.9784e-05	-2.54473e-05	0.00559381	1.23623e-05	-4.4274e-05	0.000118274	6.33429e-05	2.92737e-05	-0.000115096	-8.73758e-05
10339124	-4.27037e-05	-2.02083e-06	-0.000140192	-0.000359574	-2.99007e-05	0.000244851	5.76657e-05	0.00558827	4.25942e-05	0.000349019	0.000177494	-0.000136582	-9.0441e-05	2.19195e-06	-0.000175284
10339125	-0.000787309	-0.00108369	-0.00128319	0.00832003	-0.00419155	0.00419353	-0.000816986	-0.00576596	0.000239807	-0.00166876	-0.00152403	-0.0011543	-0.00845797	0.00353621	-0.00807925
10339126	3.68529e-06	1.95368e-06	0.000122392	5.29773e-05	-6.85229e-05	-1.46803e-05	3.92525e-06	0.00560028	1.01177e-05	5.7152e-05	-0.000207587	8.84725e-05	0.00014222	2.36834e-05	2.80288e-05
10339127	-0.000529267	0.00080196	0.000562111	0.000894157	0.00188445	0.000336661	4.79143e-05	0.00562101	0.000196743	-0.00110766	0.0011137	0.000349389	-0.00150517	0.00117845	0.000610848
10339128	0.000200328	2.5077e-07	-7.79899e-05	-8.88934e-05	-0.000132829	-6.94487e-05	0.000162584	-0.00558688	-5.93155e-05	-0.000125272	-0.000313676	-1.29265e-05	0.000303893	0.000363556	0.00027942
10339129	7.81606e-05	2.82396e-05	-1.73055e-05	0.000232148	-7.51278e-05	-0.000126264	-9.30817e-05	-0.00559645	-0.000155876	-0.000330066	-0.000234626	-2.39242e-06	-5.80911e-05	0.000272725	-0.000379708
10339130	-1.82631e-05	1.05092e-05	-6.21893e-06	0.000153134	2.27011e-05	8.64573e-05	-4.57994e-05	0.00559395	8.67311e-06	0.000114609	4.09758e-05	3.35027e-05	1.09076e-05	-3.81313e-05	-2.72624e-05
10339131	-7.17476e-05	-6.11745e-05	-1.42331e-05	-9.11237e-05	-4.06607e-05	9.27407e-05	-3.31003e-05	0.00558898	-2.3764e-06	0.000299427	0.00020015	6.54345e-05	1.17843e-05	-7.63914e-06	-0.000232904
10339132	0.000111025	-9.35227e-07	0.000203521	-0.000162116	-1.10391e-05	-0.00035011	6.5608e-05	-0.00557168	-0.000129563	-0.000790889	-0.000249035	0.000810474	0.000644036	0.00073375	0.000204205
10339133	0.000520571	0.000311557	-0.000511416	-0.000290162	-0.000119145	0.000811689	-0.000476241	0.00558415	-0.000465818	-0.000189096	5.5247e-05	-0.00016609	0.000740925	-0.000433503	-0.000233206
10339134	0.000721956	-0.00052356	0.00172096	-0.000767227	-0.000562989	2.80265e-05	-0.000811121	0.00555272	0.00128197	0.00268047	0.000877662	-0.00076091	-0.00242624	-0.000355701	-0.00133057
10339135	3.20915e-06	5.6874e-05	1.021e-05	-4.80426e-05	-2.4057e-05	0.000126009	0.000113603	-0.00559536	-1.19403e-05	-6.38961e-05	-0.000265652	-7.67774e-05	2.14323e-05	-0.000329833	-0.000128668
10339136	-0.000121213	-4.51351e-05	0.000221868	-0.00101877	7.68929e-05	-0.00046017	7.19096e-06	-0.00558934	-0.000228078	-0.000259211	-0.000180931	-4.1378e-05	0.000217656	-0.00110128	-5.33133e-05
10339137	0.00013612	0.00018907	-0.000241982	-0.000734002	-3.58855e-05	0.000230981	-0.000255782	-0.00559535	0.000161728	0.000491204	-0.000738151	6.89659e-05	0.000255526	-0.000508901	-0.000293913
10339138	0.000204308	7.18178e-05	-0.000286406	-0.000244961	7.72137e-05	-0.000358991	-0.000352793	0.00558651	-0.000204693	5.02734e-07	-2.55623e-05	-0.000275715	-6.0836e-05	8.65207e-05	-0.000133429
10339139	-0.000662912	0.000217238	-0.00263829	-0.00213788	0.000902523	0.00107018	0.00144294	0.00557835	-0.00107535	0.000751187	-0.00121806	-0.000293512	0.000955764	-0.000909608	0.000160203
10339140	0.000110309	2.63199e-05	0.000570702	0.000707381	0.000124725	-0.000124999	9.33295e-05	0.00559379	0.000100211	-0.000100029	0.000337154	-0.000759658	-0.000226491	-9.55356e-06	0.000227991
10339141	0.000339568	-1.46861e-05	3.66605e-07	-0.000413784	-0.000207714	0.00019872	1.15086e-05	-0.00560112	8.79079e-05	4.54107e-05	0.000194625	-2.44531e-05	3.50524e-05	-0.000333366	-0.000372794
10339142	5.22645e-05	-7.44986e-05	2.82984e-05	0.000102872	1.84103e-05	1.59159e-05	3.83856e-05	-0.00559603	6.60306e-05	1.71671e-05	-1.55444e-05	8.91753e-05	-1.11575e-05	2.70412e-05	-4.267e-05
10339143	-1.76137e-05	-1.55677e-05	4.42609e-05	0.000173636	6.06236e-05	-3.43732e-06	4.66339e-05	-0.00559231	7.35498e-05	-0.00026576	6.23444e-05	1.43312e-05	2.47366e-05	1.01774e-05	0.000169101
10339144	8.11131e-05	8.7523e-05	9.94959e-05	-0.000358983	5.92844e-06	4.9922e-05	9.11384e-05	-0.00559319	-2.03718e-05	1.71478e-05	-5.42547e-05	-0.000282499	4.72291e-05	-0.00033073	0.000225604
10339145	-0.000104992	0.000703224	0.000378211	-0.00138182	-0.000516912	0.000985069	0.000237055	0.00560905	2.23541e-05	-0.00209878	-6.75419e-05	-0.000147652	-0.000624391	-0.00191982	-0.000769437
10339146	1.5461e-05	0.000116284	-8.25102e-05	8.81318e-05	2.08596e-06	6.89771e-05	5.47752e-05	-0.00559316	-4.3658e-05	3.16906e-06	8.19611e-05	6.52538e-05	1.39226e-05	5.15324e-05	0.00036156
10339147	6.06322e-06	-4.15001e-05	8.78093e-05	0.000201725	1.3624e-05	-3.82548e-05	4.67295e-05	-0.00559629	-8.32965e-06	-5.5702e-05	-5.25565e-05	5.73459e-05	-0.000411582	-6.74773e-06	-3.68139e-05
10339148	0.000640247	4.21252e-05	-0.000584095	-0.000113179	-0.000318635	-1.33032e-05	7.35012e-05	0.00558885	1.8703e-06	1.41669e-05	2.20321e-05	-8.50375e-05	-0.000140841	-9.09262e-05	0.000260104
10339149	0.000124437	-1.28245e-05	-1.0007e-05	-0.000261203	-8.89228e-06	-0.000132691	4.47994e-05	-0.00560236	5.92721e-05	0.000261297	0.000234426	0.000137008	3.2257e-05	-0.000120728	-0.000405541
10339150	0.000214467	0.000126777	-9.0694e-05	-1.5293e-05	-0.000174625	-0.000444692	-0.000102063	-0.0056063	-0.000118344	-5.89569e-05	9.73152e-05	-0.000167233	0.000172531	-0.000505174	-0.000581145
10339151	0.000131302	0.000261217	-0.000248716	-0.000300576	2.25398e-05	-0.00021732	1.69122e-05	0.00558336	0.000164287	7.32977e-05	0.000869273	-8.32064e-05	-0.000305497	0.000225282	-0.000227617
10339152	-0.00131699	-0.00062773	-0.000714835	0.000187257	0.000993358	0.00223951	5.90929e-05	0.00546477	0.000467353	0.000638243	0.00529594	-0.00381369	-0.00770509	-0.00269792	-0.00111508
10339153	-0.000183451	6.06445e-05	-0.000503285	-0.000311358	0.000514397	-2.6034e-05	-0.000356478	-0.00560288	-0.0002051	0.000244196	-1.52574e-05	-0.000184897	0.000121815	-0.00043535	0.000354001
10339154	-1.86022e-05	-3.69071e-05	-7.68816e-06	-5.78225e-05	1.79064e-05	-1.37398e-06	0.000110716	-0.00559628	-5.69365e-05	-0.00014115	0.000261664	0.000103087	0.000130057	-0.000156044	-7.91657e-05
10339155	-0.000648145	-0.000584542	-0.000150875	-2.37171e-05	0.000246553	0.000207793	0.00021579	-0.00560811	0.000823341	-0.0010923	0.000601181	0.000288441	0.000742068	3.49439e-06	-0.00128908
10339156	-2.37848e-05	3.80645e-05	0.00042824	-5.7918e-05	9.85553e-05	-9.06178e-05	-5.38491e-05	-0.00559	2.32137e-06	-8.76223e-06	7.14276e-05	-3.14644e-06	3.38166e-05	8.03196e-05	-2.52099e-05
10339157	0.000276505	-9.51342e-05	0.000477098	0.000523058	8.08986e-05	-0.000344417	-0.00033542	-0.00559751	9.23685e-05	0.000293637	-0.000926775	-0.000276206	0.000183569	-0.00043295	-0.000375396
10339158	-9.2469e-05	-2.7344e-05	-0.000169929	-0.00134794	-3.61473e-05	-3.56727e-05	0.000288229	-0.00560841	-0.000492785	-0.000384889	0.00138523	-0.00126737	-5.78033e-05	0.000142913	0.000840842
10339159	0.000114619	5.81369e-05	0.000189369	-0.000159153	-4.95747e-06	-2.58843e-05	-7.11463e-05	-0.00559546	-6.00318e-05	3.30106e-05	-1.33529e-05	7.57612e-05	0.000127673	-0.000321312	-0.000193152
10339160	0.000247351	5.46732e-05	-5.80778e-05	-9.90975e-05	-0.000203196	-0.000214126	4.12533e-05	-0.00560452	0.000132628	0.000302982	9.03504e-05	-0.000150499	0.000156373	-6.32833e-05	-0.000504292
10339161	-0.000385635	-0.00019176	0.000972354	0.000110889	0.00045245	0.000317261	-0.00076503	-0.00558973	0.000192728	-0.000223833	-7.66073e-05	8.50081e-06	1.28925e-05	-0.000378143	-0.000333482
10339162	0.000405651	7.76782e-05	-0.000558564	2.34773e-05	-0.000371208	-0.000282588	-0.000318364	0.00557904	-6.4005e-05	0.000498094	0.000292011	0.000326617	1.52165e-05	0.000341495	-0.000168579
10339163	-0.000146746	-0.000196563	4.4969e-05	0.000139592	-7.476e-05	0.000319039	8.77897e-05	0.00558847	-1.15496e-05	0.000245519	0.000131462	6.92553e-05	0.000154461	-0.000234953	-0.000504585
10339164	-1.19627e-05	6.61229e-06	-4.86424e-05	5.82439e-05	-3.98202e-05	9.43374e-05	6.20724e-05	0.00559679	8.50701e-05	4.08765e-05	-5.30442e-05	1.90963e-06	2.95323e-05	0.000145187	1.88382e-05
10339165	-0.000410557	-0.000471638	0.00104861	-7.20539e-05	0.000777499	0.000531997	0.000232784	-0.00558821	0.00153441	-2.2586e-05	-0.000191869	-0.000680857	-0.00121059	-0.00163358	-0.00016196
10339166	-0.000126864	4.89209e-05	-0.000131766	-0.000814355	6.78993e-05	0.000193822	-2.26619e-05	0.00560113	0.000206594	0.00035232	-0.000327564	0.000196808	7.81633e-05	0.000360421	-0.000126496
10339167	0.00051457	1.20427e-05	0.000123177	9.52979e-05	-2.71495e-05	-0.00015944	-0.000222293	-0.00558568	0.000217906	3.74576e-05	-0.00021666	0.000196442	6.61865e-05	0.000467115	0.00029086
10339168	0.000108257	8.37424e-05	9.20867e-05	-0.000308865	-4.33062e-05	-7.17467e-05	4.45008e-07	-0.0055959	9.08993e-05	2.90362e-06	-0.000139336	2.6575e-05	1.71539e-05	-0.000170441	-0.000138125
10339169	-7.73249e-05	-4.73626e-05	8.81667e-05	0.000318906	2.70587e-05	3.34487e-05	-0.000111354	0.00559591	-0.000105077	-0.000133433	-0.00014693	-0.000150664	-0.000110261	-9.37867e-05	4.05663e-05
10339170	0.000118245	-0.00012379	0.000132889	0.000233059	-0.000183127	-0.000159219	5.80652e-05	-0.0055862	0.000213976	-0.000694003	0.000965612	0.000432114	0.000221139	0.000260213	0.000174303
10339171	2.96664e-05	0.000139357	-9.52622e-05	-0.000350931	-6.17913e-06	-0.000393936	9.54215e-06	0.00560469	-0.000383195	0.000118585	-0.000195893	3.59215e-05	6.79411e-05	0.000887338	0.000394269
10339172	0.00291726	-0.00211748	0.00603222	-0.00660726	-0.00246252	-0.00517851	0.000524023	-0.00536221	0.00205834	0.00345359	-0.00863093	0.00388616	0.0106304	0.00172942	-0.00291115
10339173	-1.142e-05	1.7097e-06	-7.63536e-05	-0.000203416	-6.56196e-05	0.000154702	-2.30273e-05	0.0055917	5.80983e-05	0.000105737	0.000170262	-2.25214e-05	-8.45758e-05	-0.000147238	-6.36149e-05
10339174	-0.000146246	2.41687e-05	7.69256e-05	0.000219113	4.8728e-05	6.6021e-06	-0.000144626	-0.00559591	-1.85373e-05	5.28592e-05	-0.00028239	-9.21497e-05	-0.000187387	5.3475e-06	-4.00575e-05
10339175	5.63262e-05	7.56614e-05	-9.75045e-05	-0.000239001	-6.88256e-05	-0.000217926	-1.01575e-05	-0.00558824	-1.00733e-05	-0.000298308	-0.000415906	0.000151485	0.000118373	-5.34729e-05	0.000116416
10339176	-0.012299	-0.0191046	0.0610222	0.0371658	0.0286565	0.000443966	-0.0234497	-0.00438053	0.0501752	0.0263982	-0.056002	0.0234418	-0.0539944	0.050508	0.0266777
10339177	8.2711e-05	3.0277e-05	-0.000170833	-5.52989e-06	-0.000199465	-1.86544e-05	6.76291e-05	-0.00559879	-6.07611e-05	4.30129e-05	-3.67577e-05	2.12679e-07	5.52278e-05	6.20938e-05	-2.41148e-05
10339178	2.46031e-05	3.82183e-06	0.000125894	-0.000249802	-7.33524e-06	-3.78871e-05	-0.000175939	0.00559664	-9.82301e-05	0.000129839	-0.00017992	-0.000130983	-2.20598e-05	-0.000259866	3.47108e-05
10339179	4.87147e-05	-2.7758e-05	1.63874e-05	0.000138014	-2.25331e-05	-2.98433e-05	5.11932e-05	-0.00559455	-1.01353e-05	3.93481e-05	-8.18662e-05	-3.46321e-05	0.000128275	0.000231411	0.000119318
10339180	4.91323e-05	-4.66756e-05	3.69833e-05	7.81757e-05	2.73581e-05	1.3049e-05	-7.08184e-05	0.00559548	8.57765e-05	-2.96352e-05	-4.8061e-05	-2.90801e-05	-5.93275e-05	-0.00010087	-8.88535e-05
10339181	-1.74538e-05	3.7085e-05	-8.21872e-05	-8.15522e-05	6.77866e-06	4.56437e-05	-9.40532e-05	0.00559262	-2.95972e-05	6.17019e-05	-6.86125e-06	-1.81717e-05	-2.25083e-05	-1.7308e-05	-0.000115613
10339182	-0.000462567	0.000181728	-0.000610339	-0.00269438	-0.000108628	0.000298643	0.000113401	-0.00558514	2.6331e-05	0.000173073	0.000322473	0.000587076	0.00078977	0.00221426	-0.000471944
10339183	2.49622e-05	-1.22309e-05	-0.00025079	-0.000333363	3.49372e-05	-0.000255854	-0.000112428	-0.00559568	-9.43578e-05	-0.000280461	-0.00036315	0.000168831	-0.000201264	-6.61832e-06	-0.000193125
10339184	0.00176303	-0.000833423	-0.00144559	-0.00221093	-0.00122004	-0.000309236	-0.00126287	0.00561268	0.000652667	-0.000902056	-0.00148587	0.00116539	0.00284879	0.00136546	-0.000266617
10339185	-0.000106254	6.51682e-06	0.000158896	-3.039e-05	-0.00012476	6.60333e-05	0.000107662	-0.00558591	8.0722e-06	-9.30135e-05	-0.000176173	0.000473674	0.000339294	3.80981e-05	4.25221e-05
10339186	-0.000166655	-3.71691e-05	0.000265375	-0.000134156	0.000166226	-0.000532709	9.88172e-06	-0.00559497	0.00027607	-0.000303965	0.000302048	0.000480982	7.98101e-05	-0.000535395	-0.000418406
10339187	-5.16892e-06	2.55568e-05	-1.89373e-05	-0.000173591	-3.56118e-05	-6.54112e-05	4.2635e-05	-0.00559649	-2.31368e-05	-0.000130246	0.000133161	0.000108156	4.08634e-05	7.5899e-07	-0.00011318
10339188	0.0183189	0.00985397	-0.00249812	-0.00643266	-0.00129443	-0.0230726	-0.0178646	0.00590125	0.00202334	-0.0448246	-0.0221172	-0.00293615	0.0203226	-0.00206473	-0.0170181
10339189	0.000121135	4.98506e-05	-0.000166334	0.000347732	-4.47641e-05	-0.000129531	-6.42862e-05	-0.00559297	-0.000202854	-9.87069e-05	-0.000171538	3.17216e-05	-0.00029431	8.79897e-05	0.00039252
10339190	0.000173036	-5.58572e-05	0.00132832	-0.000267965	-0.000147719	-0.000939475	-0.000656527	0.00560763	-0.00043799	-0.000121149	8.71813e-05	0.00029516	0.000500633	-0.000344695	-0.000292112
10339191	-6.31297e-05	-5.99153e-05	-0.00131284	0.000156786	-0.000155412	-0.000151097	0.000303551	0.00557561	0.000389324	-4.90376e-05	0.000622013	-5.1262e-05	0.000492923	0.000841988	-5.53092e-05
10339192	-0.000437715	2.15929e-05	-0.00194027	9.16204e-05	-3.83374e-05	-8.52294e-05	-0.00237818	0.00553959	0.000415877	-0.000398617	-0.000320768	-0.000426505	-0.000575224	9.50322e-05	-0.000678853
10339193	0.00177525	-0.000360494	-0.00089319	-4.2927e-05	0.000274373	0.0008008	-0.00112548	-0.00563269	0.00105778	0.000232384	-0.00198421	-0.00112275	8.98954e-05	-0.00268755	-0.00173556
10339194	0.00014374	-0.000122349	4.35675e-05	0.000196349	-5.99803e-05	0.000110614	3.54024e-05	-0.00559966	2.53725e-05	0.000141311	-0.000101462	-0.000111815	9.18749e-05	-0.000152054	-0.000161593
10339195	-1.14238e-05	-9.97331e-06	-4.0998e-05	-0.00020921	1.66476e-05	-4.17207e-05	-2.54695e-05	0.00559386	2.85526e-05	5.93485e-05	-4.21057e-05	-0.000128921	-3.80933e-05	-2.82066e-05	-8.09555e-05
10339196	-3.46533e-05	5.03698e-05	-8.62484e-06	-2.83493e-05	2.12909e-05	5.85529e-05	-7.50641e-05	0.00559579	5.00076e-05	3.73772e-05	-0.00013799	-0.000159374	5.5931e-06	-8.91672e-05	1.60008e-06
10339197	0.000107061	7.28888e-05	-3.62e-05	-0.00018951	-8.56325e-05	-2.47687e-05	1.92667e-05	-0.00559952	-8.45391e-07	0.000118793	0.00012892	-5.66166e-05	4.66003e-05	-5.15627e-05	-6.81841e-05
10339198	-7.04664e-05	-3.30779e-05	1.33039e-06	-5.28628e-05	-2.51956e-05	8.1112e-05	-1.06405e-06	-0.00559417	8.20291e-05	2.60631e-05	-1.86933e-05	5.44202e-05	0.000330622	7.18931e-05	7.08619e-05
10339199	-0.000156782	-0.00010901	-0.000286386	-0.000608427	0.000108337	-6.13164e-05	-8.8569e-05	0.00560705	2.88911e-06	-0.000186251	-0.000510838	-0.000288337	-0.000211739	0.00126947	0.00041655
10339200	0.00150909	0.00031068	0.00227286	-0.00608978	-0.00127182	-0.00399086	-0.00208752	-0.00548683	-0.00149267	-0.000206121	4.39009e-05	0.00222997	0.00410325	0.00246234	0.00106914
10339201	-0.00061373	-0.000608269	-0.000463262	0.001048	5.59198e-05	0.000333161	0.000400074	0.00560683	-8.14294e-05	-0.000257235	-0.000540443	0.00034394	5.23096e-05	0.000517433	0.000783828
10339202	0.000106854	0.000119603	-0.000112674	7.61369e-05	-3.74245e-05	2.3529e-05	-8.37872e-05	-0.0056074	-1.23015e-05	-6.10612e-05	0.000572371	-0.000118559	3.78794e-05	-8.79189e-05	-0.000218439
10339203	0.000190581	6.41776e-05	-9.49025e-05	0.000629637	-0.000198093	0.000204197	0.000104672	0.00558939	-1.34154e-05	0.000514056	2.53554e-05	-2.63018e-05	-0.000155951	-3.84959e-05	0.000340772
10339204	-5.49592e-05	3.56514e-06	-9.49094e-06	2.71114e-05	4.69448e-05	1.7104e-05	0.00010047	-0.00559342	-2.7101e-05	1.08081e-05	-9.72094e-05	8.94949e-06	2.79535e-05	9.15303e-05	8.22363e-05
10339205	-0.000319728	0.000781708	0.000160635	-0.000767684	-0.00067087	0.000224821	0.00238941	0.00566329	-0.000246164	-0.00142515	-0.0002949	0.00166502	0.00288318	-0.000380717	-0.000636188
10339206	0.000307348	0.00017168	-0.000450294	-0.000270679	0.000144963	-0.000106072	-0.000362992	-0.00559339	-0.000240736	0.000356216	-0.00159766	-0.00045372	0.000122973	-0.000297644	0.000223958
10339207	0.000704741	0.000252819	-0.00333695	-0.00050618	-8.82013e-05	0.000135856	-0.00148274	-0.00565861	0.000356206	-0.000146362	-0.000817533	0.000505769	-0.000882273	0.000166112	-0.0012238
10339208	-9.26762e-05	4.79727e-05	-5.67709e-05	-0.000143652	-0.000147462	0.000139925	0.000223287	0.00560403	-6.05768e-05	-0.000134329	4.00417e-05	-0.000107534	0.000414359	0.000848167	0.000322539
10339209	-4.70634e-05	8.93293e-05	-0.000405485	-0.00063926	-0.000545137	0.000288089	0.000178099	0.00559164	-6.11254e-05	-7.06966e-05	-0.000465481	-0.000214641	0.000415247	0.000120501	-0.000615722
10339210	-4.85322e-05	-7.51086e-07	-7.09099e-06	-2.97274e-05	3.1537e-05	-0.000125516	5.46427e-05	-0.0055937	-6.46576e-05	-1.30515e-05	4.2899e-05	0.000229123	-9.65584e-05	0.000151591	1.52327e-05
10339211	-5.28667e-05	-9.33865e-06	-5.26104e-05	-0.000182731	-3.36048e-05	-0.00032018	0.000265695	-0.00559425	2.46503e-05	-0.000201593	0.000229365	0.000646	2.79368e-05	0.000139585	-0.000255105
10339212	0.00160258	0.000345148	-0.00162295	0.00196712	-0.00139992	-0.00209491	-0.00113266	0.0055738	0.000361902	-0.000187919	0.000422121	0.00283441	0.00199532	-0.00193908	0.00116372
10339213	-0.000363492	1.35355e-05	0.00022113	-0.00148792	0.000304032	-0.000278902	-3.96568e-05	0.00559512	0.000677713	0.000604266	0.000194507	-0.000304592	0.000985545	0.000976847	-0.000966465
10339214	0.000683472	0.000113439	-0.000522729	2.6664e-05	0.000404175	0.000666549	-0.000781645	-0.00561919	0.000334269	-8.87444e-05	-0.000148885	0.000235567	-0.00036417	-0.00124127	-0.000652445
10339215	-4.80451e-05	-3.7384e-06	-4.69289e-05	-0.000167003	-1.9923e-05	-0.000353776	4.51193e-06	0.00560967	0.000143876	-0.000116173	-0.00031997	0.000899556	0.000526204	0.000192261	6.89365e-05
10339216	-0.000404318	-0.00011216	-0.000545172	0.00036039	-4.65058e-05	-0.000433091	0.000139326	-0.00561134	0.000163726	-0.000358314	0.000440897	-0.000358446	-0.000371976	-0.000121371	-0.000280195
10339217	4.09579e-05	-4.00091e-06	1.62323e-05	-7.83165e-05	-1.64579e-06	-0.000106895	1.85697e-05	-0.00559666	-1.91955e-05	-5.71075e-05	9.52131e-05	1.89183e-05	-1.71194e-05	0.000147607	-0.000102116
10339218	-0.000159738	5.25363e-05	-9.98432e-05	-3.84974e-05	-0.000115942	0.000294366	0.000223485	0.00559849	-0.000265082	7.65525e-05	-0.000592066	-0.000359779	8.7773e-05	7.63175e-05	-4.94546e-05
10339219	7.99479e-05	2.67876e-05	0.000292728	0.00029936	3.67371e-05	-9.92908e-05	-0.000110504	-0.00559636	6.32896e-05	-8.62639e-05	-4.49625e-05	-0.000252673	-0.000273358	-0.000170673	-1.39486e-05
10339220	0.00442433	-0.00140085	0.000615698	-0.00287615	0.00122452	0.0038982	0.00430672	-0.00521692	0.017368	0.00445953	0.00294892	-3.85175e-05	-0.00949018	0.0173037	0.028991
10339221	0.000156613	1.03062e-05	-0.000296927	-0.000165389	7.3059e-06	2.23866e-05	0.000204047	-0.00559919	-3.24272e-05	-6.4963e-06	-8.84004e-05	-0.000212135	0.000253763	-5.03426e-05	-7.00458e-05
10339222	-9.87635e-05	5.22274e-05	3.91921e-05	-0.000270497	2.56379e-05	7.43616e-05	2.81004e-06	-0.00559455	3.07233e-05	-0.00010799	5.73192e-05	-4.78298e-05	0.000106886	-6.40575e-05	-7.45422e-05
10339223	3.99833e-06	-3.38084e-05	0.000158768	-0.000148517	2.996e-05	-9.42843e-06	-4.81951e-05	0.00559581	2.31371e-05	0.000138303	2.30987e-06	-8.30002e-05	-0.000145465	-0.000118342	-6.7864e-05
10339224	6.10088e-05	0.000112439	-0.00074	-0.000996988	2.45542e-05	-0.000417891	-0.000661403	-0.00557866	-0.000108216	-0.000777581	-0.000410053	0.000999908	0.00139367	0.000372274	0.000515669
10339225	-0.000125236	1.68844e-05	8.48798e-05	6.80513e-05	3.11306e-05	-2.79514e-05	-0.000106747	-0.0055939	-7.88778e-05	-9.04902e-05	3.13808e-05	4.67211e-05	6.44425e-05	2.86627e-05	8.62754e-05
10339226	0.00056473	0.000332486	-0.000344838	0.000218957	-0.000347449	-1.63857e-05	-6.46603e-05	-0.00564102	-0.000331402	0.000939298	0.000186846	-0.00206013	-0.00320598	-0.000635446	0.0010756
10339227	7.61865e-05	-3.72259e-05	0.000151033	-0.000457556	-8.09808e-05	-0.000198289	4.70979e-05	-0.00559722	-0.000111909	1.87343e-05	0.000352859	-8.92469e-05	0.000345919	0.000265877	-0.0002667
10339228	1.06806e-05	8.1671e-05	-0.000309534	-0.000319861	5.37937e-05	0.000113898	-6.6326e-05	0.00558799	-0.000123644	0.000574496	0.000157722	2.53646e-05	3.86118e-05	7.50467e-05	7.28462e-05
10339229	-7.09834e-05	-1.83359e-06	-0.000123871	-3.31884e-05	-0.000419762	-0.00025462	0.000174058	0.00560205	0.000251562	-0.000751168	0.000594691	0.000506319	0.000293567	0.000844256	-0.000255507
10339230	5.7087e-05	5.43942e-05	5.49556e-05	-3.3795e-05	1.76568e-05	0.000131908	-0.000102014	0.00559365	0.000111234	-1.96596e-05	0.000256317	-6.73223e-05	0.000173198	-0.000104219	-0.000100143
10339231	1.72839e-06	-0.000195693	-0.000812879	0.000646498	-0.000743048	-0.000553967	0.00027868	0.00555339	-0.000392925	0.000538601	0.000620336	0.000577648	-0.000370428	-0.00180579	-0.00119915
10339232	2.1266e-05	-2.5228e-05	6.57755e-05	-3.71578e-05	-1.24479e-05	-8.15018e-06	7.91138e-05	-0.00559224	3.31787e-05	-5.09732e-05	-7.91806e-05	3.57014e-05	5.69788e-06	-1.81504e-05	6.79709e-05
10339233	-3.32478e-05	7.74765e-05	0.000133352	4.12315e-05	-1.45602e-05	1.14507e-05	-4.45903e-05	0.00559929	-4.3569e-05	-7.98526e-05	-0.000187139	-9.92865e-05	0.000114914	-3.7548e-05	-2.56372e-05
10339234	-8.94514e-05	-8.67557e-06	-9.0582e-05	-0.000158052	2.77504e-05	-1.01354e-05	-6.91693e-05	0.00559551	-3.39144e-05	-4.36789e-05	0.000141918	0.000116431	9.76799e-05	-4.10364e-05	3.72603e-05
10339235	-0.000114664	-0.000389622	-0.000436274	0.000222627	0.00038326	0.000217721	-0.00029252	-0.00561088	-0.000103555	0.000753544	-0.000642595	0.00108833	-0.000441636	-0.00143969	-0.00027223
10339236	-0.000107047	6.53225e-05	-0.000225596	3.622e-05	-0.000294456	3.54057e-06	0.000494091	0.00559807	-0.000222681	0.00010224	5.25462e-05	0.000748039	9.52642e-05	6.66276e-05	-0.000178918
10339237	-2.69781e-05	-6.29806e-06	-0.000117296	-3.95486e-05	-3.18757e-05	1.93848e-05	9.96296e-05	-0.00559583	7.92563e-05	-3.38532e-05	-5.14952e-05	4.8066e-05	8.51644e-05	-2.30027e-05	-5.37517e-05
10339238	4.69177e-05	-7.05696e-05	6.22707e-05	-0.000166302	-2.13113e-05	-1.87105e-05	-9.26895e-06	-0.00559413	0.000106071	4.95391e-05	-4.97033e-05	0.000264849	0.000139881	9.1818e-05	-0.000164102
10339239	0.000339766	-0.000192734	0.000620583	0.000578636	-9.70005e-05	0.00013881	0.000173744	-0.00558152	0.00045301	-2.60684e-05	-0.000463556	0.000208044	0.000713744	0.000277836	-0.000187314
10339240	8.41709e-05	-0.000200717	-2.23051e-06	-0.000571447	1.63234e-05	-0.00029974	-0.000126373	-0.0055863	5.79373e-05	1.33265e-05	-0.000576367	0.000388396	0.000231119	0.000492317	-7.92167e-05
10339241	-0.000188182	-4.99588e-06	-0.000322888	0.000156712	4.58568e-05	-3.08204e-05	-0.000297842	0.00558956	-1.89091e-05	-0.000210696	9.73874e-05	1.63874e-05	-0.000113343	3.50523e-05	0.000177154
10339242	7.77574e-06	-4.48622e-05	-1.9304e-05	-2.28002e-05	2.9265e-05	-3.94136e-05	-0.00010525	0.00559325	-1.27458e-05	9.99424e-05	-3.82765e-05	5.02177e-06	-8.61499e-05	-6.1911e-05	-6.36709e-05
10339243	0.000129869	0.000152523	8.38695e-05	-0.000867907	-0.000167156	-0.000536436	-0.000346922	-0.005587	-0.00018874	0.000972632	-0.000786445	0.000685423	0.000667216	-0.000270883	-0.000511957
10339244	9.22765e-05	-3.11356e-05	0.000309268	1.34738e-05	-9.91015e-05	-0.000292436	0.000116384	-0.00559813	-4.19242e-05	-0.000297728	0.000566081	-0.00022798	-2.87948e-05	6.68421e-05	-0.000214441
10339245	0.000129435	0.000426621	-0.00261134	-0.00016035	-0.000181306	6.4351e-05	-0.000192883	0.00555108	-9.52787e-05	-5.49623e-05	-0.000156025	-0.000226218	0.000138575	-0.000274437	-0.000553963
10339246	9.52184e-05	-4.13852e-05	0.000180839	3.80381e-05	5.84829e-05	2.24868e-06	-3.06103e-05	-0.00559609	5.01784e-05	2.12346e-05	-0.00030666	-0.000343656	-5.30155e-05	-0.00016717	-0.000211923
10339247	-0.00080037	-0.000160988	0.00108418	4.51335e-05	0.000583182	0.000833512	0.000514316	0.00565234	0.000371944	-8.8778e-05	-0.00170805	0.00146302	0.00125562	-0.000632576	0.000708747
10339248	-1.17964e-05	0.000110149	6.2942e-05	-0.000105287	1.5822e-05	8.089e-06	3.89259e-05	-0.00559459	-3.31597e-06	-1.99413e-06	-3.04496e-05	9.83677e-05	-9.4657e-05	-1.75387e-05	-0.000116855
10339249	-0.000267876	-0.000171852	-0.000855475	0.000107897	0.000111477	0.000168601	-0.000521975	0.00558366	3.52306e-05	0.000483311	0.000209012	0.000569811	0.000687151	7.73954e-05	0.000284514
10339250	0.000375626	-0.000125558	-0.000599634	0.000353939	-0.000178824	-3.0832e-05	-0.000114123	0.00557616	-8.65298e-06	0.000423216	0.000227195	-0.000109198	-0.000200726	-0.000170514	-1.15355e-05
10339251	-4.74249e-05	7.82398e-06	-0.000339315	-0.000306011	-7.85362e-05	-2.532e-05	-0.000368421	-0.00560938	7.93055e-05	0.000117399	8.63835e-05	-0.00019085	-0.000413237	-1.38486e-05	-0.00016846
10339252	0.000895772	-0.000182767	-0.000757891	-0.000471503	-0.000712729	1.19972e-05	0.000900317	0.00554951	0.000276902	0.00113843	0.00098088	-0.0013059	-0.00312179	-0.00126507	0.00145982
10339253	5.16369e-05	-6.11425e-05	0.000118532	-0.000273952	-8.77871e-06	7.05244e-05	2.82119e-05	0.00559956	0.000109494	0.00027164	-0.000148148	4.88754e-05	0.000229356	-0.000214024	4.84266e-05
10339254	0.000102868	-5.39325e-05	-3.5083e-05	-0.000263547	-0.00015402	0.000115478	0.000124793	-0.00560108	7.48701e-05	7.25017e-05	0.000282457	5.7273e-05	-2.9729e-05	3.11788e-05	-0.000315047
10339255	5.40376e-05	3.11258e-05	-0.000124464	-0.000549491	-0.000296254	0.00010239	0.000242303	0.00558488	-6.32606e-05	0.000368166	0.000668636	-0.000110513	-0.00049171	-1.04198e-05	-4.15042e-05
10339256	0.000223933	-0.000135613	9.7181e-05	-0.000323422	0.000136853	-0.000219605	-0.000390591	-0.00558845	6.8817e-05	4.50731e-05	-0.00125436	-1.96942e-06	0.000371236	4.06836e-05	-0.000505906
10339257	-7.83065e-05	-3.06585e-05	1.97676e-05	-8.23568e-05	7.71498e-05	-1.45922e-05	1.80706e-05	-0.00559313	-2.38485e-05	-9.86433e-06	-1.65336e-05	0.000145424	0.000175201	-2.43128e-06	5.32784e-05
10339258	7.3335e-05	4.01525e-06	-0.000388218	-9.10949e-05	-7.59005e-05	-9.56295e-05	-2.80071e-05	-0.00560781	2.62835e-05	2.3749e-05	0.000279954	0.000262816	-0.00012841	-0.000478263	-0.000353218
10339259	-0.000522348	-0.000120969	0.000252095	-0.000852677	0.000265271	0.000136904	0.000408677	-0.00559403	0.000198669	4.7989e-05	0.0010498	0.00012804	0.000711163	0.000382245	5.6343e-05
10339260	9.70042e-05	-0.000409344	-0.00300642	-0.000512688	-0.000264815	-0.000429373	-0.000655946	0.00555028	0.000156782	0.00199363	-0.00222542	0.000860651	-0.00112938	0.00203934	-0.00116085
10339261	-0.000156376	-0.000128942	-5.62754e-05	-9.54384e-05	7.96304e-05	0.000103213	-8.05103e-05	0.00559375	-7.6328e-05	0.00024019	-0.000157284	-0.000162874	9.28065e-05	-1.95002e-05	7.23642e-05
10339262	-5.62967e-05	0.000194403	-0.000134017	0.000228733	7.76515e-05	-0.000240447	0.000189366	-0.00559103	-4.30764e-05	-0.000326968	0.000165287	0.000371304	-7.60586e-05	-0.000151509	8.91859e-05
10339263	0.000211787	-0.000268839	-3.61815e-05	-0.000138139	4.32343e-05	-2.18606e-05	0.000225319	-0.00558215	0.000387742	-7.48541e-05	-4.41458e-05	0.000267117	0.000466942	0.000317388	0.000461041
10339264	-0.000118566	7.81047e-06	-0.000121853	-0.000132818	-0.000134615	0.0002327	0.00014242	0.00559646	-9.92129e-05	-0.000311884	0.000238622	0.000209609	-0.000127313	-0.000154216	8.35679e-05
10339265	-0.000654926	0.0001885	-0.00185422	-0.00296928	0.000300288	1.92822e-05	-0.000281768	-0.00561566	-0.000461886	-0.000881429	0.00153521	0.00101622	0.00111037	0.00139168	-0.00101396
10339266	0.000222639	0.000227418	-3.61275e-05	-0.000448514	-8.27734e-05	9.08933e-06	-2.28129e-05	0.00558399	-0.000143796	0.00035209	0.000606376	-0.000284106	-1.11865e-05	-0.000198044	-7.12678e-05
10339267	0.000103951	2.72174e-05	-0.000105443	0.000126582	-0.000124447	-3.83726e-06	9.55658e-05	0.00559644	6.72842e-05	-2.82165e-05	6.10252e-05	1.91198e-05	5.49695e-05	0.000221371	3.77913e-05
10339268	0.000586508	0.00754444	-0.00823279	-0.00291814	-2.77788e-05	-0.000489169	-0.00513196	-0.00572951	-0.00386335	-0.0124714	0.033163	0.00908021	0.00394486	0.00179799	-0.000622625
10339269	1.43974e-05	5.35066e-05	5.53893e-05	8.71986e-05	-9.48729e-05	2.92968e-05	0.000128158	-0.00559492	-0.000130318	-0.000230061	0.000271635	-9.24235e-05	6.72163e-05	-6.50282e-06	0.000173786
10339270	0.000578961	-0.000491257	0.00111607	-0.00107899	0.00109132	0.00065299	0.000519267	0.00560519	0.000283501	0.00177886	0.00158612	-0.00429918	0.000758956	-0.00281014	0.00384311
10339271	-0.000137458	-2.965e-06	-0.000145551	0.000558569	0.000121475	-2.3038e-06	-2.54767e-05	-0.0056072	-7.57782e-05	-0.000162273	0.000416634	-0.000391452	-0.000574537	2.75732e-06	0.000189479
10339272	0.000469289	0.000422778	-0.0010273	-0.00179733	-0.000566725	-0.00114144	-0.000104586	-0.00567295	-0.000413173	0.00125635	0.00100476	-0.000691128	-0.00189838	-0.00330889	-0.00170669
10339273	-0.000120749	-0.000138773	-0.000160623	-0.000250612	0.000252157	-7.63754e-05	-0.000253657	-0.00560192	-0.000174397	9.0485e-05	0.000150551	-1.30094e-05	-0.000221633	0.000256765	-4.68077e-05
10339274	-5.75366e-05	-9.12121e-06	-6.63899e-05	-1.73074e-05	1.78608e-05	2.08134e-05	-6.54278e-05	0.00559348	-2.94173e-05	6.63682e-05	-0.000179732	-0.000143758	-7.71853e-05	1.57924e-05	-7.75418e-05
10339275	8.26963e-06	2.15258e-06	2.77307e-05	0.000203176	2.97193e-05	9.62209e-05	-0.000128476	0.00559502	8.88528e-05	-2.88523e-05	0.000126254	-4.29319e-05	-4.27316e-05	4.47284e-05	0.000158238
10339276	-3.24303e-05	-1.30892e-05	0.000165672	-0.000430148	2.19401e-06	-7.51573e-05	4.20341e-05	0.00559609	-0.000148399	1.30079e-06	0.000294834	3.11171e-05	0.000253832	8.77575e-05	-0.000130708
10339277	-5.91576e-05	9.11205e-05	-0.000179646	-0.000135491	-1.42104e-05	9.72062e-05	-2.84083e-05	0.00558759	-2.52853e-05	5.95001e-05	0.000532403	0.000148734	-1.50409e-05	-9.1003e-05	-0.000260134
10339278	0.000103033	-0.000265291	0.00324395	-0.00104669	0.0001408	-0.00249932	-0.000349182	-0.00554584	-0.000132829	-0.00250049	0.000849148	-0.00115028	0.00416397	0.0024363	-0.00169738
10339279	1.49906e-05	-0.000130787	6.03757e-05	0.000147531	-1.21234e-05	0.000131159	5.98529e-05	0.00559908	-6.88418e-05	0.000294984	-0.000121166	6.00277e-05	0.000316053	6.01416e-05	0.000245014
10339280	-2.31677e-05	6.60271e-05	3.271e-05	-6.08383e-05	-2.10631e-05	3.70903e-05	-3.24617e-05	0.00559773	5.41954e-05	-4.41185e-05	9.70362e-05	4.6612e-05	6.51857e-05	-8.02982e-06	2.66146e-05
10339281	0.000388996	-8.01278e-05	0.000398428	7.77891e-05	-0.00051496	-9.44539e-05	0.000581461	-0.00558246	-4.61594e-05	-0.000144225	0.000489962	-0.00010135	-0.000173013	-0.000392618	0.000863334
10339282	0.000789744	-0.000294321	0.000794559	0.00193182	-0.00037036	-0.00109574	-0.000745457	-0.00562656	-0.000323229	0.000572978	0.000724844	9.29584e-05	-0.000181621	-0.00150996	-0.00139164
10339283	0.000167843	-7.64343e-06	2.68875e-05	0.000110449	-7.26086e-06	-0.000233538	0.000266038	-0.00558585	0.000132965	-8.18856e-05	0.000137822	0.000579574	0.000500071	0.000666785	0.000101695
10339284	-0.000433424	0.00091552	0.000756052	-0.00456746	-0.000799213	-0.000429771	0.00155807	0.00563891	-0.000294996	-2.9464e-05	-0.00104132	-0.000891914	-2.67615e-05	-0.00222935	-0.000447843
10339285	0.000312779	0.000491922	0.000320799	0.00137303	0.000258247	-0.0006365	-0.000186823	0.00559346	-0.000302646	0.000464088	0.000681214	0.00207083	0.000141876	-0.000787103	-0.000300542
10339286	0.000137139	5.82048e-05	0.000197785	-0.000310327	9.99076e-05	-3.22608e-05	-0.000741389	0.00558444	0.000152896	0.000376784	-3.15631e-05	-0.00023193	-0.000654677	1.34947e-06	-0.000399257
10339287	-3.38621e-05	6.83286e-05	0.000126713	-3.43427e-05	-7.03421e-05	9.99907e-05	0.000167082	0.0055962	4.00713e-05	-0.000158887	0.000252792	-2.39346e-05	0.000110387	-0.000172517	-0.000235118
10339288	5.60339e-05	0.000307126	-0.000102587	0.00112094	-0.000549848	4.25383e-05	0.000885939	0.0056199	0.000145153	-0.000147214	0.0017103	0.000398683	0.00111702	0.00247944	0.00172264
10339289	-0.000333283	-0.00039278	0.000526894	-0.00247844	0.00045514	0.000901172	-0.000312241	0.00561674	-0.000677761	0.00130939	-0.00115669	-0.00025261	0.00109622	-0.00141026	-0.000564316
10339290	-0.000498988	-3.42752e-05	0.00065107	-5.97824e-05	0.000359343	6.50616e-05	-9.83091e-05	-0.005576	-7.34472e-05	-0.000396519	-9.11791e-05	0.000338457	0.000260735	0.000189513	0.00032756
10339291	0.000106762	-0.000199585	0.000158013	0.000225168	8.88454e-05	-0.000289028	1.40633e-06	0.00559219	9.58657e-06	5.70463e-05	0.000343036	-0.00021081	-0.000152932	-7.01756e-05	8.20481e-05
10339292	-0.000262904	0.000607666	-0.00135352	-0.000613283	0.00059193	0.00102325	-0.000360125	0.00555135	-0.00039418	0.000303924	-0.00127427	-0.000420743	0.00271492	-0.00327976	-0.00114111
10339293	-7.33033e-06	4.73793e-05	9.55878e-05	2.28966e-05	6.6884e-05	-2.19105e-05	-1.15353e-05	-0.005593	-1.01988e-05	1.12868e-05	-0.000106004	-9.66258e-05	0.000158556	-7.73679e-05	0.000117334
10339294	3.23238e-05	3.12876e-05	-0.00010794	0.000210542	-5.91058e-05	9.7128e-05	-7.00105e-05	0.00559546	6.12661e-05	-0.000118636	-0.000135887	0.000126422	0.000204879	0.000219413	-0.000158326
10339295	-4.25368e-06	-0.000109853	-0.000146693	7.82417e-05	4.42901e-06	-5.17889e-05	-3.45279e-05	0.00559888	-0.000137323	-0.000196205	-0.000258721	-0.000312973	-5.32513e-05	0.000215247	0.000434084
10339296	-0.000537253	-6.28744e-06	-0.000365417	-2.78217e-05	0.000211726	0.000272921	-0.000482454	0.00559226	-0.000205912	-0.000251183	0.000336774	0.000200066	0.000323788	-0.000445506	0.000243215
10339297	0.000107235	5.04617e-05	-0.000225711	-4.8407e-07	1.20842e-05	0.000161626	-0.000172165	0.00558775	3.93877e-05	0.000144139	8.00073e-05	-0.000241814	-0.000223274	-0.000126007	6.59762e-05
10339298	-9.45615e-05	-0.000163868	0.000229624	-6.31056e-05	-0.000264366	-0.00012448	0.000141362	-0.00558297	-0.000359385	-0.000605149	0.000565346	0.000277411	0.000620024	-0.000480097	0.00076136
10339299	-2.11153e-05	-3.03261e-05	7.40129e-05	-7.46615e-05	-3.2496e-05	-8.57131e-05	-2.63798e-05	0.00559212	-1.23173e-05	1.39139e-05	0.000120412	-8.69414e-05	-0.000185338	-6.59558e-05	-0.000213205
10339300	-3.65762e-05	-5.3909e-05	6.98355e-06	-2.00384e-05	-8.38432e-05	9.2174e-05	-6.36615e-05	0.00559039	1.30283e-05	0.000278906	-0.000169882	-3.56706e-05	9.95137e-05	-8.02319e-05	-0.000323212
10339301	5.52231e-05	-0.00035767	-0.000127654	-5.85132e-05	-0.000242613	-0.000260373	0.000157372	0.00557283	5.5142e-05	0.000346045	0.00015601	0.000118587	0.000276455	0.000796766	-0.00210032
10339302	0.000179785	-6.47479e-05	-3.05464e-05	0.000129711	-0.000103792	0.000141699	0.000125802	-0.00560167	-6.85116e-05	3.10276e-05	0.000277866	-0.000275425	-6.58252e-05	5.69966e-05	2.85729e-06
10339303	-0.000103957	-5.90732e-05	0.000101275	9.67168e-05	-2.95212e-05	1.08845e-05	2.86478e-05	-0.0055917	-7.9259e-05	-0.000221054	7.54231e-05	0.000112963	0.000271196	5.43892e-05	0.000114683
10339304	0.000161846	-1.50254e-05	0.000165774	0.000158818	-6.92011e-05	-5.82413e-05	0.000108745	-0.00559665	7.6659e-05	9.47599e-05	0.000249902	-3.84048e-05	0.000342447	0.000244943	-1.11236e-05
10339305	0.000104519	-0.000151353	1.77549e-05	-0.000240786	-0.000128657	1.55322e-05	-0.000201107	0.00559003	0.000184475	0.000467531	-5.71587e-06	-0.000300017	0.000342635	-0.000197339	7.94366e-05
10339306	0.000615026	-7.89261e-05	-8.17654e-05	0.000572776	-0.000262715	-3.92563e-05	-3.68665e-05	0.00558831	0.000218931	-0.000177273	0.000390354	-0.000220183	0.000246799	-0.000185017	-5.29876e-05
10339307	-9.18991e-06	3.49559e-05	-0.00142713	-0.000389238	0.00042207	0.00151647	0.000613886	-0.0055756	-0.00217824	-0.000213262	-0.000700618	0.00103458	0.00120571	0.00187082	0.000812255
10339308	3.39144e-05	-4.82278e-05	3.47935e-05	0.000227363	3.1719e-05	8.22737e-05	-0.00010785	-0.00560286	5.35769e-05	7.154e-05	-2.43339e-05	-2.34442e-05	-0.00016487	-0.000470558	-0.00026328
10339309	0.000139094	-6.642e-06	-4.87976e-05	9.32947e-05	1.95609e-05	-5.96914e-06	-7.38418e-05	-0.00559346	8.70794e-05	4.42176e-06	-0.00021616	4.46251e-05	-9.81984e-05	1.20429e-05	0.000202209
10339310	-0.000163135	-3.347e-05	0.000200458	0.0001269	0.000147961	1.37118e-05	-3.20545e-05	-0.00559071	-7.4833e-06	-0.000254328	-0.000191213	-5.58161e-05	0.000287741	1.9313e-05	-0.000142338
10339311	-3.14917e-05	-5.39378e-05	-2.3795e-05	0.00018215	-2.53921e-05	7.61902e-06	3.21192e-05	0.00559518	1.11112e-05	4.36889e-05	-7.80196e-05	0.000141322	0.000104996	-0.000105169	-9.03968e-05
10339312	2.519e-05	5.94706e-06	1.65847e-07	1.72325e-05	-1.69392e-05	-3.84533e-05	-4.03393e-05	0.00559449	2.35155e-05	-7.40215e-06	6.53228e-05	-4.16707e-05	-5.50823e-05	-9.98744e-05	-3.2246e-05
10339313	0.000265072	0.000344885	0.00044028	-0.000181903	0.000250189	-0.000252758	0.000130954	-0.00557324	-0.000369567	-0.000422044	0.000681092	0.000377644	-0.00144803	-0.000139166	0.00137639
10339314	7.25953e-05	5.98675e-05	0.000142579	-0.000378965	-8.57382e-05	-1.42902e-06	-3.88339e-05	0.00559717	0.000121353	0.000183596	-7.54882e-05	-6.7154e-05	-0.000229542	1.20036e-05	-0.000118283
10339315	4.42879e-05	-0.000281052	5.0751e-05	0.00313064	-5.92718e-05	-0.000245033	4.51379e-05	0.00559602	-0.000236797	-0.000780938	0.00118768	0.00109265	0.00107607	0.000851584	0.000423293
10339316	5.2693e-05	-8.98128e-05	7.60991e-05	-0.000130061	-7.31495e-05	5.71375e-05	0.000275732	-0.00559729	6.22537e-05	0.000127125	0.000381381	-0.000181199	0.000321224	3.12649e-05	6.53236e-05
10339317	0.000278473	0.000170912	-0.000424803	0.000521549	-0.000170373	0.000382087	-0.000489224	-0.00561507	-3.28618e-05	0.000213046	0.00010664	-7.84378e-05	-0.000430277	-0.000236838	-9.87566e-05
10339318	0.000127118	9.04412e-05	0.000428103	-0.000721633	-0.000103706	-0.000132309	2.16239e-05	-0.00557661	0.000159685	-7.56259e-05	-0.000346569	8.69739e-05	0.00082193	0.000151837	0.00018929
10339319	-0.000249422	4.72044e-05	3.69823e-05	0.000685252	0.000523132	0.000373982	-0.000392336	0.00559749	-7.25906e-05	-0.000388217	-0.000334311	0.00016179	-0.000440875	0.000281394	-0.000178131
10339320	2.43105e-05	-7.92863e-05	3.48953e-05	3.94518e-05	-0.000164837	-6.67589e-05	9.02747e-05	-0.00559104	-5.84645e-05	-0.000154459	-0.000446472	0.00020054	0.000257624	-9.72942e-05	-0.000259931
10339321	0.0016297	-0.00169461	-0.000340933	-0.000236264	0.0021051	-0.00160374	-0.00813419	-0.00562324	-0.00502533	0.00139055	-0.020254	-0.00679778	-0.00130165	-0.0129048	-0.00205684
10339322	0.000172255	7.71841e-05	1.70754e-06	0.000143413	1.35738e-05	2.1293e-05	-0.000290916	0.00559277	3.12585e-05	-3.20847e-05	-8.6495e-05	0.00014443	0.000102937	-0.000408316	-0.000252563
10339323	-0.000770849	-0.000119254	0.00013656	-0.00190516	0.000835977	-0.000498469	-0.000557384	-0.00559123	7.91048e-05	-0.000189797	-0.000358869	-0.000182628	-0.00108574	0.000140328	-0.000364157
10339324	-4.92563e-05	0.000125344	6.70735e-05	-4.90187e-05	6.16389e-05	-3.42477e-05	6.23813e-05	0.00559777	3.44655e-05	-1.92688e-05	0.000386718	0.000344693	-2.17074e-06	-0.000207812	-3.30183e-06
10339325	0.000310994	-0.000220139	0.000309027	0.000189312	0.000206388	-0.000480719	-0.000207144	-0.00558009	0.000123851	0.000167727	-0.000869258	0.000796501	-0.000806353	-3.43167e-05	2.72468e-05
10339326	-0.00053698	-0.00027578	-0.000546086	-0.000498205	0.000305038	0.000116071	0.000555154	-0.00559788	-0.000406071	-0.000477421	0.000325888	0.000350468	-0.000682759	-0.0005205	0.000464804
10339327	9.97544e-05	-7.51854e-05	4.83199e-05	-0.000135437	-0.000161053	0.000121127	7.7206e-05	0.00559405	-1.60822e-05	0.000258913	0.000113132	-0.000122608	-5.13135e-05	6.29222e-05	0.000116931
10339328	0.00589529	0.00276045	0.000638235	-0.00148147	0.00362206	-0.000823335	-0.0033786	0.00533975	0.00284972	0.00772706	0.00313004	-0.0164579	-0.00431965	-0.00551888	0.000244426
10339329	-9.5169e-06	-6.83994e-05	-0.000207142	-0.000392263	-1.58515e-05	-0.000238875	-0.00011163	-0.00559778	-0.000206038	-0.000213146	7.16798e-05	-1.74069e-06	0.000201295	0.000166267	-0.000134206
10339330	0.000138002	5.53081e-05	-4.28466e-05	-0.000305639	-0.000233161	0.000147052	9.9049e-06	0.00559139	-9.80562e-05	7.30748e-05	0.000176387	-0.000163427	0.000138333	-0.000389496	-0.000104432
10339331	0.000312861	-0.0002127	0.00103724	0.000889552	-0.000768933	-0.000304507	0.00217615	-0.0055542	0.000906129	-0.00135441	-0.000140006	-0.000994738	-0.000595759	0.000460168	0.000219531
10339332	-1.62072e-05	-5.7231e-05	-6.49694e-05	-0.000143825	-2.50844e-05	-3.4598e-05	1.15459e-05	0.00559818	-7.53156e-05	8.62799e-05	-0.000215665	3.47305e-06	7.61617e-06	8.61202e-05	8.36223e-05
10339333	0.00118796	-5.41481e-05	-0.00026628	0.000268432	-7.68478e-05	-0.00099448	-0.00129948	0.00559432	-0.00119536	-0.00100164	-0.000639612	0.00027064	0.000822135	0.000317664	0.000129699
10339334	4.05718e-05	-1.93519e-05	0.00010308	0.000122637	2.32335e-05	1.20486e-05	8.41922e-06	-0.00559205	-2.37781e-06	-3.00292e-05	-9.12589e-05	7.35388e-05	0.000287147	4.45198e-05	9.43293e-05
10339335	2.32809e-05	-0.000381337	0.00016403	0.000445167	-0.000106743	0.00021046	-0.000423843	0.00559564	0.000304728	0.000565262	-0.000748573	-0.000124491	0.000783275	-0.000114536	-0.000211172
10339336	8.94182e-06	-1.86831e-05	3.35885e-05	-6.91768e-05	-1.05857e-05	5.29156e-05	-2.6722e-05	-0.00559687	-1.81757e-05	1.2633e-05	-6.21097e-05	4.99143e-07	3.8606e-05	-0.000167596	-6.49987e-05
10339337	1.12657e-06	1.59401e-05	0.000125301	-3.84187e-05	4.24176e-05	2.77374e-05	7.54566e-05	-0.00559332	-3.83872e-05	2.24351e-05	-0.000111615	-7.42361e-06	6.7728e-05	-8.55472e-05	-2.36209e-05
10339338	-0.000941043	0.0013968	-0.00192647	-0.00705414	-4.59201e-05	0.000676651	-0.00128721	-0.00561564	0.000706351	0.0037944	-0.00430689	0.00112019	0.00152539	0.00522231	-0.00417097
10339339	-1.69776e-05	7.19126e-05	6.02024e-06	6.68809e-05	3.11052e-05	-0.000220284	-8.64489e-05	0.0055925	2.54521e-05	0.000167258	-0.000339026	-0.000161938	0.000122739	-0.000318423	-0.000315946
10339340	-6.14341e-06	-0.000196292	0.000384127	-0.000593542	-9.85496e-05	-0.000269435	-0.000115503	0.00560378	0.000270803	1.82e-05	-0.000665425	-0.000443098	0.000288367	-0.000119165	-0.000204647
10339341	0.000116217	7.70921e-05	-0.000328921	-0.000213915	-0.000106098	-3.19844e-05	-0.000122092	0.00558855	7.93102e-05	0.000169099	0.000213509	0.000101795	0.00011004	-4.68129e-05	5.29543e-06
10339342	-0.000263205	0.00022206	-3.99164e-05	0.00053251	5.41914e-05	0.00046359	0.000159237	-0.00560431	-0.000310088	-0.00020164	0.000656979	0.000143656	-0.000342503	-3.9545e-05	8.06583e-05
10339343	6.96051e-05	-0.00148708	0.000240026	0.00187104	0.00035581	-0.00135996	-0.000346594	-0.00533066	7.0029e-05	-0.00726438	-0.00355827	0.000777106	-0.000207058	0.00485983	0.0103896
10339344	6.59744e-05	-8.31341e-05	-0.00037442	-0.000346416	-0.000328324	-0.00122008	0.000327122	-0.00558395	-0.000105957	-0.00058195	2.13686e-05	0.000619941	0.000571401	0.00028498	0.000383334
10339345	-5.66893e-05	4.47684e-05	-0.000133854	9.42675e-05	2.81202e-05	0.000265707	-7.77868e-06	0.00559011	-2.77747e-05	0.000134356	-0.000138772	-0.000149291	-0.000160098	-0.000294121	-0.000117857
10339346	-0.000149636	6.93691e-05	0.000197311	-0.000230515	-0.000255412	5.50845e-05	0.000357855	-0.00557274	0.000169151	-0.000407032	-7.43866e-05	0.000595893	0.00101381	0.000437884	0.000185501
10339347	-3.86275e-05	-4.13335e-05	-5.63372e-05	-6.52095e-05	2.0013e-05	-4.77894e-05	2.66336e-05	0.00559683	-6.25945e-05	5.93579e-06	5.46294e-05	-3.60181e-05	-6.13896e-05	-7.01438e-05	0.000158398
10339348	9.05969e-05	-3.41605e-05	0.000292746	3.58497e-05	-8.8451e-05	0.000111082	2.01887e-05	-0.0055932	1.4862e-06	2.55395e-05	-0.000125615	-5.57689e-05	6.38153e-05	-0.00011459	-7.46135e-05
10339349	-0.000996048	-0.000208933	0.000622966	0.00040253	0.000550855	0.000473668	0.000370523	0.00561309	0.000197824	-6.86687e-05	0.00042393	0.000126141	0.000702875	0.000319874	0.00042141
10339350	4.22397e-05	-2.64012e-05	-8.85239e-05	0.000163855	6.23801e-05	-3.43036e-05	-8.15159e-09	-0.00559696	1.71493e-05	-4.11651e-05	-1.55152e-05	1.04898e-05	-0.000194643	-1.80936e-05	7.38727e-05
10339351	8.42184e-06	2.58958e-05	4.68967e-06	-0.000153798	4.30682e-05	-0.000136326	3.5589e-06	-0.00559493	-1.18116e-05	-2.37113e-05	-2.12951e-05	3.96659e-05	1.35418e-05	0.000129731	-3.83751e-05
10339352	0.000903693	-0.000392244	-0.000270232	-0.00175251	-0.000412457	-0.000686639	0.000337919	0.00557271	7.47413e-05	0.00293761	0.000709735	0.00206716	0.00194882	0.000504474	-0.0010508
10339353	0.000324233	0.000440974	-0.000502645	-8.37055e-05	-9.40926e-05	0.000772864	-0.000559359	0.00558586	2.3033e-05	-0.000365994	-0.00101022	-7.98722e-05	0.000128094	-0.000669428	-0.000808206
10339354	-0.000244676	0.000102216	-0.00103385	0.000274974	-0.000203191	0.000157476	-3.74296e-05	-0.00560425	-0.000106022	4.16765e-05	-0.000517661	0.000703932	-0.000170673	-0.000750647	0.000108534
10339355	0.000178768	-3.62525e-05	0.000180636	0.000454721	1.49648e-05	-0.000187899	9.57749e-05	-0.00559856	0.000103925	-0.000146391	0.000228094	-8.00937e-05	-0.000333961	-0.000306598	1.81583e-05
10339356	-0.000679511	0.00036684	0.00166099	0.00212242	0.00247939	0.00140626	-0.00131003	0.00563098	0.000694073	-0.00170707	0.000550376	-0.000934558	0.000884667	0.0014065	0.00191414
10339357	8.39826e-05	8.18198e-05	0.000203818	-0.000667916	-0.00015018	0.000127199	-0.000304818	0.00559268	6.746e-05	-5.30096e-05	0.000820868	-0.000228552	0.000189223	-0.000628062	0.000154817
10339358	0.000411558	0.000715036	-0.00140655	7.86455e-05	0.000316757	-0.000440576	-0.000465649	0.00558823	-0.000261588	0.00148494	-0.0016586	0.00248154	-0.00130917	0.000281553	-0.000678105
10339359	-7.70373e-05	-2.41015e-05	2.16153e-05	0.000145901	7.55237e-05	0.000102422	-6.93939e-05	0.0055938	4.6058e-05	5.05224e-06	-6.62041e-05	-0.000135318	-5.1149e-05	-6.06936e-05	-8.84881e-05
10339360	0.000454887	0.000218704	0.000293491	0.000383136	-0.000277267	-8.14685e-06	0.000199741	-0.00557449	-0.000406067	-0.000490331	0.000156798	0.000131364	0.000339605	-3.74008e-05	0.000905066
10339361	3.62385e-06	1.81806e-05	8.22258e-05	2.57077e-05	-6.64434e-06	-6.44922e-05	7.45721e-05	-0.00559473	-1.38043e-05	-2.5469e-06	0.000161994	1.55773e-05	0.000132845	2.2949e-05	4.56749e-05
10339362	6.02118e-05	0.00013744	2.22437e-05	-1.71102e-05	-8.97854e-07	0.000128338	-0.000134058	0.00558865	0.000110085	5.68027e-05	0.000162336	-0.000417076	5.60196e-07	-0.000348531	-0.000220357
10339363	-3.07793e-05	-8.86536e-06	2.17742e-05	-9.64835e-06	7.27984e-06	-7.14564e-06	3.86995e-05	-0.00559507	-7.14535e-05	-5.23133e-05	6.15865e-06	-4.34608e-06	8.01914e-05	1.98218e-05	1.8764e-05
10339364	0.000270751	0.000437181	-0.00206471	-0.000174201	-7.55339e-05	-9.0784e-05	-0.000354604	-0.00564674	-0.000280985	0.000190097	-8.40129e-05	-0.000722093	-0.00117501	-0.000427863	-0.000788664
10339365	0.000311346	0.000139915	-0.000301138	-0.000319706	-0.000222382	-5.75593e-05	-0.000608847	0.0055716	-4.55459e-05	0.000173105	0.000353194	-0.000622411	-0.000186241	7.9432e-05	-0.000469733
10339366	6.00772e-05	-5.46097e-05	2.50451e-05	-9.27093e-05	-6.42113e-05	-0.000187007	6.29526e-05	0.00559506	0.000107867	0.000137408	6.60599e-05	0.000196881	-5.38946e-05	-9.89293e-05	-8.24699e-05
10339367	4.21196e-05	6.88978e-05	-0.000118667	-0.000176568	-0.000187431	-5.7179e-05	0.000243104	-0.00559349	-0.000163816	-0.000181797	0.000601023	0.000232443	0.000132354	0.000461074	0.000301768
10339368	-0.000922906	-0.00213013	-0.000504373	0.00164909	0.000469572	-0.000382418	-3.19205e-05	0.00558609	0.000796296	-0.00226012	-9.39887e-05	0.000954048	-0.00122164	0.00114672	-0.00114136
10339369	0.000260705	-0.000123742	-0.000300451	9.89636e-05	-0.000292148	-4.61425e-06	-0.000224188	-0.00561964	-0.000438786	0.000567586	-5.34677e-05	-0.0004091	-0.000152102	-0.000535407	-0.000473843
10339370	2.64472e-05	6.47741e-05	-7.62189e-06	5.06296e-05	1.49277e-05	-8.64351e-06	7.07861e-05	-0.00559379	-9.9812e-05	0.000117389	-0.000282258	6.04295e-05	-7.54515e-05	4.2268e-05	-1.41181e-05
10339371	-0.000149886	-0.000190183	0.000276181	0.000357637	0.000130329	-6.92871e-05	4.30942e-05	-0.00560952	0.000601474	-0.000516831	0.00174059	0.000246427	-0.000762717	0.000156425	-0.000308983
10339372	7.60051e-05	4.41977e-06	0.000115634	3.14964e-05	-9.44585e-05	-0.000128979	1.6046e-05	-0.00559164	-7.67543e-05	-2.39766e-06	-1.2222e-06	8.84384e-05	9.70913e-05	-3.85474e-05	0.000168635
10339373	0.000495073	-8.19127e-05	-0.000126056	-0.000432144	-0.000247601	0.000854602	-0.000271102	0.00558664	-0.000177012	0.000208019	-4.24812e-05	-0.000212773	0.000264116	-0.000359073	-0.000195475
10339374	0.00180532	0.00132061	-0.00503305	-0.00343579	-0.00817215	0.00119062	-0.00411393	-0.00588487	-0.00492143	0.00590911	0.00255754	-0.00333416	-0.00354463	0.000207694	-0.00519702
10339375	-1.35993e-05	0.000100724	0.000429912	-7.71878e-06	0.000142647	1.99569e-05	-0.000102125	-0.00558651	0.000115894	0.000131484	-0.000327968	0.00013075	-8.44455e-05	0.000153692	-3.9726e-05
10339376	-0.000494736	-0.000156038	0.000250928	-0.00300975	-4.75653e-05	0.000802649	0.000426571	0.00561277	-3.51608e-05	-0.000366665	0.000535339	-0.0023513	0.00175218	0.000675787	0.00046621
10339377	0.000326382	-4.6659e-05	-0.000173995	0.00045672	-4.00746e-06	8.66489e-05	0.000346962	0.00558562	0.000140151	3.33993e-05	0.000265884	0.000141281	-0.000666437	-0.00109724	-0.000342915
10339378	-5.78823e-05	3.67726e-05	1.88539e-07	-9.48317e-06	1.62607e-05	-6.74062e-05	1.39193e-05	-0.00559237	-2.62338e-05	-0.000437258	2.58886e-05	-0.000142045	0.000208678	0.0001529	0.000121955
10339379	-4.35709e-05	-4.08362e-05	7.30576e-05	-0.000161074	8.97861e-05	-9.57486e-05	-6.17961e-05	-0.00559268	4.97514e-05	-0.000174611	-0.000113338	-9.55926e-06	-1.69603e-05	2.80732e-05	-4.78145e-05
10339380	-1.78163e-05	3.47524e-05	1.35115e-05	-0.000145888	2.79589e-05	-4.44192e-05	3.28601e-05	-0.00559249	-4.53761e-05	-9.04222e-05	-4.61144e-05	-2.68979e-05	0.00015923	2.37246e-05	6.33461e-05
10339381	8.64508e-05	-3.61794e-06	3.8785e-05	-0.000444503	-5.25895e-05	8.07068e-05	1.8371e-05	-0.0055936	7.45146e-05	-0.000172641	0.000238059	-2.04887e-06	0.000253913	7.93854e-05	4.67541e-06
10339382	-0.000360032	-0.000272161	0.00180899	-4.27121e-05	0.000336071	-0.000441898	0.000695388	-0.00555303	0.000526688	0.000209885	-0.000911791	0.000150996	0.000244566	9.26602e-06	0.000164827
10339383	0.000347671	0.000177755	0.000866566	-3.98301e-05	-8.77328e-05	0.000432461	-9.06534e-06	-0.00558753	-0.00010078	0.000196796	-0.00036179	-0.00122027	2.72721e-05	-0.000838855	0.000307749
10339384	7.08666e-05	0.000172252	-0.000481531	-0.000303639	-4.41959e-05	-0.00015797	0.000104557	-0.00560479	0.000109152	5.37649e-05	0.000207041	2.96038e-05	-3.27595e-05	0.000394409	-0.00038683
10339385	-1.38341e-05	-2.51647e-05	4.52005e-05	7.10792e-05	-3.99859e-05	0.000103845	-7.78081e-07	0.00559635	7.07453e-05	6.85349e-05	-7.75975e-05	-5.57433e-05	0.000128116	-4.99906e-05	-6.72314e-05
10339386	-3.57862e-05	1.75552e-05	9.27692e-06	-0.000232846	-2.1132e-05	-1.1674e-05	4.16764e-05	-0.00559928	-1.80363e-05	5.4038e-05	0.000150351	-3.1599e-05	-9.3853e-05	0.000100335	-0.000230913
10339387	0.000361012	0.000554227	1.90026e-05	-0.000230231	0.000104448	-0.000156499	-0.00108124	0.00557145	-0.000549717	-0.000100185	-0.000251526	-0.000729322	0.000435153	-0.000663673	-0.00128678
10339388	-9.60771e-06	4.46216e-05	-8.65e-05	4.78203e-05	-0.000115858	-3.28417e-05	-0.000143606	0.00559298	5.79865e-06	-8.72533e-05	0.000139235	0.000322751	3.779e-06	4.74174e-05	-0.000177197
10339389	-4.30505e-05	-6.59026e-05	-8.86397e-06	3.45285e-05	4.18627e-06	-7.27377e-05	-6.96306e-05	0.0055932	-0.000102266	0.000141029	4.79869e-05	-4.96326e-05	-0.000204107	-4.02641e-06	9.09593e-05
10339390	0.000230156	0.000227626	0.000916884	-6.54937e-05	-5.97847e-06	-0.00134396	0.00127517	-0.0055626	0.000323245	4.80299e-05	0.00173922	0.000555625	-0.000875202	0.00121402	0.00176395
10339391	2.74691e-05	1.53726e-05	-3.5816e-05	-0.000143488	1.77623e-05	5.73931e-05	-1.35777e-05	-0.00559613	5.95972e-05	0.000119515	-0.00014837	-9.24335e-05	-1.5919e-05	-3.09844e-05	9.49089e-06
10339392	0.00115896	-0.013922	0.00737285	0.000873244	-0.0154466	-0.0038724	-0.0134424	-0.00558261	-0.00321885	0.00958219	0.0181514	0.0431949	0.0446742	0.0185402	-0.0223473
10339393	-2.38648e-05	-3.09583e-05	-0.000184556	-0.000115061	-5.97736e-05	3.23825e-05	-5.29591e-05	0.0055941	-3.613e-06	0.000199517	5.93578e-05	0.000163324	1.08834e-05	0.000170984	7.39847e-05
10339394	-1.51033e-05	-2.07969e-05	-0.000160316	-0.000187148	4.16845e-05	-1.27894e-05	5.31041e-05	-0.00559697	-1.63122e-05	6.5964e-05	-6.18183e-05	0.000204908	-0.000101519	2.19222e-05	-2.76865e-05
10339395	1.73304e-05	-6.35398e-05	-1.16281e-05	5.21412e-05	-9.54931e-06	-7.55077e-05	-2.62367e-05	-0.00559684	-0.000122903	2.1576e-05	2.61614e-05	3.44972e-05	0.000226369	-0.000104725	5.86986e-05
10339396	-0.000372148	0.000746523	0.00106491	-0.00162208	0.000364047	-0.00102136	-0.000120432	0.00563793	-0.000584134	-0.000693233	0.000222961	-0.000769297	-0.000128553	0.00172701	0.000761707
10339397	-0.000118033	-4.15982e-05	-0.000225561	0.000302427	7.66291e-05	-1.20652e-05	9.80168e-06	0.00559364	-0.000126332	0.000169416	-0.000142698	1.03547e-06	-0.000392491	0.000175124	0.000327876
10339398	2.85637e-05	0.000376606	-0.0005045	-0.00439412	0.00182261	8.06944e-05	-0.00195535	-0.00554498	0.00120863	0.00120189	-0.00466962	0.000849375	-0.000120535	-0.00217433	0.00170155
10339399	0.000177933	-0.00105074	0.002354	0.000520801	0.000282073	-0.00143567	0.000700263	0.00561917	0.00115472	-0.0013954	0.00164924	9.86529e-05	0.000966089	-0.00083014	-0.000448372
10339400	-3.5784e-05	-7.11461e-05	0.000142452	-8.70357e-05	7.72533e-05	-0.000131947	-3.33388e-05	-0.00559671	-9.74915e-06	4.8509e-05	-0.000205809	-0.000103059	-4.22158e-05	0.000102968	-0.000264982
10339401	2.94614e-05	-4.43036e-05	4.94998e-05	-0.000202762	3.95528e-05	0.000126986	-0.000105698	-0.0055927	4.24627e-05	-0.000261603	-0.000351753	-8.5134e-05	0.000292728	-0.000372826	-0.000148474
10339402	9.40981e-05	5.68219e-05	-0.000413394	7.63189e-05	0.000374425	6.12068e-05	-0.000306975	0.00559753	0.000163159	-6.65784e-05	-0.000227378	0.000279094	0.000272465	0.00022081	0.000253297
10339403	2.8016e-05	-0.000173275	0.000145652	0.000347185	-5.40804e-05	4.91237e-05	0.000108118	-0.00558013	9.07464e-05	-0.000411221	-0.000119254	-3.6448e-05	-0.000216775	0.000821139	0.000568924
10339404	0.000556572	-0.000206367	0.00104427	0.00137593	-0.000436198	-0.000178424	0.000731645	0.00563815	0.00103542	-0.00105731	0.000379919	0.000426165	0.00391341	0.00103916	-2.78681e-05
10339405	0.00017897	5.33053e-05	4.42457e-05	5.98943e-05	-0.000112665	-0.000120428	0.000122215	-0.00560316	5.34124e-05	3.74261e-05	0.000172464	-0.000184136	-0.000130338	-6.93464e-05	-0.00043254
10339406	1.04792e-05	-2.54611e-05	-5.55652e-05	-3.68185e-05	-1.26913e-05	0.000179232	-0.000109069	0.00559078	6.32571e-05	0.000133368	6.30601e-05	-0.000136603	8.62804e-06	-7.07251e-05	-9.72956e-05
10339407	-7.4469e-05	-4.76248e-05	3.20327e-05	-0.000130556	-0.00013724	0.000335545	-2.67195e-05	0.005595	-7.74289e-05	0.000169262	-0.000315919	3.52806e-05	-0.000157431	-0.000271806	-0.000336355
10339408	-0.000149222	0.000140245	-3.29613e-06	0.000119677	5.74586e-05	8.82168e-05	3.32553e-06	-0.00559086	-0.000136795	-0.000188846	-0.000231475	5.54912e-05	7.29633e-05	9.79789e-05	8.33546e-05
10339409	-6.2229e-05	-5.88409e-06	-9.48504e-05	1.24845e-05	-4.89194e-05	4.25011e-05	2.56104e-05	0.00558783	-0.000107762	1.83077e-05	0.000325963	-0.000200453	-0.000170822	5.26055e-05	-6.97991e-05
10339410	0.000914343	0.00256852	0.00311813	-0.00144235	-0.00487116	0.00516093	0.0115001	0.00557546	0.0025442	0.00019228	0.00250994	-0.0156228	0.000930118	-0.00199162	-0.0026303
10339411	-0.000659135	-1.84595e-05	0.000372217	0.00104206	-0.000219851	0.000407496	-0.000435911	0.00559428	0.00033466	0.000177468	-0.000385004	0.000507603	-0.000435034	-0.000360303	-0.00014819
10339412	-2.24939e-05	-4.99073e-05	0.000204156	4.56526e-05	-2.25264e-05	-4.27147e-05	8.64477e-05	-0.00559235	2.01067e-05	-2.08011e-05	-6.32858e-05	-1.50414e-05	2.18241e-05	-9.24138e-05	5.17748e-05
10339413	-0.000161155	9.84856e-05	3.23212e-05	9.25943e-05	8.92102e-06	0.000214988	-2.87512e-05	0.00559886	0.000502235	0.000332085	-0.000923151	-0.000379593	0.000476732	9.15759e-05	-0.000444245
10339414	-8.54838e-06	3.29152e-05	-1.91435e-05	-3.01474e-05	-4.7909e-05	5.7764e-05	-5.1099e-05	0.00559227	7.44808e-06	9.34023e-05	4.81169e-05	-6.11707e-05	-3.88914e-05	-0.000172955	-9.01292e-05
10339415	-0.000102505	-7.60931e-05	0.000137933	-0.000403229	-8.63658e-05	3.76378e-05	0.000297325	-0.0055864	0.000235093	-0.000180777	-0.000242506	0.000220528	0.000284218	-0.000105881	-0.000412004
10339416	-7.68468e-06	5.5034e-05	-0.000127556	0.000221715	-2.88988e-05	9.84015e-05	3.76184e-06	0.00559881	2.87098e-07	-0.000105182	-0.000253758	0.000195003	-4.7294e-05	-2.93466e-05	5.56219e-06
10339417	-5.83557e-05	-8.29526e-06	8.64649e-05	-6.60792e-05	-1.30542e-05	0.000141044	8.36129e-05	-0.00559223	6.87295e-05	-0.000105462	-0.000255241	8.27988e-05	0.000175737	-0.000200649	-0.000198063
10339418	-1.56322e-06	-0.000106365	6.58913e-05	0.000318159	-5.19969e-05	0.000119837	4.24793e-05	-0.00559638	-0.000108007	-0.000127913	-0.000332149	-0.000540234	0.000249464	-0.000242471	0.00013552
10339419	0.000116364	3.24023e-05	0.000111878	5.55504e-05	-0.000104628	1.88884e-05	0.00016677	-0.00559404	-2.83416e-05	5.88783e-05	7.68592e-05	-2.88577e-05	0.00028074	7.15704e-05	3.58581e-06
10339420	3.33768e-05	-0.000143434	-0.000164312	-0.000599504	-9.39732e-05	0.000109515	-0.000300624	0.00559436	-2.06404e-06	8.50893e-05	1.27363e-05	-0.000110264	0.000626402	0.000740216	-0.000386238
10339421	-2.71459e-05	-8.40257e-05	-5.2875e-05	-0.000138857	-3.16896e-06	-7.66161e-05	5.34073e-05	-0.0055945	3.00639e-05	-4.17567e-05	-9.78405e-05	8.56826e-05	-3.15708e-05	8.68925e-05	-1.33578e-05
10339422	-0.00277412	4.83414e-05	-0.00342072	-0.00576745	-0.000409792	0.00147809	0.0049517	0.00566181	-0.00413491	-0.00216732	0.000812579	0.00116509	-0.00289267	0.0127529	0.00397361
10339423	3.94363e-05	3.29221e-06	6.10174e-05	0.000166028	0.000137027	-0.000235721	0.000118333	-0.0055925	3.24353e-05	-0.000275987	0.000119204	-0.000198795	-0.000158664	0.000339772	8.00989e-05
10339424	7.78149e-05	4.97234e-05	-5.10215e-05	5.79154e-05	9.37083e-05	-0.000113663	-0.000129737	-0.00559502	-7.55256e-05	-0.00011724	-0.000293135	0.000141323	2.26537e-05	-6.38687e-05	-0.00010286
10339425	-9.31394e-05	7.01321e-05	1.00207e-05	0.000167622	0.00012823	-2.46175e-05	-9.01579e-05	0.00559951	4.56011e-06	-0.000135399	-0.000235793	-1.9386e-05	3.51383e-06	-0.000115107	0.000203819
10339426	-0.000331546	-7.2389e-05	0.000139021	0.000335155	7.25228e-05	0.000315912	-2.7681e-05	-0.00560029	0.000169599	0.000601988	-4.69313e-05	-4.97296e-05	0.000937896	-0.000173613	-0.00015208
10339427	1.52393e-05	1.11838e-05	-0.000120231	3.44366e-06	-0.000123771	-0.000149791	-0.000178641	0.00558886	-0.000155899	2.13835e-05	5.58909e-06	-0.000331868	-0.000260053	-3.66942e-05	-0.000149195
10339428	-6.93311e-07	1.06825e-05	4.47372e-06	-8.56226e-05	1.79215e-05	-5.77476e-05	4.06356e-05	-0.00559526	-2.63548e-06	-4.95509e-05	-9.73193e-05	-3.59773e-05	-3.28565e-06	-5.69037e-05	-4.47185e-05
10339429	-0.000865412	0.000288358	-0.00311835	-0.00148874	-0.000750373	0.000254651	0.00155166	-0.0056771	-0.00177482	-0.000992059	-0.00135503	-0.000131484	-0.00209249	-0.00762585	-0.00295935
10339430	2.92785e-05	7.18149e-05	-6.85891e-06	-0.000173059	6.4495e-06	0.000139787	4.53065e-05	-0.00559415	-0.000117092	-8.9694e-05	-4.09131e-05	-9.18423e-05	8.24691e-05	-6.25564e-05	5.72291e-05
10339431	0.000158036	3.77334e-05	-0.000401347	-0.000123999	-5.63937e-05	-0.000126101	-9.69083e-05	0.00558888	0.000143139	0.00044028	-0.000136733	0.000768565	4.15644e-06	-0.000109199	-0.000712796
10339432	3.69205e-05	-3.50001e-05	9.18509e-05	-4.11473e-05	-3.11476e-05	-0.000145944	-3.31778e-05	0.00559896	-3.66764e-05	-0.000156338	-9.20315e-05	-0.000112827	3.26436e-05	-6.6939e-05	0.000140337
10339433	0.000371307	3.60407e-05	-7.59629e-05	-0.000666708	-0.0003663	-0.000226249	-0.000252973	-0.0056024	2.00327e-05	-8.18265e-05	0.000384523	-9.43866e-05	0.000314832	-0.000103317	-0.000131811
10339434	6.14932e-05	-4.90617e-06	-1.92889e-05	-2.97259e-05	-4.78375e-05	6.77425e-06	-8.26305e-05	0.00559261	7.73497e-06	9.53392e-05	0.000132581	-3.42131e-05	2.32255e-05	-2.05714e-05	-5.11089e-05
10339435	0.000264165	0.000376549	-0.000418697	-7.14145e-05	-0.000171933	0.000280731	-0.000143967	-0.00559512	-0.000131746	-0.000222676	-0.000294715	0.00066924	0.00043629	6.02017e-06	-0.000248403
10339436	9.32921e-05	-9.99992e-06	7.39947e-05	0.000216885	-0.000136685	-7.81983e-05	5.53339e-05	-0.00559725	-2.59469e-05	0.000140233	-7.33614e-05	-2.17871e-05	-8.94804e-05	0.000183715	-3.53414e-05
10339437	0.00030923	-0.000125614	-0.000217931	0.000467035	-1.15198e-05	0.000550936	-0.000433079	0.00558166	0.00035696	-0.000165856	0.000269917	-0.000241678	0.000820688	-0.000518346	-0.000398341
10339438	1.2301e-05	7.13803e-05	6.19247e-05	-8.43143e-05	-1.77601e-05	9.31681e-05	-8.18776e-05	0.00559504	7.57745e-05	0.000279227	-5.55982e-05	9.878e-05	-1.46008e-05	7.38604e-05	-0.000128455
10339439	-0.000133107	1.15916e-06	-9.70717e-05	0.00114544	-0.000108938	5.71865e-05	-9.6614e-05	0.00559098	4.10028e-05	6.01335e-05	-0.000341066	0.000430784	-0.000696268	9.74557e-05	-4.73734e-05
10339440	-0.000441134	0.000534632	-0.00208353	-0.0156133	0.00215275	-0.0057982	-0.00741899	-0.00575591	-0.00115135	0.00549962	0.00495694	0.00207975	0.00199227	-0.00487019	-0.00818247
10339441	-0.000172065	6.79813e-05	-2.95587e-05	-0.000221001	-0.000140254	0.000220262	6.62839e-05	-0.00559868	-5.13165e-05	-2.07715e-05	-0.000102736	-0.000179685	4.93869e-05	-0.000135377	-0.000171445
10339442	5.47459e-05	5.84142e-05	5.2675e-05	-3.70283e-05	-8.12e-05	0.000139814	3.25508e-05	0.00559621	8.32198e-05	7.7398e-05	-0.000111904	-0.000325694	0.000171974	0.000416959	-6.36687e-05
10339443	-0.000317558	-0.000100781	-0.000261502	-0.000538143	0.000227859	0.000104974	0.000153029	-0.00559475	-0.000110112	2.11247e-05	-0.000473736	0.000198063	-0.000977886	0.000422792	-6.43788e-05
10339444	-0.000229368	-0.000378249	0.000830305	8.81675e-06	-0.000461617	-0.000377987	0.000648589	0.0056148	0.0005307	-0.00185488	0.00116497	-0.000164785	0.000274121	0.000481289	-0.000375189
10339445	-0.000208425	7.86893e-05	-5.04653e-05	5.21406e-05	0.00013017	5.38412e-05	4.90901e-05	-0.00559302	-0.000132962	-0.000583714	-0.00010298	-0.000232618	-0.000333265	-0.000112921	0.000131008
10339446	-7.36695e-06	-3.72321e-06	3.60029e-05	6.12213e-05	2.72829e-05	0.000151793	3.56161e-06	0.00559257	4.37566e-05	0.00032401	-3.20892e-05	-0.000149978	-2.29259e-05	-0.000127611	-6.03636e-05
10339447	0.00126973	0.000481687	-0.00358349	-0.00140773	-0.00114569	0.000333464	0.000417177	0.00556342	0.000161288	-2.97997e-06	-0.00116628	-0.000923008	0.00177065	8.19976e-05	0.000276257
10339448	-1.90855e-05	1.71878e-05	-1.87841e-05	8.03889e-05	1.17274e-05	3.76708e-05	-5.89889e-05	0.00559168	-1.89568e-06	-7.16155e-05	9.51116e-05	-8.62737e-05	-3.03947e-05	-0.000183122	-0.000192572
10339449	-0.000374185	-0.00207185	-0.00497137	0.00364228	0.000132284	0.00180802	-0.00219022	0.00543414	0.00186543	0.000650857	-0.00876756	0.000764165	-0.000718302	0.00851587	-0.014483
10339450	0.000428703	9.1683e-05	9.9364e-05	0.000471356	-0.000347479	2.07494e-05	9.93813e-05	-0.00559153	-0.000261422	0.000284661	-0.000603351	-0.000575674	0.00016981	0.000179614	0.000405643
10339451	0.000169931	9.67151e-05	-4.26846e-05	0.000262052	-7.3382e-06	0.000235696	-0.000131836	0.00558891	6.34893e-05	0.000102081	0.000197566	3.0575e-06	0.000224578	-0.000315917	-0.000188773
10339452	-0.00023982	0.00039175	0.00070317	0.000374176	-0.00144937	-0.00160825	0.00377872	-0.00549823	0.000377371	-0.00209459	0.000731611	-0.000341687	0.00022681	0.00175673	0.00424465
10339453	1.76031e-05	-3.88635e-06	-0.000277725	-0.000281203	-7.12357e-05	-5.95227e-05	1.83676e-05	0.00558724	0.000107054	0.000368307	-8.82949e-05	-0.000258206	-9.95801e-05	-0.000164887	-0.000152152
10339454	1.73711e-05	0.000170057	-0.000166421	6.54958e-05	-7.46545e-05	9.36156e-05	-3.4267e-05	0.00559329	-0.000116147	-0.000102557	2.99019e-06	-8.08093e-05	-7.74306e-05	1.39024e-05	-3.2945e-06
10339455	9.6377e-05	-8.89152e-06	-0.000253899	2.79878e-05	-4.42174e-05	7.7955e-05	6.54537e-06	0.00559394	3.64432e-05	-3.18461e-05	4.32978e-05	-6.23759e-05	0.000130579	0.000133411	0.000209902
10339456	2.59704e-05	4.42108e-06	-0.000168086	-9.16907e-05	-8.0746e-06	-0.000100022	-1.26889e-06	-0.00559612	-4.96956e-05	-0.00014502	7.45434e-05	7.41846e-05	0.000125342	0.000117619	4.78174e-05
10339457	7.42667e-05	-3.31406e-05	0.000212571	0.000150199	-9.04846e-06	-4.1047e-05	5.99723e-05	-0.00559186	6.14712e-05	8.3967e-06	-2.71163e-05	-4.85457e-05	0.000142039	3.8281e-05	1.80197e-05
10339458	-0.00036506	-1.38495e-05	-2.80487e-05	-0.000197057	3.5434e-05	0.000194117	0.000234027	0.00559502	-1.59123e-06	-1.64158e-05	0.000399562	0.000593802	1.48664e-05	4.36312e-05	-0.000455668
10339459	-2.09034e-05	0.000151849	-4.29192e-05	0.00059779	4.65866e-05	-0.000416197	0.000111567	-0.00559151	-0.00032613	-0.000377395	-0.000100844	0.000146133	-5.5271e-05	-3.99898e-05	0.000271452
10339460	-5.77947e-05	-1.8502e-07	-1.88609e-05	-9.19602e-05	-1.91308e-05	5.61106e-05	2.82063e-05	0.0055985	6.74746e-06	1.63659e-05	-9.24516e-05	3.81613e-05	2.31847e-05	8.20184e-05	5.15955e-05
10339461	-0.000116564	7.63755e-05	-1.91736e-05	0.000111562	0.000484739	9.64605e-05	-8.68131e-05	0.00558794	-9.28969e-05	-5.25619e-05	0.00038246	-0.000834428	-0.000138566	-0.0002898	0.000215873
10339462	0.000110202	1.1781e-06	0.000117703	0.00020343	0.000426329	-0.000231855	-0.000175033	-0.00558785	-4.53962e-05	-3.02223e-05	-0.0012617	-0.000343938	-0.000649625	0.000287153	-5.24501e-05
10339463	0.00083208	-0.0010499	-0.000692402	0.00522598	-0.00149936	0.000344457	0.000815809	-0.00564933	0.000631184	0.00130605	0.00147292	-0.000186867	-9.76428e-05	-0.00208199	0.00172155
10339464	-0.000149744	-2.94449e-05	-0.000250689	-0.000381139	0.000173656	-3.66328e-06	2.12798e-05	-0.00559787	0.000367366	-0.000174591	-2.92055e-06	0.000197166	0.00052259	2.29821e-07	-0.000467893
10339465	-0.000610393	-8.14809e-05	0.000154343	4.73202e-05	1.34133e-05	-0.000625715	-0.000162514	-0.00559598	-0.000502994	-0.0029592	0.000387184	0.000438427	-0.00100347	-0.000678887	-0.00117201
10339466	-0.000254971	0.000126782	-0.000186934	-0.000186721	0.000272813	4.72321e-05	-8.99141e-05	-0.00558431	-0.000169697	-0.000587191	-0.000956132	-0.000228943	-0.000175243	-0.000615859	0.000301754
10339467	9.09711e-05	6.90379e-05	0.000113446	2.99471e-05	8.33972e-05	-0.000316214	-7.21631e-05	-0.00559236	-2.98578e-05	-0.000167611	-0.00021174	-1.98304e-05	8.75786e-05	-0.000104806	-2.33427e-05
10339468	0.000177015	-8.96822e-05	-6.96807e-05	-0.000388162	-0.000169512	-4.08331e-05	6.47358e-05	0.00560129	0.000399606	8.34349e-06	0.000133935	0.000880767	0.00150085	0.000852913	-0.000959213
10339469	0.000333517	-1.93725e-05	-6.06158e-05	0.000275887	0.000112461	0.000355686	-0.000362567	-0.00560525	0.000152154	-0.000127615	-8.83106e-05	-8.38397e-05	0.00027797	-0.0010013	-0.000152118
10339470	-3.40737e-05	-8.4324e-05	-9.72048e-05	-0.000321555	-1.66081e-05	-1.30104e-05	3.00798e-05	0.00559379	-0.000100421	8.25341e-05	7.50731e-06	0.000184072	-0.000419311	-0.000164511	-0.00010197
10339471	0.000110968	0.000101771	-0.000176602	-0.000235274	0.000506646	0.000106609	-0.000218538	0.00560236	0.000490034	0.000601399	0.000270852	0.000214101	2.45179e-05	-8.79442e-05	0.000975725
10339472	-0.000735461	-0.000485591	-0.00142274	0.000613566	-0.000513306	8.58307e-05	0.000692113	-0.00559994	-6.57566e-06	0.000144401	-0.000637757	0.0020403	-0.000536394	-0.000904247	0.000373641
10339473	-0.000114305	-9.42567e-05	-0.000159697	-0.000271303	-3.27312e-05	-3.72683e-05	6.2671e-05	-0.00559103	-6.1954e-05	0.000112991	-0.000237816	-3.23992e-05	0.000102173	0.000441253	0.000376703
10339474	-4.32408e-05	-7.26227e-06	-0.000192333	-0.000198473	-0.000348927	0.000379412	0.00021858	0.00559268	-0.000118889	0.000126524	-6.98499e-05	-3.25227e-05	-4.16269e-05	0.00024518	-0.000225065
10339475	0.000215631	-0.000451707	-0.00278632	0.000328808	-0.000282263	0.000637138	-0.00166421	-0.00565779	0.000711122	0.000212877	1.64976e-05	0.000367186	-0.000305989	-0.000508286	6.81272e-05
10339476	4.44636e-06	3.74291e-05	0.000109084	7.2767e-05	2.01249e-05	-0.000284219	0.000384127	-0.00559347	-7.76632e-05	0.000301611	0.000542975	0.000103032	0.000356435	-7.35262e-05	0.000425468
10339477	-0.000131832	-0.000502962	0.000302913	0.000554863	0.000196743	-0.00024775	0.000277431	-0.00560081	0.00026485	0.000172123	-0.000129064	-0.000315211	-0.000900626	-0.000677989	0.000160887
10339478	-9.00695e-05	-7.05854e-05	-0.000361919	-0.000133643	-0.000156701	7.04802e-05	-2.90943e-05	0.00559284	2.62495e-05	-9.93678e-06	-5.58534e-05	0.000189841	0.000586632	0.000139563	-0.000278785
10339479	0.000183138	-0.000290679	0.000113375	0.0019937	-6.65227e-05	0.000172715	-0.000175227	-0.00558986	-0.000107858	-3.13528e-05	-0.00212865	-0.000755088	-0.00124267	-5.06906e-05	0.000767151
10339480	-1.22644e-05	-9.71567e-05	1.30452e-05	0.00023157	-3.02712e-05	7.20326e-05	0.000312464	-0.00559441	7.92098e-05	-3.15137e-05	-5.27297e-05	-0.000107363	-7.09538e-05	0.000172386	-2.33342e-05
10339481	-0.00473594	0.000266945	-0.00257639	0.00353306	-0.000593774	-0.00136376	-0.000764325	0.00558524	-0.00450436	-0.00375658	0.000150713	0.00290165	-0.00306632	-0.00228432	0.00176174
10339482	-0.000163134	0.000273621	-0.000180651	-0.00326374	-0.000253496	-0.00012261	0.000842796	-0.00556185	-0.000467708	2.08064e-05	0.000999442	0.0002402	0.00207856	0.000360109	0.00131145
10339483	-1.65839e-05	-9.72841e-05	0.000186692	-0.000193172	4.12356e-05	-0.000185982	-4.50294e-05	0.00559015	1.01148e-05	8.94705e-05	-2.45615e-05	-0.000168995	-0.000194785	-0.000514727	-0.000375377
10339484	0.000124538	2.4172e-05	0.000103959	-0.000134676	2.55643e-05	-0.000248389	0.000107068	-0.00559402	-3.89222e-05	0.000174487	0.000218551	-4.06168e-05	-9.84215e-05	0.000170105	0.000250838
10339485	-5.33947e-05	-5.35866e-05	0.000115212	-0.00047859	0.000113316	0.000148734	1.53879e-05	0.00560872	4.84331e-05	-0.000803778	-0.000128317	-7.83969e-05	0.00056827	8.35797e-05	-0.000232338
10339486	8.78356e-05	-1.40643e-05	-5.62326e-05	0.000102299	-8.85954e-05	-5.70918e-05	9.94218e-06	-0.00560046	-2.82486e-05	0.000131147	0.000258384	-0.000138779	0.000219918	-0.00034225	0.000239298
10339487	-5.98906e-05	-3.51255e-05	2.44065e-05	8.91652e-05	0.000137512	9.61795e-05	-6.27516e-05	0.00559591	-8.07241e-05	0.000104872	6.40949e-05	3.28196e-05	0.000142262	-7.50815e-05	5.3976e-05
10339488	0.000191664	-2.57238e-05	6.85828e-05	-0.000264098	0.000140529	-0.000165836	-0.000189075	-0.00559694	0.000167004	0.000329824	-5.19597e-05	-0.00012998	0.000146646	-0.000146835	2.30046e-05
10339489	0.000175383	0.000173261	-7.67708e-05	0.000544245	-6.97703e-06	5.6315e-05	0.000168593	-0.00559545	-6.84116e-05	0.000174965	2.66155e-05	-5.02748e-06	0.000440379	0.00019952	0.000278433
10339490	8.46747e-05	4.15869e-07	0.000153241	0.000408988	0.000129614	5.91744e-06	-0.000181824	-0.00559497	-6.07595e-05	-0.00022177	-0.000617913	-0.000484225	0.000219244	-0.000754173	-6.441e-05
10339491	-2.56585e-05	-5.9171e-05	0.000358739	6.52987e-05	-7.25153e-05	-3.28114e-05	-0.000249954	-0.00559272	1.60122e-06	-0.000179647	3.66377e-05	0.000147135	1.50952e-05	-1.83265e-05	-2.33476e-05
10339492	0.00136456	-0.00077161	0.000295133	-5.14289e-05	-0.0005661	-0.000269881	-0.000382752	-0.00559015	3.66984e-06	0.00037779	0.000642039	-0.000818163	0.0020418	-0.0011992	0.0021151
10339493	-5.78833e-05	-4.26343e-05	-2.83697e-05	0.000110477	2.18783e-06	5.61428e-05	-2.35644e-05	0.00559552	3.47129e-06	-1.56929e-05	-3.36499e-05	9.97315e-06	2.89973e-05	2.95616e-06	2.33355e-05
10339494	5.10351e-05	-4.12959e-05	6.26168e-05	1.36629e-05	6.56235e-06	-3.27075e-05	-0.000140946	0.00559556	7.56561e-05	2.42199e-05	-8.98022e-05	-1.69423e-06	-0.000251161	-1.57686e-05	5.92866e-06
10339495	0.00032927	-2.2798e-05	0.00072066	0.000103998	-3.36675e-05	7.77915e-05	-0.00013675	-0.00558524	-6.74864e-05	-0.000218714	9.98695e-06	8.48054e-05	6.01528e-05	-1.60937e-05	8.63337e-05
10339496	-8.76464e-05	-0.000157969	0.000435723	3.77113e-06	-3.09448e-05	-0.000178263	0.000221942	-0.00559106	0.000139017	-0.000601038	0.000419508	-0.000502804	-0.000322526	-0.000147506	0.000234672
10339497	-0.000184591	7.30993e-05	-0.00102903	5.16353e-05	0.000243911	-0.000268732	0.000387678	0.00558453	0.000115719	0.000452462	-0.000157551	7.92791e-05	-0.000121538	-1.24342e-05	2.86142e-05
10339498	0.000450963	-0.000179048	-0.000299567	-0.000190509	-1.39469e-05	-0.000352486	-0.000632791	0.00557146	0.000490721	0.000696176	0.00108353	0.000322433	2.0296e-05	-0.000345955	-0.000162658
10339499	0.000415079	8.07427e-05	-0.000208397	0.000599608	-0.000249339	-0.000188957	-0.000119372	-0.00560551	-0.000100612	3.92147e-05	-0.00112479	-0.000271084	0.000269038	-0.00113064	-0.000595367
10339500	-0.000104647	-1.41594e-05	0.000100787	0.000146319	9.56306e-05	7.28662e-05	2.75222e-05	0.00559175	-6.99151e-05	0.000120586	0.00023637	-0.000193004	-0.00022491	8.86763e-05	-7.81933e-05
10339501	3.55511e-05	7.75209e-05	-8.96013e-05	9.03227e-05	1.88319e-06	0.000159385	-3.10827e-05	0.00559123	0.000100314	0.00027748	0.000271221	-9.92873e-05	-0.00017524	-5.91579e-05	0.000286563
10339502	-0.000268135	-8.52627e-05	-0.00119978	-0.000503829	-0.000517463	0.000259845	0.000377933	0.00557461	0.000419999	0.000859441	-0.000267559	-0.000517916	0.000388218	7.71667e-05	-9.13721e-05
10339503	0.00123434	-0.000207465	-0.000433014	-0.000373789	-0.000379743	-0.000793384	-0.000180598	-0.0056263	-0.000108523	9.57251e-07	-0.00107151	-0.000615875	-0.00077833	-0.00134785	-0.00136819
10339504	0.000354155	0.000246859	-0.000160908	0.000121952	0.000102021	0.000651378	-0.00051867	-0.005594	-5.51602e-05	-0.000277965	-0.000642437	1.3448e-05	0.00111568	-0.000526787	-0.000176558
10339505	2.18843e-05	-8.08888e-05	-4.22836e-06	-0.000197094	5.00884e-05	0.000196875	-4.05379e-05	-0.00559442	0.000132912	-1.3917e-05	-1.8613e-05	0.000106986	0.000292208	0.000166305	-0.000134922
10339506	2.59245e-05	9.56232e-05	-0.000228853	-7.1942e-05	-0.000176507	5.81973e-05	0.000147986	0.00559584	1.65016e-05	9.12145e-05	8.42042e-05	0.000157633	8.89265e-05	0.000205579	4.63061e-05
10339507	-0.000185323	-8.28954e-05	0.00060812	-0.000398054	7.5456e-05	2.79264e-05	0.0001471	-0.00559756	-0.000375058	0.000100141	0.000567541	-0.000649759	-0.000213762	-0.000327658	0.00057832
10339508	-0.00143628	0.000576022	-0.00214309	-0.000648544	0.00100417	0.00023808	-0.000998554	0.00563173	-0.00313754	-0.00172745	-0.00526682	-0.000219639	0.00335179	-0.00103122	0.000796622
10339509	2.25476e-05	8.4323e-05	-0.000186334	-7.371e-05	-3.77861e-05	9.8052e-05	-3.42083e-05	0.00559115	-3.58726e-05	0.000553527	2.32243e-05	4.73755e-06	0.000370453	0.000204419	3.13244e-06
10339510	-0.000190275	-5.52048e-05	2.17867e-05	6.6667e-05	0.000109141	0.000147686	-7.87164e-05	-0.0055938	-2.75455e-06	-8.45442e-05	0.000104819	7.97511e-05	0.000215838	7.96237e-05	0.000141428
10339511	0.0245333	0.000364971	0.00252479	0.0262165	-0.0204081	-0.0285166	-0.0160218	0.00709389	-0.0247117	-0.0661205	0.0355185	0.0152086	-0.0232518	0.0372681	0.0882891
10339512	0.000292903	0.000108997	0.000293894	0.000156825	0.000251601	0.000258038	-0.000100052	-0.00558363	3.74508e-05	0.000620214	-0.000409351	-0.00016515	-0.000404876	-0.000413306	0.0012493
10339513	9.04291e-05	6.08041e-05	-0.000106546	-0.000129654	1.27883e-05	2.92565e-05	1.47065e-06	-0.00559853	-4.37557e-06	0.000177963	-0.000123397	-4.11609e-05	-0.000137869	-5.03689e-05	-1.07255e-05
10339514	-7.04789e-05	3.45181e-05	-1.38798e-05	0.000192726	4.50977e-05	1.07992e-05	5.02878e-05	-0.00560143	-6.45171e-05	-0.000133617	0.000447296	-0.000126525	6.42712e-05	0.00013961	1.6898e-05
10339515	-1.77211e-05	-0.000166473	1.23451e-05	0.000202415	-6.88031e-05	4.3219e-05	-0.000387348	0.00559643	-7.22093e-05	0.000346879	-0.000682253	-8.08919e-05	-0.000182674	-6.69861e-06	0.000239288
10339516	-1.67764e-05	-0.000104218	-1.98852e-05	9.91795e-05	-3.33104e-05	5.19419e-05	-0.000484514	-0.0055935	0.000215892	0.000460193	-0.000503693	0.000223798	0.00134918	0.000462042	-0.000381807
10339517	-2.96145e-05	-2.33968e-06	-6.82602e-07	-0.000153669	1.90911e-05	-0.000154508	-6.06313e-05	0.00559602	-4.23025e-05	-0.000100607	0.000292947	0.000145682	2.40906e-05	5.86541e-06	3.96809e-08
10339518	0.000100059	-1.49289e-05	-0.000919775	3.42424e-05	-2.07839e-05	-1.99723e-05	-0.000652672	0.00557676	-7.13413e-06	1.14375e-05	-7.78182e-05	0.000208925	-0.000115663	-0.000105782	2.45003e-06
10339519	-0.0321431	-0.0293764	-0.0544002	-0.0151538	0.000389559	0.0099605	0.00406738	-0.00600135	-0.00305828	-0.0614771	-0.0392491	0.00570462	-0.00905295	-0.0432119	-0.014586
10339520	-2.34048e-05	4.31187e-05	4.98806e-05	7.78352e-05	3.75999e-05	1.76179e-05	-0.000116282	-0.0055968	1.21307e-05	-0.000253772	-3.73499e-05	-8.43557e-05	0.000101032	-0.00019722	-0.000186973
10339521	1.53884e-05	-3.07792e-05	-1.86573e-05	0.000149598	2.00191e-05	-3.22637e-05	-9.59858e-05	0.00559009	-7.20239e-05	0.000206605	-1.60966e-05	-0.000113271	-0.000368622	-0.000148946	2.69134e-05
10339522	-9.72479e-05	-7.06227e-05	-0.00036921	-0.000164966	-0.00051594	0.000352427	0.00019978	0.00558673	-0.000133923	-2.54352e-05	0.000142045	-4.27529e-05	3.62123e-06	-8.79479e-05	-0.000261792
10339523	2.94429e-05	1.56059e-05	0.00022754	-2.77463e-06	0.000206124	-5.7573e-05	-0.000146859	-0.00558666	0.00025944	0.000113529	-7.18128e-05	0.000166509	3.5993e-05	1.49341e-05	0.000427847
10339524	0.00042665	0.000453039	4.62906e-05	-0.000726647	-0.00022527	-0.00014405	0.000104146	0.00559772	0.000316978	7.91918e-05	-0.000308402	-0.000426095	0.000608997	-0.000537884	-0.000419622
10339525	0.000152312	0.000122975	-8.68944e-05	0.000344855	-0.000427741	-0.000501649	9.04869e-05	0.00559625	-0.000304934	-0.000970543	0.000627413	4.38875e-06	0.000662895	0.000142588	0.000305222
10339526	0.000201616	-0.000931305	0.000869275	0.00179409	-0.000143469	0.000594644	-0.000681093	-0.00557772	0.000412539	-0.000206571	-0.00148936	-0.000173346	-0.00023299	0.000153572	0.000372821
10339527	8.27894e-06	1.01801e-05	-0.000135439	3.12344e-05	-4.39076e-05	2.21428e-05	2.03844e-05	0.00559292	3.50489e-05	4.24043e-05	9.8798e-06	3.36935e-05	-1.77898e-05	2.77093e-05	-4.8675e-05
10339528	3.34924e-05	2.2198e-05	-0.000115902	-0.000105535	7.62385e-07	-3.84704e-05	2.68223e-05	-0.00559857	-7.62405e-05	3.08933e-05	0.000158553	0.000190301	0.000176918	3.30753e-05	-0.000111639
10339529	-0.00021606	-0.00013193	-0.000133973	0.00105017	0.000610718	-0.000345984	-0.000313599	0.00558769	0.00038896	-0.000344483	0.000637799	0.000863786	-0.00108577	0.000207968	-0.00041467
10339530	-0.00068802	-0.000196907	-0.000238262	7.98836e-05	-0.000111304	0.000421184	0.000217067	0.00559106	6.77793e-06	0.00013574	0.000138845	-9.60665e-06	0.000503227	0.000112817	-4.54429e-06
10339531	0.000131446	-6.0057e-05	-0.000149784	0.0005008	2.12007e-05	-0.00018748	-0.000426132	0.00559729	-0.000151036	9.85632e-05	-0.00062312	0.000339126	0.000154018	-0.00035827	1.57501e-05
10339532	0.00356746	0.000390519	-0.00337365	-0.00606618	-0.00178985	-0.00279004	-0.0023812	-0.00562574	-0.00309406	0.00107383	0.000378801	0.00139297	0.00740525	0.0132898	-0.00200993
10339533	-0.000124213	-3.70459e-05	-0.000206382	0.000154173	-4.04816e-05	-9.51202e-06	7.22953e-05	0.00559254	-4.93399e-05	-0.00014039	-5.7167e-06	5.04608e-05	-0.000163848	0.000114054	-0.000143636
10339534	-0.000553149	-0.000886474	-0.000420779	0.000431914	-0.000313689	0.000722355	0.000214274	-0.0055926	0.000241139	0.000362396	-0.0011333	0.00113037	-0.000883927	0.000586512	-0.000385548
10339535	0.000599248	7.77006e-05	0.000743796	-0.000798005	-0.00022936	-0.000532455	-0.000131862	0.00558811	0.00109038	0.000127513	0.0004457	-0.000584611	-0.000600417	-0.000330537	-0.000562099
10339536	-8.28946e-05	-5.51096e-05	2.74365e-06	-1.85088e-05	6.74488e-05	-0.000102395	-1.23949e-05	0.00560502	-6.55834e-05	-0.000196719	-0.000490632	0.000180699	0.000134509	0.000123152	3.48269e-05
10339537	0.000179552	-0.000366222	-0.00039523	0.00103359	-0.000145022	0.000169142	-7.14457e-06	0.00554424	-0.000925047	-0.000140746	0.0016085	0.000284338	-0.00342333	-0.000463071	-0.000420545
10339538	0.000176231	-3.73797e-05	3.62316e-05	0.000718859	-0.000133621	9.69452e-05	2.04722e-05	0.00558412	9.69229e-05	0.000519213	-0.000160493	-0.000275314	-0.000486638	-0.000326267	-2.36213e-05
10339539	0.000253837	0.000304096	0.000310521	-0.000924675	2.97527e-05	-0.000381227	8.84041e-05	-0.00560781	0.000441544	0.00113444	-0.000122943	0.000117175	0.000146589	-0.000632979	-0.001204
10339540	5.02699e-05	8.1151e-05	0.000184942	0.000144223	-1.28954e-05	-2.35082e-05	-1.65477e-05	-0.00559273	-0.000185814	-0.000222767	1.87941e-05	7.80612e-05	3.35367e-05	-0.000364317	9.813e-05
10339541	-4.00474e-05	-7.46869e-05	-0.000354908	0.000123368	-9.18189e-05	0.000340096	-7.14677e-05	0.00559172	-6.16784e-05	-8.51378e-05	-0.000219757	5.07147e-05	0.000117855	2.18608e-05	-2.2456e-05
10339542	0.00103588	0.000301608	0.00026796	0.000382618	-0.000151397	-0.00104057	-0.000388959	-0.0056032	-0.000185314	0.000522815	0.000298731	-0.000267414	0.000205363	-0.00094924	0.000220161
10339543	-9.4766e-06	-0.000323459	5.93459e-05	0.000200587	4.13186e-05	-0.000433158	4.06443e-05	0.00560266	6.47003e-05	0.000109656	4.49934e-05	-0.000173802	0.000312233	0.000338013	0.000751587
10339544	-0.000136505	-0.000138562	8.10941e-05	-0.00090951	-7.0377e-07	-0.000311428	-0.000275447	0.00560653	4.14918e-05	-0.000528663	-0.000512306	0.000235632	-0.000149147	-0.000189769	-0.000442821
10339545	-0.000143277	-6.48943e-05	0.000828474	0.000788349	0.000123416	0.000349116	-3.59539e-05	-0.00558819	0.000148635	0.000645259	-0.000286536	0.000161481	1.68709e-05	-2.25972e-05	0.000187932
10339546	2.25158e-05	8.18799e-05	-0.000296287	0.000143993	7.69107e-05	-4.29725e-05	-6.53933e-05	0.00558645	-7.45419e-06	0.000290124	7.47409e-05	9.15827e-05	-0.000381622	2.69591e-05	-3.37695e-05
10339547	0.000131441	1.54117e-05	-2.23356e-05	0.000430993	-4.89907e-05	0.000104501	-1.82666e-05	0.00559247	0.00014567	0.000369673	0.000176129	0.000264284	0.000364909	0.00010783	-5.76731e-05
10339548	-4.16824e-05	-3.52326e-05	-0.000119837	-1.84015e-05	5.74764e-05	6.39062e-05	9.71511e-05	0.00559731	-0.000101	-1.99217e-05	2.6307e-05	0.00015415	-2.53812e-05	0.000456285	-3.65045e-05
10339549	7.16447e-05	3.51954e-05	2.84551e-05	0.000124866	-8.10784e-05	-0.000306556	0.00019786	-0.00559752	4.31388e-05	7.99187e-05	-3.8757e-06	2.34395e-05	-2.13593e-05	-2.39458e-05	-0.000179994
10339550	0.000293009	0.000170406	-4.04091e-05	-0.00318816	-0.000962259	-0.00130088	0.000666193	-0.00565135	-0.000232516	-0.000364361	0.00467282	0.00282672	-0.00217159	4.20592e-05	-0.00281656
10339551	-0.000203794	0.000444212	0.00030744	9.48389e-05	-1.02131e-05	-0.000165082	0.00192785	0.00561903	-0.000492249	-0.000237881	0.000128988	-0.000118557	-0.00111243	0.000537436	0.000605314
10339552	5.37909e-05	3.59988e-05	1.95914e-05	6.32624e-06	-5.29159e-05	-5.59301e-05	7.66459e-05	-0.00558918	-7.54383e-05	-0.000235896	-7.58428e-05	2.9902e-05	0.000158307	0.000258964	0.000235425
10339553	-0.000120774	-9.67521e-07	-0.0006585	1.06938e-05	-1.18948e-05	-6.4939e-05	-0.000931003	-0.00561567	1.53132e-05	-0.000377311	-8.779e-05	-0.000221008	-0.00022143	0.000126731	-0.000257033
10339554	6.76596e-05	5.04158e-05	-6.76325e-05	2.6885e-05	-4.36631e-05	0.000109517	2.39399e-05	0.00559331	3.91189e-06	6.4731e-05	0.000151179	3.76206e-05	7.97457e-05	-0.000179693	-7.03775e-06
10339555	8.28084e-06	1.24319e-05	4.21698e-05	-4.0004e-05	4.05104e-05	-7.93064e-05	8.436e-06	-0.00559579	-1.5951e-05	-2.97973e-05	5.58401e-05	4.8458e-05	-0.00015585	1.50482e-05	-3.46234e-05
10339556	-0.000194108	-0.000108511	9.49022e-05	-0.000144006	0.000213085	0.000346679	9.76538e-05	0.00559436	0.000124885	6.02255e-06	0.000125053	6.26024e-05	-0.00021601	-0.000312762	-9.02109e-05
10339557	-0.000719722	0.000207144	0.000146942	-0.000301878	0.000759105	-9.47361e-05	-0.000904228	0.00559236	0.000399584	-0.00049487	-0.000428946	-0.000305407	-0.0014416	-0.000415946	-0.00052557
10339558	0.000457312	0.000805589	-0.00100728	0.00119966	0.000137056	-0.000145941	-0.000265806	0.00557707	0.00035097	-0.000304408	0.000248489	-0.000177407	0.000660907	0.00113705	-0.000939484
10339559	3.37272e-06	3.065e-05	-9.73718e-05	-5.27802e-05	-0.000113189	1.52599e-05	-0.000142574	0.00558628	6.17693e-05	0.00023455	0.000132024	-0.000153394	-0.000240876	4.41637e-05	-0.000235384
10339560	-4.14087e-06	1.99585e-05	0.000121633	0.000148728	-3.72716e-05	2.22723e-05	6.0917e-05	-0.00559736	7.34416e-05	-7.16048e-05	7.92335e-05	-0.00020158	-0.000137212	-1.93199e-05	-0.000103293
10339561	-1.1256e-05	0.00015219	2.92162e-06	-5.99662e-05	-1.47249e-05	0.000125353	-1.0562e-05	0.00559619	-2.68866e-05	-4.93404e-05	-5.28985e-05	-0.000175441	0.00018272	-0.000234273	-3.70867e-05
10339562	-0.000258596	-0.000459511	0.000352274	-0.000378545	1.06709e-05	-0.000131101	0.000292468	0.00560061	0.000335338	9.01496e-05	0.00020582	-0.000187418	5.76173e-05	-5.65327e-05	-6.77892e-05
10339563	3.4332e-05	3.13491e-05	3.18902e-05	-0.000125856	1.13471e-05	5.32371e-05	2.653e-05	-0.005597	-7.77798e-06	5.10126e-06	5.34474e-05	-4.96966e-05	1.98925e-05	-4.49686e-05	-7.44394e-05
10339564	7.32585e-05	-2.15375e-05	0.000159106	-0.000127291	-3.14388e-05	3.19041e-05	3.53114e-05	0.00559564	0.000135216	0.000270923	-0.000128607	-0.000103192	-6.48487e-05	-0.000217188	-7.01403e-05
10339565	0.000318721	0.000219334	-0.00210709	0.000181264	-0.000384467	-0.000114718	-0.00287844	-0.00565069	-4.08171e-06	-0.00177318	0.000902973	0.000803522	-0.00121148	0.000467318	-0.000223021
10339566	-0.0508641	-0.937542	-0.019095	-0.034027	0.0038492	0.0639703	0.0741549	0.0022888	0.0193414	-0.00732551	0.00757417	0.0269388	-0.0252352	-0.0437152	0.0286235
10339567	0.000127027	-3.16835e-06	0.000184556	-4.02157e-05	8.95955e-05	0.000156789	-0.000118433	-0.0056023	3.34209e-05	0.000264281	-6.83217e-05	-0.000475261	0.000172873	-0.000357856	-0.000190954
10339568	-0.000149777	9.69968e-06	-3.18568e-05	0.00059883	0.000101458	0.000234587	6.42903e-05	0.00559512	4.03485e-05	-9.90436e-05	1.7795e-05	2.06726e-05	-5.96602e-05	-0.000372507	0.000224754
10339569	-7.04575e-05	8.87368e-05	-0.000126604	-1.81576e-05	-0.000108408	-5.26258e-05	-7.44405e-05	0.00559514	-0.000201234	4.71336e-06	9.7524e-05	5.72845e-05	0.000107985	-0.000110545	0.000204835
10339570	4.95733e-06	-0.000121679	6.33708e-05	0.00045954	0.000152858	4.48073e-05	1.65231e-05	-0.00559819	-0.000102224	-0.000139954	0.000523718	0.000223113	0.000374538	-0.000395685	0.000186908
10339571	-6.8883e-06	3.93372e-05	8.46793e-06	-0.000988326	2.24401e-05	8.97841e-05	-5.31724e-05	-0.00559758	-0.000200644	-0.000296265	0.000390997	0.000253929	0.000455606	0.000448693	-0.000733598
10339572	0.000124962	0.000109416	-3.92804e-05	0.000152477	-0.000114603	2.34267e-05	8.31153e-05	-0.00559738	2.70339e-06	0.000207674	-6.44429e-06	0.000118363	-7.41752e-05	0.000222788	4.86964e-05
10339573	-0.000951488	-0.00183365	-0.00287153	0.00479395	0.000429388	0.000512964	0.00150832	-0.00559394	0.000878553	-0.000936478	-0.00495513	0.00196183	-0.00209844	-0.00110412	0.000513246
10339574	-0.00782171	-0.000967003	-0.0148691	0.0055424	0.00317754	-0.000921005	-0.00473229	0.00531869	-0.00930542	0.00674529	0.00546829	0.00617286	0.00393072	0.0193839	5.34712e-05
10339575	-1.70921e-05	-4.45881e-05	-3.59076e-05	0.000232349	7.01622e-05	0.000135432	0.000523685	-0.00559062	-0.00022739	-0.00031565	8.05446e-05	0.000437809	0.000452798	-6.82836e-05	-0.000247863
10339576	-0.000172677	-0.000162435	-0.00134799	-0.00165188	0.000554863	-0.000736344	-0.00120324	0.00557216	0.000105777	0.00167663	0.000104645	-0.000168895	0.00120581	0.000517927	0.000112004
10339577	-0.000644462	-9.09172e-06	0.000593333	-0.000770789	-9.48059e-05	0.000324879	-0.000288556	0.00558961	0.000795649	-2.92848e-05	0.000521051	-0.001517	-0.000539848	-0.000262609	-5.20252e-05
10339578	0.000337422	0.00165639	0.000428289	0.00197094	0.00138408	-0.00166962	-0.00325456	-0.00561682	0.000698803	0.00380745	-0.000185131	-0.00194513	-0.00125188	0.00423931	0.00179237
10339579	-0.000625695	8.68936e-05	-0.000901574	-0.000343971	0.000338788	0.000395827	0.00133624	-0.00560866	-0.000937659	0.000507034	0.000321062	7.75437e-05	-0.00563921	-0.00188911	0.0028151
10339580	5.38171e-05	2.25928e-05	5.07147e-05	-0.000202284	-5.78062e-06	2.13711e-05	-5.47205e-05	0.00559366	-3.33366e-06	0.000137342	-8.52983e-05	-0.000127689	-0.000222951	-3.58615e-05	-0.000175691
10339581	0.000218106	0.000221981	2.81026e-06	-0.000217011	-8.01087e-05	-0.000300961	-3.81868e-05	-0.00559385	-0.000250957	-0.000169894	-7.37723e-05	7.74947e-05	0.000350489	-0.000439548	-7.61331e-05
10339582	-0.00999434	-0.00523206	0.0147494	-0.00621134	0.00550928	0.0083523	0.0101231	0.00595888	-0.000772722	-0.0112643	-0.0217533	-0.00754464	0.00319366	-0.00990783	-0.0136103
10339583	0.000970035	-0.000578249	-0.000485688	-5.62181e-05	0.00262704	-0.000387481	-0.000471794	-0.00560372	0.00170706	0.00149102	0.000204491	0.000321278	-0.000116488	0.00256714	-0.000502142
10339584	1.71443e-05	-1.47985e-05	-6.3089e-05	-6.54139e-05	-1.16005e-05	0.000119995	-0.000116876	0.00559029	0.000119232	0.000206957	1.39587e-05	-0.000152811	7.68383e-05	-6.2645e-06	-0.000183123
10339585	-2.14773e-06	-1.19281e-05	4.00386e-05	0.000200346	9.12163e-05	9.87375e-05	-0.000265712	-0.00559402	-3.83384e-05	-0.000450179	-0.00056315	-0.000125132	1.23058e-06	-0.000129966	-0.000150247
10339586	1.65597e-05	7.24816e-05	2.44642e-05	2.8173e-05	-7.47469e-05	3.97478e-05	2.09196e-05	0.00559133	3.39027e-05	0.000183909	7.40307e-05	5.24487e-05	0.000188211	2.57522e-05	-0.000384832
10339587	-8.7317e-05	3.98703e-05	8.59164e-05	0.000119831	9.65811e-05	2.63916e-05	-0.000144248	0.00559381	0.000125575	3.3432e-05	-0.000241514	0.000100121	-0.00022053	-0.000403081	-0.000251165
10339588	6.52235e-05	2.67322e-05	2.81919e-06	2.34342e-05	-3.7718e-06	-0.000108492	2.51996e-05	-0.00559384	-7.18858e-06	-5.06205e-05	-5.48907e-05	-3.04624e-06	3.30466e-05	9.87709e-05	3.68427e-05
10339589	0.000317036	5.27903e-05	-0.00155026	-0.00041939	-0.000980341	-4.39062e-05	-1.27242e-05	-0.00560499	-0.000192923	-0.0005222	-0.000417127	0.000689195	0.0012792	8.04998e-05	0.00016505
10339590	2.66325e-05	1.03422e-05	-1.18838e-05	-2.07371e-05	-4.99968e-05	3.52393e-05	3.73311e-05	0.00559481	-5.68115e-06	4.91282e-06	0.000201193	-0.000138831	0.000121066	5.78037e-05	0.000103123
10339591	0.000101834	5.27003e-06	3.70614e-06	-0.000186342	-5.41323e-05	3.36683e-05	-0.000172154	0.0056033	5.15068e-05	-0.000140209	-0.000153936	-0.000799209	1.6077e-05	-3.44468e-05	0.000666067
10339592	0.00352588	0.000488015	-0.00139699	-0.00055902	-0.000857224	-3.4884e-05	-0.000825558	-0.00564651	0.00292112	0.00218899	0.00211967	-7.66039e-05	-0.00114793	0.0019016	0.000810815
10339593	-1.33976e-05	8.05495e-05	-9.6712e-05	-9.36802e-05	1.05899e-06	-0.000537533	2.86786e-05	0.00561224	-0.000387943	-0.000852636	-0.000405779	0.000197515	0.000549309	0.000248121	0.000287756
10339594	-0.000109884	-6.22863e-05	0.000205771	0.000198427	1.37552e-05	0.000162346	1.96617e-05	0.00559294	-7.597e-05	0.000179013	0.000259232	5.03763e-05	-0.000466108	-0.000256007	0.000121284
10339595	-0.000355734	-0.000100427	-0.000425781	-0.000136579	-0.000153453	0.00016932	9.59645e-05	0.00557837	-5.86489e-05	0.000584164	0.00054241	-0.000359625	0.000272051	-0.000298551	0.000129275
10339596	8.19254e-05	5.19628e-05	-0.000149782	-1.82992e-05	-3.5683e-05	0.000223097	2.95171e-05	0.00558506	0.000174631	0.000260628	0.000410472	-0.000248241	-0.000468409	7.06378e-05	1.71895e-05
10339597	9.00367e-05	-9.92714e-05	-0.000111799	0.000509759	-0.000194664	4.67214e-05	0.000183487	-0.00559451	-0.000191882	-0.000335562	-0.000173447	-0.000148392	-7.64084e-05	-4.45533e-05	0.000203486
10339598	8.87714e-05	-1.12617e-05	3.21536e-05	-0.000105828	-3.26453e-05	0.000204681	3.27344e-05	-0.00560109	2.05361e-06	0.000388435	3.40624e-05	-0.000186704	0.000305394	-0.000162274	-0.000158384
10339599	-5.28851e-05	4.04795e-05	4.63807e-05	5.74173e-05	-6.09831e-05	3.16157e-05	3.64599e-05	0.00560053	-5.94556e-05	-7.79657e-05	-4.61758e-05	0.000429683	0.000105895	7.75666e-05	-0.000116347
10339600	-0.000210893	5.01311e-05	-0.000172683	5.99651e-05	3.05703e-05	-2.61352e-05	0.000128684	0.00559813	-5.74745e-05	-0.000322139	0.000124719	-3.44159e-05	-0.000206945	0.000241172	0.000143646
10339601	0.000148991	3.84231e-05	-4.52689e-05	-0.000141183	-3.66217e-05	-6.64006e-05	0.000123742	-0.00559629	-4.3584e-05	0.000106175	0.000161486	-7.04709e-05	-5.33028e-05	0.000193163	0.000102959
10339602	-2.91153e-05	6.94987e-05	0.000271225	1.95463e-05	0.000121805	-8.99191e-05	-5.7766e-06	-0.00558642	8.70833e-05	-0.000250752	-0.000238548	-5.23328e-05	0.000835484	0.000247753	-0.000318894
10339603	-0.000491936	9.12599e-05	0.000661435	-0.00742842	0.000683112	-0.00382251	-0.0025178	-0.00560282	-0.000484567	-0.00161324	0.00577962	0.00252094	0.00229553	0.00438081	-0.00300999
10339604	-2.78084e-05	-3.36384e-05	0.000165191	1.22827e-05	-6.80098e-05	-1.46528e-05	4.71388e-05	-0.00559159	4.41912e-05	-0.000115071	-0.000198224	-0.000117561	0.00018478	-0.000263973	-6.43583e-05
10339605	-0.000768952	-0.000555383	-0.000400718	-0.00211074	0.000332023	0.000821469	0.000602734	0.00560157	0.00174378	-0.00121828	0.00169268	0.0011305	5.17202e-05	0.00114889	-0.00137189
10339606	-0.000421258	-0.000292767	-7.93419e-05	-0.00017019	0.000223074	-0.000434118	-0.000316864	0.00560398	2.3456e-05	0.000109216	-0.000718264	0.000683135	-0.000420475	0.00075547	-0.000264089
10339607	-5.83807e-05	3.36537e-05	-1.93194e-05	-0.000109629	0.000112853	0.000119254	-0.000133451	0.00559415	7.86764e-06	0.000155194	2.08984e-05	-9.78447e-05	-3.01468e-05	3.87991e-06	5.55937e-05
10339608	2.29627e-05	0.000406849	-0.000560873	4.87714e-05	-3.33126e-05	0.000222976	-0.000123933	0.00556001	-0.000117081	5.50444e-05	0.00269828	0.000291969	-0.000128005	-0.000483501	-0.00034904
10339609	0.0557032	0.0615206	-0.0683079	-0.0772694	-0.0407857	0.0365704	-0.00801199	-0.00730384	0.0166597	0.0531576	0.0120715	-0.00767558	0.0334878	0.0876445	-0.0570542
10339610	-3.69252e-05	3.99138e-05	-0.000166594	6.83794e-05	9.31539e-05	4.06735e-05	-6.41701e-05	0.00559487	-1.91478e-05	0.000213469	-0.000119979	-0.000109314	0.000197821	0.000402499	0.000117444
10339611	0.000194989	9.31654e-05	-5.68627e-05	-0.000188597	-0.00023158	-5.29386e-05	0.00015215	0.00559149	-0.000198953	-1.41985e-05	0.000325395	8.99648e-05	0.00012484	-0.000330391	-0.00033867
10339612	-0.000179011	-0.000181706	-0.000288742	-0.00121461	-2.88154e-05	7.57629e-05	8.57364e-06	0.00560213	0.000159563	0.000122059	-0.000410874	0.00032302	-6.96614e-05	-0.000206009	-0.000186261
10339613	-5.98799e-05	-5.67101e-06	3.96303e-05	0.000300257	3.72554e-05	1.69659e-05	2.32927e-05	0.00560688	9.38276e-05	-0.000212116	-0.000302088	0.000145181	0.00062879	0.000215938	5.93066e-05
10339614	0.000132637	3.1221e-06	7.2464e-05	-0.000562334	-4.81791e-05	-3.49734e-05	0.000159413	-0.00559238	-9.00797e-05	0.000112159	0.000281364	0.000135534	0.000429406	0.000266549	-0.00016023
10339615	3.65175e-05	-7.36297e-05	9.40096e-05	-6.54112e-05	-9.03398e-06	-9.09016e-05	-9.66458e-06	0.00559309	6.2009e-06	4.99651e-05	1.83447e-05	-0.000172642	-5.66677e-06	-0.000289601	-0.000173881
10339616	0.000185299	-1.52064e-05	-0.000298815	0.000260091	0.000161992	-0.000279613	0.00145299	-0.00559312	0.000407075	-0.000908687	0.00281502	0.000328689	-0.000191369	0.000397452	0.000451983
10339617	0.000125966	0.000403263	-0.000335567	-0.000271292	-0.000182576	0.000549913	0.00031424	0.00560252	-2.04294e-05	-0.000296927	0.000594942	-0.000583244	0.000912513	0.000514653	0.000670127
10339618	0.000141205	0.000109043	-0.00010692	0.000438946	-6.76544e-05	-0.000173041	-0.000384058	0.0055917	-3.23819e-05	0.000396944	-0.00010639	5.59262e-05	0.000254767	-0.000589085	0.000327843
10339619	0.000118367	1.84262e-05	8.19521e-05	4.35194e-05	3.89324e-05	0.000108351	-1.91562e-05	0.00558873	3.81647e-05	0.000204646	0.000100678	-0.000143898	-0.000105318	-0.000468759	-0.000291635
10339620	2.17676e-05	7.33872e-05	2.41594e-05	1.18218e-05	5.98308e-06	0.000222654	-0.000165843	0.00558154	6.773e-05	0.000333981	0.000862485	0.000182813	8.46845e-05	-0.000769216	-0.000300399
10339621	-8.63811e-05	-4.7368e-07	1.96581e-05	-5.63881e-05	-5.60045e-06	-1.56466e-05	1.1822e-05	0.00559923	-6.31287e-05	6.2763e-05	-6.71444e-05	-8.42738e-06	0.000208376	0.000266886	3.74176e-05
10339622	-1.04563e-05	5.72247e-06	-0.00029072	0.000118769	-8.96041e-05	6.64597e-05	-3.02334e-05	0.00559573	-8.00827e-06	-0.000112106	0.000192602	0.000192133	0.000334755	0.000354795	0.000199594
10339623	2.3012e-05	1.00941e-05	-2.06399e-06	-3.31841e-05	-2.65779e-05	-3.29523e-05	1.15916e-05	-0.00559562	4.9556e-05	-5.10317e-05	-1.01205e-05	3.00677e-05	0.000311326	3.90292e-05	-0.000200704
10339624	-0.000117814	8.4267e-05	0.000138312	-8.61348e-05	4.3117e-05	0.000271935	0.000156175	0.00559924	0.000156114	7.49403e-06	-8.25533e-05	-0.000203574	-0.000128532	-0.000302117	3.20186e-05
10339625	-0.000187617	-3.04315e-05	-0.000296894	0.000226955	6.39009e-07	0.000543318	0.000162886	-0.00559342	0.000278938	0.000346728	-0.00100747	-0.000272067	-0.00103557	0.000241262	0.000449467
10339626	-4.79439e-05	6.68484e-06	-7.68456e-05	-0.000233294	-9.98964e-06	3.8561e-05	-5.42758e-05	0.00559509	4.96948e-05	0.000141311	-0.000129675	5.64665e-05	-2.75675e-05	-0.000125014	-8.09041e-05
10339627	-7.34987e-05	3.6695e-05	-0.000291986	-6.14282e-06	0.000110149	-2.55666e-06	-0.000107708	0.00559366	1.32505e-06	-3.15334e-05	-0.000126269	-4.21174e-05	-0.00022046	-2.48874e-05	0.00022025
10339628	0.000181495	-0.00011037	0.000361746	-0.000386432	-9.57269e-05	-0.000210369	4.92855e-05	-0.00558847	2.9261e-05	-9.86886e-05	-3.41007e-05	0.000163387	-0.000244724	-6.20298e-05	1.56672e-05
10339629	6.83389e-06	1.83959e-05	-4.97196e-05	-2.24686e-05	-4.98199e-05	2.92719e-05	3.15052e-05	0.0055963	3.12682e-05	-7.92245e-06	-5.90451e-05	3.20957e-05	-8.37784e-05	-8.65644e-05	3.5941e-05
10339630	0.000146314	-1.05527e-05	0.000203015	-3.28846e-05	-5.35065e-06	-7.0091e-05	-1.88267e-05	-0.00559081	-9.69052e-05	-0.000118966	-0.000145216	4.08249e-05	-6.46667e-06	5.30658e-05	-4.24113e-05
10339631	0.00013554	-9.32146e-05	-0.000135635	0.000184443	-0.000113887	-0.000151637	-4.00154e-05	-0.00559351	0.000117964	-9.68967e-05	-0.000529935	0.000411641	7.76951e-05	0.000220121	-0.000230399
10339632	0.00275268	-0.000907482	0.00153251	-0.00157063	-0.00141661	0.000159116	-0.000721442	0.00551375	0.00197696	-0.00157143	0.0039183	0.00131786	-0.00127968	-0.00056726	-0.00677795
10339633	0.000114208	-3.47483e-05	0.000150903	-0.000109235	1.51618e-05	9.61071e-05	5.76052e-05	-0.00559941	6.83403e-05	0.000190172	-0.000126837	-0.000782631	4.24416e-05	-6.6221e-05	2.69803e-05
10339634	-0.000385889	0.000344218	0.000332358	-0.000554549	-0.000150166	0.00288529	0.00219708	-0.00556173	-0.0010745	-0.000582909	-0.00463211	-0.0025327	-0.000235722	-0.000457612	-0.000903971
10339635	-0.000117892	-0.000201485	0.000105934	4.68278e-05	0.000131888	1.74785e-05	-1.56964e-05	-0.00559797	0.000110536	7.16293e-05	-0.000194768	0.000158383	-7.28074e-05	-0.00028352	-0.00045271
10339636	-0.000102894	-0.000158864	0.000522332	-0.000314214	0.000106637	0.000105645	-7.66046e-05	-0.00558461	0.000166801	-0.000320754	-0.00046532	0.000127317	0.000155662	3.04501e-05	-0.000272212
10339637	0.000147368	-1.50006e-05	0.000130726	0.00034865	-0.000114557	0.000168746	2.58416e-05	-0.00560008	1.5893e-05	0.000139534	0.000187982	-0.000108362	-2.27709e-05	-1.08348e-05	2.56845e-05
10339638	0.000231859	-0.000146555	0.000440725	2.83179e-05	0.000210112	0.000141779	-5.27319e-05	-0.00559665	-8.72771e-06	0.000355492	-0.000344812	-0.000663711	0.000292454	-0.000324361	-0.000123652
10339639	9.0746e-05	1.14822e-05	0.000223027	-0.000137468	-8.03573e-05	-2.44648e-05	4.03778e-05	-0.00559057	-2.56562e-05	-9.76363e-05	-3.28062e-05	-0.0001264	0.000385377	-9.85745e-06	6.9631e-05
10339640	9.4793e-05	-0.00525075	0.0156519	-0.0122527	-0.00449446	0.00579488	0.00428945	-0.00550758	0.0130421	0.0192789	-0.00841528	0.00189687	0.0295009	-0.0177696	-0.0179527
10339641	0.000272118	5.40266e-05	-0.000269973	-0.00018744	-0.000136628	0.000696492	-0.000234426	0.00558662	-0.000147059	-8.21e-05	4.93318e-05	1.3245e-06	0.000452259	-0.000631335	-0.000362024
10339642	0.000229083	0.000128215	-0.00105442	0.000856307	-0.00012927	3.87194e-05	0.000188602	-0.00561071	0.000425553	1.94638e-05	-0.00155991	0.000483442	-0.00108701	0.000179786	-0.000759256
10339643	-7.97138e-06	3.4935e-05	-7.27002e-05	-7.84624e-05	-4.56987e-05	6.523e-05	-1.19325e-05	0.00559264	-1.37349e-05	8.7192e-05	0.000142285	-3.88315e-06	-3.74086e-05	-8.63528e-05	-4.0552e-05
10339644	-0.000315505	0.000421007	-0.00106511	0.000335302	0.000465313	-0.00129053	7.20514e-05	0.00552797	-0.00154157	-0.000180091	0.00255666	0.00123971	-0.00519004	-0.000549366	-0.00126201
10339645	-4.70552e-05	1.29069e-05	-3.60344e-05	0.000140297	1.9539e-05	-1.91432e-05	-5.72005e-05	0.00559199	-2.28273e-05	-8.39667e-05	0.000111273	3.8234e-05	-0.000269702	-4.02231e-05	-0.000143151
10339646	5.50284e-05	1.69331e-05	-3.11293e-07	-0.000215746	-2.31944e-05	2.3836e-05	-2.71346e-05	0.00559553	-1.26578e-05	0.000134208	-0.000115155	-8.37777e-05	6.8285e-05	-1.95642e-05	-5.66191e-05
10339647	-0.000131347	-9.13223e-06	-0.000162088	-0.000183185	1.49295e-05	0.000114701	-9.5266e-05	0.00559654	-8.41158e-05	0.000102291	-0.000137839	0.000164902	0.000103175	-5.01875e-06	8.48495e-05
10339648	-2.68694e-05	5.41344e-06	0.000232478	-5.28312e-05	1.27296e-05	0.000172783	-7.48262e-05	0.0055993	0.000104647	-0.000176893	9.91465e-05	-2.75761e-05	0.000674937	-0.000124005	-0.000238616
10339649	-1.07031e-05	-1.9681e-05	-2.93258e-05	-0.000157732	-0.000105187	6.26395e-05	-0.00014008	0.00558882	0.000175768	0.000285753	7.8953e-05	4.2977e-06	5.5182e-05	-9.9763e-05	-0.000261972
10339650	-0.000302408	-9.17031e-05	0.000588817	0.000736851	6.59483e-05	0.00026641	3.63568e-05	0.00560128	-7.86156e-05	-0.000522322	-0.000706233	-0.000190543	-0.000627413	-0.000493025	-4.9896e-05
10339651	1.24611e-05	-0.000100724	-7.47547e-05	-0.000111826	7.04682e-05	0.000140392	-6.63276e-06	-0.00560142	-9.73317e-06	0.000264948	-0.000346185	-0.000115785	-0.000296855	-3.47382e-05	-0.000292547
10339652	-2.12694e-05	8.72058e-05	-0.000114941	-3.88701e-05	0.000166118	2.06197e-05	6.94199e-05	-0.00557765	-3.68245e-05	-0.000640042	0.000193561	0.000543419	0.000973433	0.000499619	0.000754077
10339653	0.000251571	4.75815e-06	-0.000370665	-9.83749e-06	-0.00016226	-2.86154e-05	-0.000211105	0.0055864	-0.000152537	0.000235964	3.9859e-06	-0.000184651	0.000136521	-6.54211e-06	0.000130264
10339654	0.000100078	8.71503e-05	-0.00013765	-5.78227e-05	-0.000211974	0.000102586	0.000111667	-0.00559899	-0.000197318	6.54664e-05	1.78008e-05	2.25798e-05	0.000201397	-0.000296582	-7.14941e-05
10339655	-0.000168385	5.30388e-05	4.08739e-05	-0.000339728	-3.38838e-05	-0.000204421	0.000159056	-0.00558323	-6.7393e-05	-0.000426889	-0.000218688	0.000166443	0.000383836	0.000171776	6.43589e-06
10339656	0.000264556	-6.42558e-05	-0.000738333	7.00632e-05	-0.000196993	2.64434e-05	-0.000158512	0.00557488	-0.00012317	0.000291609	0.00035093	-0.000149263	-9.47792e-05	-0.000154642	1.21855e-05
10339657	-8.37258e-05	-5.99876e-05	0.00013896	-2.72761e-05	-0.000230688	0.000159276	2.49428e-05	0.00559417	-3.71369e-05	4.99534e-05	4.36082e-05	7.1162e-05	2.01246e-05	-0.000134308	-0.000245606
10339658	6.17733e-05	4.90279e-05	-8.12609e-05	-3.01323e-05	4.07241e-05	3.85081e-05	-7.69982e-05	-0.00560211	-0.000103729	-0.000114046	0.000405012	6.40485e-05	-2.01632e-05	-0.000193427	-0.000179675
10339659	5.28732e-05	-6.52889e-05	4.59363e-05	0.00285425	0.000102359	0.00028866	-0.00040501	0.00558214	3.31435e-05	-0.000581241	0.000162497	0.000158267	-0.00132251	0.00139093	8.22431e-05
10339660	5.55777e-05	5.9934e-05	-4.70392e-05	3.50348e-05	-4.78971e-05	-1.34046e-05	-1.6352e-05	0.00559921	0.000125997	-0.000130901	-0.000309277	0.000140935	-0.000478752	0.000342359	1.53513e-05
10339661	-6.93397e-05	-4.31834e-05	-0.000310075	0.000390086	-4.11396e-06	-0.00035022	2.77949e-05	-0.00558995	-2.7248e-05	-0.000297501	-0.000689075	0.000349175	0.000127409	0.000248587	-0.000423905
10339662	-3.83553e-05	-2.47753e-05	-4.71993e-05	-8.88574e-05	1.91389e-05	7.67956e-05	-6.87245e-05	0.00559314	2.61321e-05	0.000136127	8.87835e-05	2.39639e-05	-6.36344e-05	2.91007e-05	-2.2994e-05
10339663	8.98895e-05	2.68318e-05	8.0313e-05	-4.12858e-05	2.54961e-05	-0.000126854	-5.39583e-05	-0.00559415	-4.24524e-05	-5.73377e-05	7.31299e-06	-1.42248e-05	9.48111e-05	2.18451e-05	2.34791e-05
10339664	2.19213e-05	2.66998e-05	-7.27725e-05	0.00012247	5.10538e-06	-5.43978e-06	-8.1647e-05	0.00559483	-2.50293e-05	-3.46996e-05	-1.79514e-05	-5.26144e-05	6.7524e-05	-1.15225e-05	8.91657e-05
10339665	8.29506e-05	-7.81517e-05	7.41044e-06	-0.000337478	2.9281e-05	-0.000487457	-9.51941e-05	-0.00558864	0.000148418	-1.18104e-06	-4.37921e-05	9.28467e-05	9.41853e-05	0.000463645	0.000300452
10339666	5.54372e-06	-5.56737e-06	0.00020305	6.55662e-05	6.58709e-05	2.28772e-05	-5.52613e-05	-0.00559441	3.11759e-05	-6.74995e-05	-2.87233e-05	3.85117e-05	-9.44486e-05	-8.3377e-05	-8.63526e-05
10339667	0.000113692	-2.15271e-05	-0.000322224	-0.000133155	1.39108e-05	6.07804e-05	-0.000438917	0.00558541	0.000112039	4.08789e-05	0.000130789	2.82131e-05	-0.000183284	-7.86446e-05	-5.3705e-05
10339668	-5.14289e-06	-0.000115534	0.000136487	0.000394742	1.13438e-05	0.000104477	-6.48613e-05	0.00559325	7.91922e-05	0.000155685	-5.77088e-05	2.76829e-05	0.000227829	-7.77596e-05	-0.000137425
10339669	-0.000336283	8.2202e-05	-6.1856e-05	0.000979614	0.000290289	0.000446274	3.95485e-05	-0.00559824	-0.000149227	0.000350488	-0.000340264	-0.000985169	0.000365055	0.000860746	0.000288215
10339670	-0.000226907	0.000258634	-0.000906821	-5.26943e-05	-6.50221e-05	0.000144162	-0.000312862	-0.00562416	-0.000105957	0.00042326	2.30609e-05	2.51829e-05	-0.000752025	0.00017291	-0.000735435
10339671	-4.92325e-05	3.80698e-05	-0.0001449	-8.42269e-05	5.18438e-05	-4.07986e-05	-0.00010051	0.0055935	-7.7502e-05	-0.000124939	0.000157967	4.88214e-05	-4.72798e-06	0.000115951	-7.84896e-05
10339672	-0.000145938	0.000347077	-0.000131335	5.51698e-05	0.000397906	-0.000370064	-0.000130796	0.00559579	0.000609997	7.2781e-05	-0.000289608	0.000229881	9.17733e-06	-0.000195063	-0.000453169
10339673	-0.000494127	0.000701167	-0.00103278	0.000232174	-0.000369047	0.0011474	0.000195009	0.00557457	0.000262656	0.000105645	-6.1781e-05	-0.000366091	0.000245295	-2.64334e-06	-0.00107443
10339674	0.000180892	-0.00019365	0.000206262	8.91784e-05	-0.000358786	7.50416e-05	7.25181e-05	0.00558741	0.000146777	-4.87228e-06	0.00129057	-8.99923e-05	0.000311739	-0.000269653	9.77822e-05
10339675	-0.000144968	-0.000157714	-0.000372666	0.000305369	0.000128202	0.000236879	0.000205767	-0.00559995	0.000112427	5.09559e-05	-0.000558862	1.68604e-05	-0.000255248	4.58517e-05	-0.000217795
10339676	0.000687338	0.00027652	-0.0018155	0.00038733	-0.00106106	3.31232e-05	-0.000281416	-0.00563539	-0.00180793	0.00190159	-0.00268575	-0.00275603	0.00463836	-5.19973e-05	0.00103616
10339677	6.88965e-05	3.12276e-05	4.08434e-05	-6.77709e-05	1.47375e-05	-0.000230165	-0.000128222	0.00559125	5.24354e-05	7.76106e-05	0.000179046	-2.59814e-05	-5.42516e-05	-7.64e-05	-0.000211853
10339678	-2.42912e-05	1.28317e-05	-3.76569e-05	0.000161958	3.84937e-05	4.94584e-06	2.64636e-05	-0.00559566	-2.18366e-05	-2.50163e-05	-0.000111872	8.14629e-05	-7.2411e-05	1.19622e-05	6.44398e-06
10339679	0.000503543	-0.000303287	0.00128579	-0.00116374	-4.42183e-05	-0.00192433	6.54464e-05	0.00566531	0.000631866	7.47107e-05	-0.00211246	-0.000342294	0.00352103	0.000819406	0.000840935
10339680	2.04971e-06	-7.8176e-06	1.49743e-07	8.46314e-05	-1.60862e-05	-8.26282e-06	6.68933e-05	0.00559918	7.31722e-05	-0.000109791	-0.000159715	0.000134604	-4.44902e-05	0.000106969	-5.60391e-05
10339681	0.000480634	0.000179953	-0.000115607	-0.000699909	-0.000214727	0.00138847	-4.71203e-05	0.0055942	0.000133041	-0.000166845	-0.000138026	-9.44612e-05	0.00112909	-0.000740437	-0.000853893
10339682	-4.16357e-05	1.35734e-05	-8.12438e-06	0.000129766	-1.73922e-05	0.000128724	2.29749e-05	0.005595	-3.98132e-05	7.40895e-05	-4.6481e-05	-8.36377e-05	-4.11733e-05	-3.95553e-05	6.20818e-06
10339683	4.26374e-05	-6.83135e-06	-2.95679e-05	6.87771e-05	-9.01016e-06	-4.32359e-05	1.05272e-05	-0.00559565	-1.35942e-05	-1.00199e-05	-3.64108e-05	9.64466e-05	-5.06041e-05	5.21749e-05	3.33408e-05
10339684	-6.41598e-05	-0.000162934	0.000604569	-0.00017025	0.000131658	0.000129153	4.31046e-05	-0.00560349	-9.46698e-05	0.000332701	0.000105239	-0.00105477	-6.56898e-05	-0.000563313	-0.00027722
10339685	-0.000108565	-3.07983e-05	9.91727e-05	-0.000108476	-1.7101e-05	5.39516e-05	0.00022971	-0.00558931	5.49634e-05	-9.95622e-05	-0.000108036	-4.55897e-05	9.05844e-05	0.000123835	0.000134674
10339686	4.07721e-05	9.3695e-06	-5.81794e-05	-2.64909e-05	-0.000127227	0.000252878	9.47075e-05	-0.00559687	-6.81421e-05	-0.000178606	-2.46751e-06	-0.000210532	-0.000232113	-3.84157e-05	0.000129402
10339687	-1.58883e-05	2.72691e-05	-0.000111095	-0.000586642	-5.3567e-05	-2.80604e-05	0.00013703	-0.0055963	-0.000208708	2.83608e-05	0.000390244	0.000171623	0.000312375	0.000317591	-0.00017641
10339688	-0.000230185	0.000141054	0.000238782	-0.000752951	7.88411e-05	0.000186047	1.7556e-05	0.00560391	-9.03295e-05	-0.000584051	0.000174274	-0.000751975	0.000370107	-0.000296002	9.50587e-05
10339689	0.000155419	0.00043637	0.00013433	0.000320823	-0.000385532	0.000556109	-0.000168958	0.00559137	0.000139109	-0.000128332	0.000224932	0.000455336	-9.26047e-06	-0.00040653	-0.00033404
10339690	0.000276716	0.000281041	-0.000616441	-0.00064735	6.21975e-05	0.000116073	-0.000123993	-0.0056163	-0.000286773	0.000264829	0.00150016	0.000154798	-0.000325293	6.1685e-05	0.000294034
10339691	0.000296568	-4.00409e-05	0.000227896	-0.000396786	0.000162548	0.000276934	-1.27039e-05	0.00558313	0.00025062	0.000718746	0.00017539	-0.0010103	6.26387e-05	-0.000477618	-0.000320345
10339692	8.5107e-06	1.94628e-05	-0.000124078	0.000106783	-0.000193665	-0.000128683	-1.04963e-05	-0.00559443	-8.92506e-05	-0.000194027	-0.000246214	0.000248203	3.8358e-05	-0.000158263	-4.70062e-05
10339693	2.73304e-05	-8.82726e-06	-5.14823e-05	0.000252368	-6.1094e-05	0.000125962	6.91679e-05	0.00559376	5.25857e-05	7.55956e-06	5.06127e-05	7.70727e-05	-0.000149475	-5.39014e-05	-4.8915e-05
10339694	0.000139745	-0.000121591	-5.43217e-05	5.31733e-05	1.11971e-05	-0.000162673	-0.000120437	0.00558938	-5.61657e-05	9.21695e-05	7.24544e-05	-3.04516e-05	6.28396e-06	-0.0003389	6.3315e-05
10339695	8.72442e-05	-5.29508e-06	5.33476e-05	0.000109283	-9.45753e-05	2.55266e-05	7.20646e-05	-0.0055983	-7.26414e-06	-0.000134209	0.000162089	-0.000108178	-2.14252e-05	2.1687e-05	-3.77604e-05
10339696	-2.19836e-05	5.00096e-05	-8.68877e-05	-0.000235116	0.00016481	-4.85701e-05	3.51266e-05	-0.0055931	-7.58213e-05	0.000144877	-0.000191988	0.000112469	-1.75245e-05	3.55439e-05	3.70325e-05
10339697	0.000109806	4.06871e-05	-0.000379355	-0.000435084	-0.000176047	-0.000157023	1.63813e-05	0.0055867	5.96593e-05	-5.17123e-06	0.000382088	-0.00014446	2.04467e-05	0.000209976	-0.000204729
10339698	-7.62667e-05	2.25647e-05	0.000153455	-5.60896e-05	7.206e-05	-0.00022257	-0.000118147	-0.00558796	-2.14012e-05	-0.000416401	-0.000166165	4.63105e-05	0.000115309	-3.43726e-05	6.21526e-05
10339699	1.17975e-05	1.70011e-05	-8.83191e-05	5.02875e-05	-3.28509e-05	-7.30708e-05	-5.61811e-05	0.00559426	-1.899e-05	-6.16442e-05	-1.26676e-05	0.000123419	-2.1128e-06	-4.39401e-05	-2.45544e-05
10339700	0.000129698	-0.000307935	0.000735139	-0.000201573	-0.000151738	7.7427e-05	0.000152809	-0.0055951	-0.000287956	0.000294788	0.00190445	-9.31762e-05	0.00125568	-0.000749843	0.00084782
10339701	-1.58788e-05	9.43162e-07	-3.45326e-06	1.20822e-05	-4.0711e-05	9.62695e-05	3.29209e-05	0.00559549	1.15778e-05	0.000113104	7.27504e-05	4.27212e-05	0.000146734	-1.32141e-05	-7.2972e-06
10339702	-1.08142e-05	-8.47437e-06	-0.000223488	-0.000481959	3.39574e-05	-8.02503e-05	-0.00016144	-0.00559433	-0.000185131	-0.00020673	-0.000342228	-2.17384e-05	0.000552275	3.90084e-05	-1.02997e-05
10339703	-1.14315e-05	-0.000132255	0.000101809	-8.24933e-05	6.61666e-06	0.000288812	2.35928e-05	0.00559356	-5.41057e-05	-7.1471e-05	7.6604e-05	-2.51353e-05	1.5181e-05	-0.000266558	-0.000116293
10339704	6.75961e-05	-4.86627e-05	0.000868284	-0.000818125	0.000572246	-0.000155606	-0.000263827	-0.00558084	0.000271756	-0.000263002	-2.49165e-05	-0.000329467	0.00109418	0.000176982	-0.00023899
10339705	-0.000147937	0.00018583	7.07293e-05	6.72922e-05	4.95436e-05	-0.000135699	-2.33917e-05	-0.0055995	-0.000140063	-0.000349268	0.000785947	0.000125184	-5.54689e-05	-0.000217147	2.24096e-05
10339706	-6.50944e-05	2.65797e-05	-1.77232e-06	8.86028e-05	3.45517e-05	4.88465e-05	3.78349e-06	0.00559435	4.73015e-05	0.000146305	-1.39591e-05	-6.24638e-05	-0.000151952	-0.000117425	8.50013e-05
10339707	9.79807e-05	-4.82527e-05	0.000534284	-0.000152699	-2.68904e-05	9.96665e-05	-2.83955e-05	-0.00558879	8.13921e-06	7.37845e-05	-0.000319152	-1.07852e-06	-0.000217296	-0.000151207	-0.000128107
10339708	-4.23613e-05	-2.55674e-05	0.000287822	0.000494486	0.000101976	0.000200648	-8.92662e-05	-0.00558885	0.000309716	-9.37272e-06	-0.000272241	0.000552605	0.000741469	-0.000437274	-0.000370219
10339709	0.000243705	0.000130892	-0.000118512	0.00059678	-0.000699844	0.000486374	9.00467e-05	-0.00561925	-0.000785832	0.000977476	0.000454212	-0.000850905	0.00220003	0.000632516	-0.000146562
10339710	0.000139489	-8.17444e-05	-0.00135089	0.000181682	5.46485e-05	0.000201939	-0.000440369	0.00556122	-5.53888e-05	0.000581553	4.53249e-05	-0.000895124	-0.000447367	0.000187346	0.000270066
10339711	-4.1513e-05	2.19328e-05	7.31975e-05	-9.6381e-05	4.96411e-05	0.000127397	9.49678e-05	0.00559568	-2.32134e-06	0.000286959	0.000157874	-0.000178338	-0.000145299	1.13498e-05	0.000314051
10339712	5.17258e-05	-4.90307e-05	0.00106589	-0.000177876	0.000204846	8.60983e-05	-4.08873e-05	-0.00558611	0.000246706	0.000286088	-0.000391473	-3.29652e-05	-0.000415273	-0.000467447	-0.00047487
10339713	6.46519e-05	3.47211e-05	-1.99549e-05	-8.15938e-05	2.29201e-05	-2.48114e-05	-0.000162007	-0.00559521	5.05838e-05	4.48838e-05	3.98931e-05	0.000195088	7.08925e-05	3.78759e-06	-3.69644e-06
10339714	7.17088e-05	1.42246e-05	-0.000187487	3.11276e-05	-5.91034e-05	-9.64352e-05	-4.71458e-05	-0.00560065	-9.58148e-05	-0.00013479	6.55631e-05	0.000145682	-8.48697e-05	-0.000159017	-8.95868e-05
10339715	0.000304083	-0.000188949	-0.00371351	0.00759752	-0.00023717	0.0001719	0.00303319	-0.00561507	0.000145201	0.000449204	0.00248865	0.00408632	-0.00151858	0.00645903	0.00433532
10339716	4.92227e-05	-4.48825e-05	-5.0058e-05	7.23744e-05	7.86453e-06	-9.78109e-05	4.50892e-05	-0.00559666	2.86757e-05	-0.000120294	4.92843e-05	-6.74567e-06	-3.20502e-05	9.35678e-05	3.01239e-05
10339717	-2.32691e-05	2.45158e-05	2.83761e-05	-9.70367e-05	9.06875e-06	-6.71497e-05	4.06291e-05	-0.00559615	-0.000108249	-7.30662e-05	9.56256e-05	0.000178071	0.000175275	-7.47347e-05	-7.88886e-05
10339718	4.07209e-05	-0.000250599	-0.000606826	8.81347e-05	0.000538466	-0.000399417	-7.10362e-05	0.00561345	0.000104553	0.000157599	-0.000218623	0.000537243	-0.00115991	0.000399043	0.00223139
10339719	-2.14688e-05	-1.23266e-05	-0.000139637	5.71529e-05	-2.51409e-05	7.78983e-05	-4.204e-05	0.0055936	-5.46241e-05	6.76276e-05	8.03592e-05	-4.0413e-05	0.00013934	-4.5142e-05	0.000143571
10339720	0.000722544	-4.43046e-05	0.000228399	-0.00041113	-0.000155664	-0.000251711	-0.000253308	0.00558627	-0.000211924	0.000320106	1.2537e-05	-0.00068219	-0.000662951	-0.000628487	-5.31613e-05
10339721	-8.10791e-05	3.35065e-05	8.03824e-05	0.00010812	0.000120871	-0.000138562	5.40216e-05	-0.00558795	-4.77255e-05	-0.000136794	2.72296e-06	0.000125847	3.31657e-05	8.53043e-06	0.000450992
10339722	-4.21191e-05	-7.42616e-05	0.000405722	7.5629e-05	4.0159e-05	-1.77351e-06	0.000171995	-0.00558949	-3.37975e-05	0.000118664	-0.000233052	-6.47074e-05	7.57515e-05	-0.000344616	4.21823e-05
10339723	3.504e-05	-7.10786e-07	0.000113622	0.000121496	8.40829e-05	-9.71722e-05	-6.68982e-05	-0.0055939	-2.22383e-05	-0.000121134	-5.46222e-05	-5.39052e-06	3.05343e-06	4.98156e-06	2.41539e-05
10339724	-1.6696e-06	-3.8958e-05	3.87241e-07	9.85468e-05	3.96887e-05	-8.20611e-05	1.0024e-05	-0.00559521	-3.33187e-05	-2.73848e-06	2.39831e-05	9.53843e-05	-0.000204467	7.87026e-05	0.000134187
10339725	-2.01858e-06	2.28864e-05	1.54651e-05	0.000116336	-3.21776e-06	-1.24591e-05	4.85044e-05	-0.00558979	-6.83648e-05	-0.000279163	0.000136039	6.02378e-05	-2.72387e-05	6.11806e-05	0.000278427
10339726	0.000518691	-9.43139e-06	0.000312731	1.42808e-05	-5.65673e-05	7.14907e-05	-0.000101512	0.00559854	0.000149063	0.000246632	0.000236048	-8.07687e-05	-0.000119229	7.00139e-05	0.000372701
10339727	0.000100376	1.96693e-05	-9.81026e-05	-0.000239826	-1.63986e-06	-8.81289e-05	-3.17921e-06	-0.00559604	9.84365e-05	5.91539e-05	0.000172899	0.000292692	4.40864e-05	6.04995e-05	-0.00021903
10339728	-1.15694e-05	0.00022879	-0.000218208	-0.000803321	0.000349401	-0.000402134	-0.000128769	-0.00560678	-0.000595651	6.0811e-06	0.00081291	4.93692e-05	-0.00145794	-0.000581116	0.000353958
10339729	0.000147966	-0.000220406	-1.11576e-06	2.97806e-05	-0.0001277	-0.000134485	-8.5774e-05	-0.00558465	0.000121168	-0.000337063	-0.000136329	0.00047708	0.00088818	0.000297116	0.000347173
10339730	8.10518e-05	9.75896e-05	-0.00010093	0.000577077	-5.96887e-05	0.0001594	-7.57015e-05	-0.00560444	8.85038e-05	-0.000415119	0.000360308	0.000228966	-0.000746655	-2.45004e-05	-0.000267896
10339731	4.01363e-05	-1.13151e-05	-0.000962356	-0.000378077	-0.00038933	0.000117833	0.000347718	0.00558099	-0.000181257	0.000240289	0.000740183	-8.99724e-05	2.36052e-05	3.98688e-05	0.000335643
10339732	0.000130792	-1.0571e-05	-6.71306e-06	9.57316e-05	-0.000166415	0.000170421	8.27164e-06	0.00558904	0.000167085	-3.16011e-06	-2.27871e-06	-0.000206899	-0.000421776	-0.000637868	-0.000250013
10339733	-0.000324887	-5.90683e-05	-0.000134408	-6.92121e-05	0.000578334	8.81467e-05	-0.000556915	-0.00561349	9.53675e-05	0.000155731	0.000337768	0.000335525	-0.000114537	-7.49296e-06	-0.00123217
10339734	3.57514e-05	-2.16443e-05	0.000105591	-4.34584e-05	1.10573e-05	-9.80036e-05	-7.70443e-05	0.00559998	3.08913e-05	-2.13212e-05	-0.000150528	9.07937e-05	5.4145e-05	7.35314e-05	-5.10006e-07
10339735	-0.00206508	-0.00512228	0.00498936	0.0114764	-0.0010488	0.00429642	0.00130293	-0.00562175	-0.00211661	0.0102641	-0.00413636	-0.00954723	0.00768639	0.0100337	0.0059559
10339736	0.000393115	4.22347e-05	-0.000138749	0.000733748	-0.000237205	-0.000109087	-0.0001083	-0.00560394	-3.6361e-05	9.85172e-05	0.000335726	-9.62945e-05	0.000334172	8.17995e-05	0.000116845
10339737	-0.000148046	0.000340649	0.00406408	-0.000125713	0.0013823	-0.000905673	-0.00134303	0.00566164	0.00157225	0.000840175	0.00182888	0.000234507	-0.00231977	0.00292402	0.0013014
10339738	-2.78227e-05	-2.95948e-05	8.76759e-05	-2.83499e-05	-3.45037e-05	1.9411e-05	0.000155275	-0.0055962	9.33118e-05	6.01381e-05	-0.000126545	4.60561e-05	0.000231352	-6.95014e-05	-0.000342217
10339739	0.000142095	5.30334e-05	0.000294671	-0.000350909	0.000136622	-0.000239527	3.55868e-05	-0.00559171	0.000181391	-0.000129456	-0.000110642	-0.000313871	-3.30177e-05	8.51106e-05	-0.000209568
10339740	-9.08376e-05	1.80558e-06	1.16709e-05	8.4954e-05	8.42887e-05	4.54217e-05	-0.000108133	-0.00559236	5.50492e-05	-6.59076e-05	-1.27178e-05	0.000208165	8.90693e-05	0.000130209	0.0001498
10339741	1.79592e-05	0.000219819	-0.000669765	-0.00042948	0.000263989	-3.8581e-05	-3.15201e-06	0.00558391	-7.89389e-05	0.000305222	-5.36531e-05	-0.000307195	-0.000331246	0.000149191	-0.000308141
10339742	-6.2227e-05	-0.000277714	3.29827e-05	0.00011968	-0.000161992	0.00014115	0.000190843	-0.0055867	0.000123603	0.000223821	-0.000401213	0.000375927	0.000686298	-8.60337e-05	0.000289342
10339743	6.91811e-05	-6.93684e-05	-3.61778e-05	-3.85461e-05	3.81592e-05	-3.13258e-05	-6.9385e-05	0.00559878	-0.000248655	0.000193753	-8.57915e-05	5.87695e-05	5.88946e-05	-0.000109275	0.000586309
10339744	9.69863e-05	1.64078e-05	0.000317139	-0.000463812	-6.26358e-05	-0.000267571	-1.20063e-05	-0.00558923	1.81589e-05	5.27669e-05	9.57832e-06	1.40445e-06	0.000717037	0.000106823	-0.000284476
10339745	-5.15514e-06	0.000114223	-1.00089e-05	-7.41207e-05	0.000125175	0.00012848	-0.000366392	0.00559541	-4.99574e-05	0.000438345	-0.000412969	0.000320503	0.000385816	-0.000354291	-0.000136089
10339746	-0.000200829	6.70329e-06	-4.35433e-05	9.69898e-05	5.78116e-05	7.18056e-05	4.97931e-05	0.00559543	-4.94017e-05	8.71723e-05	9.49047e-05	6.31557e-05	5.84052e-05	-1.85065e-05	9.35879e-05
10339747	3.70594e-05	5.94165e-05	-9.64548e-05	-8.88713e-06	-2.69554e-06	7.89431e-06	0.000118885	-0.00560268	1.00595e-07	6.69095e-05	0.000217002	8.72418e-05	8.84304e-05	2.44948e-05	-0.000350103
10339748	6.49435e-05	0.000118064	-4.68918e-05	-0.000227733	-6.13631e-06	-0.000116878	4.4045e-05	-0.00559414	-3.85028e-05	-0.000219552	0.000369621	0.000305126	0.000162083	8.02794e-05	-7.61043e-05
10339749	-7.34489e-05	-3.50457e-05	-0.000164148	6.18419e-06	0.000132241	1.89213e-05	-0.000191587	-0.00559773	0.000199204	-4.63821e-05	1.83428e-05	3.21166e-05	-3.47357e-05	0.00012955	0.000131806
10339750	0.0284883	-0.00118687	0.00258165	0.000272041	-0.00561753	0.0077882	-0.00265679	-0.00543119	0.00402672	0.00926426	-0.00522822	0.00311544	0.00627266	-0.0029864	0.0163304
10339751	6.46853e-05	-1.32768e-05	-5.45344e-05	-8.49799e-05	-4.90658e-05	-4.46014e-05	4.09753e-05	-0.00559319	-1.21907e-05	-9.22531e-05	0.000133444	0.000252064	0.000118862	0.000229284	0.000111265
10339752	-0.000103952	4.6981e-05	-6.18659e-05	-0.000150705	-4.69096e-05	0.00019506	9.3752e-06	0.00558932	4.70606e-05	7.25785e-05	0.000338773	-0.000189421	-7.12689e-07	1.62503e-05	-0.000156052
10339753	0.000342869	2.16455e-06	-0.000524091	-9.10343e-06	2.54441e-05	-0.00017287	-0.000212638	-0.00561065	0.000135841	-0.000336897	0.000307511	-0.000276271	0.000273503	-3.27411e-05	-0.000324545
10339754	-0.000142315	-2.08723e-05	-0.00045654	2.52886e-05	-0.000117396	4.82257e-05	-0.000131183	0.00558865	8.68644e-06	4.24519e-05	6.5985e-05	-5.21785e-05	0.000101546	0.000115158	0.000135782
10339755	-5.20278e-05	-0.000350997	-0.000708356	3.70531e-05	0.00025421	-0.000475884	-0.00110003	0.00560966	-0.000575032	-0.00133038	0.000237801	0.00351119	0.00137955	0.0012504	-0.000676949
10339756	7.74231e-05	-7.3163e-05	-0.000255411	0.000115293	-8.58184e-05	1.19693e-05	-9.62769e-05	0.00558822	-5.58573e-05	9.9194e-05	4.15072e-05	-0.000123986	-1.84668e-05	4.44895e-05	-6.58998e-06
10339757	6.3613e-05	5.8603e-05	2.38903e-05	0.000123723	-3.90459e-05	2.64776e-05	6.45697e-05	-0.0055934	-4.89165e-05	1.98054e-06	-3.1181e-05	-4.6737e-05	0.000256356	0.000143842	8.46097e-05
10339758	-5.90951e-05	5.07411e-05	-0.000206646	-0.000454151	-6.94853e-05	8.97261e-05	-1.6737e-06	0.00559572	3.19937e-05	0.000159147	-8.54953e-05	6.37781e-05	-8.40889e-05	0.000349302	2.1904e-06
10339759	-4.29491e-05	0.000278035	0.000584589	-0.000105392	0.00033475	0.000104784	-5.21589e-05	-0.00558807	0.000418748	-6.17464e-06	-0.000210259	0.00076399	-0.000544407	0.000191775	-0.00113324
10339760	0.000255406	7.9523e-05	-0.00196509	-2.30963e-05	-0.000153049	0.000131775	-0.000583432	-0.00563119	-5.40316e-06	-0.000141704	-2.51835e-05	-0.00017452	1.29906e-05	0.000294985	-3.11516e-05
10339761	5.75163e-05	-2.63851e-05	7.07168e-05	-0.000337372	-0.0001434	0.000215476	0.000162121	0.00559445	5.9176e-05	0.00017906	0.000321086	-0.000142795	-6.6526e-05	-0.000127384	7.18117e-05
10339762	0.000962555	-0.000140877	0.000707714	0.00169098	-0.000340961	-0.0014852	0.000283087	0.00558272	1.23097e-05	-0.000791299	0.000590526	-0.00074446	-0.000587366	-0.000483727	0.000518147
10339763	0.000134757	-0.000121628	-0.000584871	0.000999581	-2.9799e-05	0.0004834	6.58705e-05	-0.0056531	0.000378508	0.00234417	-9.95782e-05	-0.00040476	-0.00104259	-0.000186588	-0.00124127
10339764	8.41874e-05	0.00018972	0.000360353	-0.000556659	-3.17444e-05	-0.000183992	0.000105028	0.00560433	0.000261225	0.000336638	-0.000489704	-9.05023e-05	0.000120904	9.11779e-05	-0.000371943
10339765	0.000322844	-5.00958e-05	0.000110454	-2.81039e-05	-4.54845e-05	5.43708e-05	-8.00688e-05	0.00559795	3.15818e-05	0.000160755	-1.64972e-05	-3.79938e-06	9.5025e-06	-9.3031e-05	0.000239525
10339766	0.000813036	-0.000896586	0.00112699	0.00207697	0.000986781	-0.000938529	-0.000711223	-0.00559637	-6.57203e-05	0.000203407	-0.000657026	0.00131455	-1.06802e-05	-0.000760378	-0.000720172
10339767	-0.000191062	0.000578458	-0.000550242	-0.00434691	0.000278178	-0.00116423	-0.0012172	-0.00559608	-0.00139098	0.000199687	0.00082219	0.00101028	0.00160701	0.00216633	-0.00166195
10339768	4.35727e-06	-1.95951e-05	-0.000142045	-1.99784e-05	-3.42171e-05	2.48033e-05	9.29205e-05	-0.00559753	-8.27356e-05	-1.97535e-05	-4.4907e-05	-7.53574e-05	-6.49055e-05	1.05704e-05	2.56949e-05
10339769	-0.00125267	-0.00276533	0.0012894	-0.00355785	-0.000977413	-4.69567e-05	0.00542377	-0.00550039	0.00177393	-0.000416129	0.00389656	-0.000713852	0.00644149	-0.00361585	0.00631009
10339770	-0.000157203	-0.000277719	-0.000125346	-0.000747887	7.94754e-05	-9.00653e-05	-1.50346e-05	-0.00559049	3.49711e-06	0.000105067	-0.000133852	0.000342903	0.000272713	0.000318245	-0.000178265
10339771	-6.08077e-05	-1.8302e-05	-5.6955e-05	-0.000199652	-7.93763e-05	-0.00029721	-0.000181008	-0.00560072	-0.000337086	-7.4609e-05	-5.06917e-05	-3.1661e-05	0.000342031	-8.97061e-05	-0.000280242
10339772	0.000413578	-0.000177251	0.00023443	-0.00027859	0.000419475	-0.00049721	-0.000487077	0.0056062	-0.000365512	-0.000514571	-0.0012466	-0.000211717	0.00104975	-0.000498814	-0.000358976
10339773	-0.000151115	8.82495e-06	-7.83094e-05	-0.000203862	-3.63011e-05	0.000207868	2.48404e-05	0.00559242	-9.72856e-05	2.98847e-05	0.000149555	-9.93977e-06	3.79769e-05	-0.000116066	-0.000130604
10339774	5.99222e-05	-0.000101119	-0.000279274	-0.000125934	0.000108801	1.81941e-05	-0.000226624	-0.00560246	-6.78734e-05	0.000101606	-3.36514e-05	0.000144986	-7.7279e-05	2.8532e-05	-1.49532e-05
10339775	-1.42467e-05	-2.22016e-05	-0.000162322	-7.41655e-05	1.20578e-06	-1.78966e-05	4.32281e-05	0.00559512	-8.6026e-05	-3.93784e-05	6.11487e-05	-4.32146e-05	9.39847e-05	-5.25961e-06	7.56746e-05
10339776	0.000190781	-5.92243e-05	0.00237935	-0.00132646	-0.000231048	1.25853e-05	0.00104537	0.00559386	-0.000382671	-0.000585047	-6.95827e-05	-0.00165704	3.5284e-05	-0.00189381	-0.00400412
10339777	0.000998249	0.000157341	-0.000474975	0.0027809	0.000855038	0.00146555	-0.00105897	0.00553337	0.000976481	0.00339109	-0.000592166	-0.0016298	3.58046e-05	-0.00334043	0.000471365
10339778	7.34492e-05	9.82647e-05	4.23499e-05	-3.18098e-06	-4.07769e-05	-0.000107512	4.6351e-05	-0.00559576	-6.30735e-05	-1.12824e-05	4.36728e-05	-2.20131e-05	0.000176495	0.000120722	-5.55136e-05
10339779	3.70157e-05	-1.51299e-05	-2.30512e-05	0.000119447	6.48263e-05	4.81745e-05	-4.94378e-05	0.00559375	0.000115367	-1.13157e-05	8.47058e-05	-0.000119413	-8.40507e-05	3.69529e-05	1.20579e-05
10339780	8.18674e-06	5.13861e-05	-0.000154185	-0.000102308	-1.33703e-05	0.000113305	-3.22666e-05	-0.00559653	7.69827e-05	-6.12576e-05	-0.000176031	4.08583e-05	0.00015612	0.000284899	-0.000209655
10339781	0.000118238	2.11593e-06	0.000151428	-0.000215632	8.65057e-05	-5.48187e-05	-1.35845e-05	-0.00559209	2.55506e-05	-3.15494e-05	4.0611e-06	-2.21944e-05	3.46792e-05	1.62071e-05	8.50542e-05
10339782	-0.000224909	-9.73071e-05	0.000141595	-7.66328e-05	0.00018041	-0.000128579	1.1051e-05	-0.00558665	-0.000235273	-0.000220697	-8.76272e-05	0.000101436	-6.43015e-05	3.49424e-05	0.00037606
10339783	0.00011631	0.00012449	9.59908e-05	-6.27546e-06	1.93428e-05	-0.000188594	-0.00015926	-0.00560325	5.51079e-05	0.000130824	-6.85227e-06	0.000181518	-6.07387e-06	-0.00100628	-0.000447249
10339784	2.94274e-05	-9.20794e-06	3.29817e-05	0.000110016	2.81934e-06	-8.54849e-05	-3.09807e-05	-0.00559801	6.99968e-06	9.42418e-05	3.4061e-05	4.56881e-05	6.00554e-05	-6.50535e-05	-6.19009e-05
10339785	-0.000654831	-5.25267e-05	0.000625033	-0.000555673	0.000163323	-3.7957e-05	-9.44004e-05	-0.00556904	0.000169934	-0.000647057	-0.000141809	0.000899439	0.000537412	0.000110034	-2.78636e-05
10339786	-0.000154347	6.37143e-05	-0.000777076	0.000539977	0.000153663	0.000405781	-0.000388127	0.00557774	0.000111419	-0.000153309	0.000618284	0.000517504	-0.000907761	0.000543742	6.10343e-05
10339787	6.22647e-05	0.000104595	0.000283139	0.000186515	0.000183512	1.17595e-05	-0.000161047	-0.00558884	-4.71689e-06	-0.000343855	4.04407e-05	3.51426e-06	-8.89298e-05	-7.24989e-05	0.000336045
10339788	0.000172138	0.00112884	0.000192755	0.000216972	0.000388018	0.000619391	-0.00033995	0.00557625	-0.000243318	0.00214577	-7.78425e-05	-0.00147771	-0.000833672	9.09472e-05	0.000424451
10339789	6.73586e-05	-2.46274e-05	-0.000137714	-0.000268128	-0.000238166	-1.12347e-06	-0.000310127	0.00556922	-5.3243e-05	0.00013898	-4.96457e-05	-0.000502273	-0.000328379	-0.00168236	-0.000872837
10339790	-9.9367e-05	-0.000120144	0.000224478	-8.76055e-05	5.29945e-05	-0.000378317	-5.90075e-05	0.00559941	3.12511e-05	0.000173528	0.000187592	-2.21916e-05	0.000162445	0.00038818	0.000320307
10339791	-1.26859e-05	-3.83626e-06	-1.52323e-05	-6.06311e-05	-2.09146e-05	5.65355e-05	-8.41854e-05	0.00559511	-7.13727e-06	2.53227e-05	2.06972e-06	-1.01858e-05	-4.71496e-05	-7.42362e-05	4.17034e-05
10339792	-2.22405e-05	6.78614e-05	-7.09734e-05	-5.57888e-05	-3.12581e-05	-0.000218248	-0.000139805	0.0055872	-0.00017352	-9.93221e-05	0.00051005	0.000212404	-4.88482e-05	-1.75999e-05	-0.000355858
10339793	-0.000467597	-0.000229368	0.000674114	0.00111433	-0.000108994	0.000562368	0.000211491	-0.00556048	-3.89706e-05	-0.000154543	0.000305783	-8.4494e-05	0.00529764	0.000989212	0.000256435
10339794	6.7679e-05	9.47507e-06	0.000283519	-5.94224e-05	-2.88613e-05	-5.87292e-06	-2.25318e-05	-0.0055938	7.79549e-05	0.000163689	-0.000167202	1.75507e-05	-0.000116554	-6.05765e-05	-0.000174489
10339795	-8.88598e-06	-4.95961e-05	8.66529e-05	0.000204212	-1.00388e-05	-3.60264e-05	0.000100568	-0.00559677	1.55343e-05	3.1798e-05	-3.33404e-05	-2.46319e-05	-0.000151777	-2.29462e-05	-6.32659e-05
10339796	2.01995e-05	3.49182e-05	-0.000558904	-0.000475455	-6.87063e-05	5.57879e-05	7.88881e-05	0.00560057	2.64929e-05	-4.42404e-05	-7.51058e-05	0.000227276	0.000445412	-0.000145815	0.000536555
10339797	8.83273e-05	5.35553e-06	-9.80715e-05	-0.000246459	1.43946e-05	-1.85744e-06	-0.000132129	-0.00559883	3.7155e-05	0.000335576	5.15038e-05	0.000142511	0.000324428	3.99267e-05	-1.14754e-05
10339798	-0.000424531	-0.000185558	6.36035e-05	0.00094938	0.00034444	0.00139093	-0.000817912	-0.00557014	-0.000154319	-0.000582564	-0.00372671	9.89385e-05	0.00111691	-0.0014865	0.000576487
10339799	-0.000167097	-0.000314805	-4.45119e-05	-0.000264068	-7.51434e-05	0.00024619	0.000119617	-0.0055899	-0.000159083	0.000152464	-0.000406036	8.65213e-05	0.000689347	-0.000269688	0.000100352
10339800	-3.65458e-05	4.22935e-05	-2.71265e-05	0.00015194	-2.4144e-05	-9.03152e-05	4.15502e-05	-0.00559923	5.2157e-05	-8.67786e-05	-0.000172185	-1.48447e-05	-0.0001881	-9.33649e-05	-0.000367843
10339801	5.73264e-05	-5.22595e-06	-1.0068e-05	-0.00015348	-2.56182e-05	-3.00891e-05	1.6112e-05	-0.00559385	-4.94555e-05	-1.33509e-05	-0.000108435	4.13835e-05	6.33374e-05	3.93494e-05	-2.07688e-06
10339802	-0.000124243	-3.88462e-06	-9.25116e-05	0.000205272	4.20986e-05	-1.73732e-05	1.12317e-05	0.00559561	0.000128172	4.54827e-05	6.32935e-05	0.000189062	-0.000127428	-9.52196e-06	6.09412e-05
10339803	-6.15733e-05	-3.4005e-05	-0.000127865	-7.51078e-05	-2.98285e-05	-4.72215e-05	0.000100021	0.00559317	-9.53483e-05	-0.000128457	0.000357846	0.000121591	0.000132189	7.14983e-05	-7.80346e-05
10339804	-0.000509481	-0.000100237	-0.00103652	-0.000623184	-0.000338323	0.000934341	0.00052035	-0.0056397	0.000226793	0.00114766	0.00477168	0.00115629	0.00224012	0.000348084	0.000175134
10339805	2.57086e-05	0.000466975	0.000723293	-0.000421271	-0.000274292	0.000395344	0.00058043	-0.00558737	0.000341514	-0.000720932	0.000241402	0.000487507	0.00130847	-0.000653907	-0.00187091
10339806	-2.78381e-05	7.34456e-06	5.88269e-06	-0.000280369	-2.30779e-05	5.77911e-05	4.61707e-08	-0.00559635	6.3526e-06	3.68773e-05	-9.01946e-05	-0.000118077	0.000185773	-0.00011261	-0.000150047
10339807	-0.000124883	-0.000216213	-0.000408761	-0.000464404	-6.36688e-05	-5.52987e-05	0.000282073	0.00561801	-9.97062e-05	0.000103552	-0.000435059	0.00168969	0.00067454	0.000224675	0.000558374
10339808	2.23818e-05	1.26731e-05	3.24271e-07	9.92223e-05	1.39711e-05	-6.36521e-05	7.00815e-05	-0.00559273	-7.18526e-06	-0.000188669	-6.69659e-06	8.06999e-06	0.000141225	-5.13148e-06	0.000217081
10339809	-0.000160563	0.000141004	-0.000171393	0.000397391	8.23623e-05	-9.04285e-05	0.000251042	0.00558979	-5.1296e-06	1.90204e-05	-0.000476159	-0.000186739	-0.000673851	-0.000231422	-0.000273564
10339810	0.00489634	-0.000403723	-0.0147639	0.00398662	-0.00890693	-0.00462683	0.00115426	-0.00570663	-0.00359416	-0.0196013	-0.00746066	0.0122094	-0.00268559	0.015952	-0.0133392
10339811	0.000152847	-4.083e-05	-4.76944e-05	-5.36127e-05	-0.000101794	-0.000158682	-0.000279124	0.00558491	0.00011524	0.000481129	-0.000166077	-0.000276058	-7.70746e-06	-0.000179863	-0.000415019
10339812	-7.35726e-05	-3.47069e-05	0.000211525	7.74127e-05	4.98895e-05	-6.41984e-05	3.88231e-05	0.0056038	-4.69149e-05	-3.65051e-06	1.46471e-05	0.000326016	4.67986e-05	0.000116675	0.000147506
10339813	-0.000187022	0.000204412	0.000454535	0.000344496	0.000552762	0.000397092	0.000160226	-0.00561974	7.78259e-05	-0.000477188	0.000471087	-0.0021451	-0.00234382	-0.00112081	-0.000154081
10339814	-0.000182914	1.87348e-05	0.000370017	3.37565e-05	5.89949e-05	-3.78554e-05	-8.05839e-06	-0.00558797	-6.83055e-06	-0.000307287	-3.58736e-05	6.99526e-05	-4.23314e-05	1.30367e-05	-1.48095e-06
10339815	-0.000418134	-0.000712016	0.000257931	-0.00037155	-3.93537e-05	0.000329934	8.3544e-05	0.00560138	0.000216456	-0.000530794	0.000715692	-0.000386875	0.00129696	-0.00114266	0.000706861
10339816	-7.40107e-06	0.000268859	0.00113508	-0.00327529	-0.000546711	-0.00174611	0.00062932	-0.00553469	-0.000238082	-0.0036007	-0.000743971	-0.00161194	0.00388504	-0.000756967	-0.000449688
10339817	-5.64286e-06	5.39244e-05	-0.00010182	0.000203885	-1.98954e-05	5.89819e-05	0.000109217	-0.00559982	-5.95517e-05	-2.01921e-05	0.000191868	5.03285e-05	-0.000209352	-0.000139412	7.70166e-05
10339818	6.78038e-05	7.5072e-05	4.11722e-05	0.00014148	2.40326e-05	-5.02409e-05	-4.85737e-05	0.00559864	5.04784e-05	7.52585e-05	-0.000214863	-4.91085e-05	-8.47218e-05	-9.39043e-05	0.000107379
10339819	-7.21376e-05	4.67949e-06	-0.000159084	0.000319954	-9.50972e-05	-0.000191456	-9.72871e-05	0.0055996	-0.000114682	-0.000260481	-0.000133637	0.000335717	6.03377e-05	0.000172296	0.00030116
10339820	0.000217089	0.00036749	0.000705686	0.000599372	-9.33969e-05	0.000102658	-0.000209522	-0.00558858	-0.000135467	-0.000316706	-0.000275624	0.000371978	5.1537e-05	-0.000281522	-0.000511656
10339821	4.56361e-05	6.74265e-05	-4.89978e-05	-0.000169405	-3.11221e-05	-8.24213e-05	-0.000107004	0.00559577	-0.000136323	7.8379e-05	-0.000125098	0.000140146	9.35573e-05	-7.6075e-05	-0.00016765
10339822	-1.75872e-05	3.96965e-05	-0.000104088	0.000165019	-0.000104611	6.8283e-05	4.11955e-06	0.00559649	-8.70805e-05	-0.000167805	-8.10978e-05	0.000119806	1.48338e-05	-0.000108885	6.11174e-05
10339823	-0.00365075	8.27548e-05	-0.00918431	0.00355726	0.00222594	0.00253471	-0.00730571	-0.0057847	0.00152511	-0.00294727	0.00234654	-0.00270596	-0.00526184	0.00260465	0.00502023
10339824	0.00171364	0.00122583	-0.00497049	0.00545935	-0.00141028	-0.00206496	-0.000341215	0.0055085	-0.00195642	-0.00152241	-0.00551967	0.00360348	-0.00568781	-0.00179793	-0.00214049
10339825	-5.91269e-05	-2.99737e-05	6.1696e-06	0.000269684	0.000126743	4.61504e-05	-0.000127037	0.00559254	3.81667e-07	8.78998e-05	0.00016059	2.76245e-05	-0.000154847	-5.07683e-05	0.000175413
10339826	5.27446e-05	-0.000292714	-1.09e-05	-0.000273047	-4.95879e-05	-0.000193699	-0.000188876	0.00559994	3.59905e-05	-9.60046e-05	-4.64893e-05	0.000381216	-0.000164514	0.000827106	-9.81014e-05
10339827	-5.23417e-06	-2.71263e-05	-3.50087e-05	-0.000111507	-2.15508e-06	-3.80472e-05	8.26936e-05	-0.00559505	-7.14262e-05	-1.35363e-05	3.11338e-05	1.89299e-05	-1.20216e-05	-3.58172e-05	0.00010003
10339828	2.98671e-06	1.99625e-05	-4.20786e-05	-7.31818e-05	4.76086e-05	3.85441e-05	-0.000103431	0.00559251	1.49736e-05	9.24058e-05	-3.52938e-05	3.23276e-05	-6.0139e-05	-7.90278e-05	-0.000187086
10339829	0.000234093	-0.000459982	0.000716695	0.00124431	0.00024217	0.000525547	-0.000908148	-0.00558694	1.05178e-05	-0.000885586	-0.00205908	9.08857e-05	0.000425025	-0.00147405	-0.000678019
10339830	-6.54241e-05	2.64273e-05	-8.11927e-05	-6.46503e-05	-3.76327e-05	3.22397e-05	-9.19874e-05	0.00559377	1.71038e-06	8.84426e-05	-7.06375e-06	0.000123618	-0.000139748	5.13768e-05	-0.000104748
10339831	-0.000282298	5.22686e-05	0.000267014	-0.000680481	0.000425442	0.000725919	-0.000103259	0.00556519	-0.000660124	0.00128113	0.00014146	-0.00235682	-0.00074047	-0.00200267	0.000550473
10339832	-0.000113592	-1.13549e-05	-2.51886e-05	-9.42561e-06	6.79811e-05	7.75525e-05	-3.38678e-05	0.0055949	6.32589e-05	0.000174296	-0.000101795	1.0037e-05	-3.68798e-05	2.64735e-05	-4.59572e-05
10339833	-2.48755e-06	6.54096e-05	-6.18666e-05	-0.000603052	2.37479e-05	-0.00027515	-0.000338876	0.00561811	-0.000118842	-0.000468741	-0.000138861	7.88903e-05	0.000646177	0.00224136	0.000713342
10339834	-0.000106085	-6.56217e-05	6.53658e-05	-0.000128574	-8.75925e-05	3.63333e-05	-3.10621e-06	0.00559919	1.89102e-05	-0.000123432	-7.55379e-05	6.40696e-05	0.000191537	-0.000172495	-8.39575e-05
10339835	0.000799558	-0.00103598	0.00292593	-0.000187072	0.000142444	-0.00152719	-0.000740746	0.00570212	-0.00179089	0.000490677	-0.00296436	0.00141132	0.00478744	-6.64501e-05	0.00260872
10339836	-8.1108e-05	-1.12472e-05	3.25056e-05	-2.36942e-05	2.55949e-06	-1.66566e-05	-4.45774e-06	0.00559654	5.3612e-06	-7.50537e-05	0.000128559	0.000174853	-7.06015e-05	2.34849e-05	-9.41734e-05
10339837	-0.00021544	-0.000124189	0.000151124	0.000126364	5.58806e-06	0.000169278	5.06175e-05	0.00559684	0.000106716	-0.000128636	-9.26374e-06	-4.78144e-07	-0.000269581	0.000186349	-0.000119488
10339838	0.00114748	2.43094e-05	-0.000671276	0.00146891	0.000273346	-0.000273382	-0.000742241	0.00555833	0.00133483	0.0022899	-0.000233063	0.00116977	0.00124982	0.00136091	-0.00136962
10339839	1.84624e-05	-3.05182e-05	-5.24424e-05	7.00358e-05	-1.49316e-05	-5.97143e-06	-6.84634e-05	0.00559179	-2.75174e-06	0.000101777	0.000134088	5.73715e-05	3.84973e-05	-1.47569e-06	-8.88667e-05
10339840	-7.00554e-05	0.000280775	-0.000303905	-0.000121459	-6.82652e-05	4.58356e-05	-0.000180772	0.00559044	-0.000315473	-0.000152069	-0.000103778	0.000185324	2.75129e-05	-0.000255999	-0.000185438
10339841	-0.000195711	9.9129e-05	-2.22953e-05	-0.000176839	0.000193997	0.00010183	-6.16828e-05	0.00559308	-0.000121916	-0.000213649	-0.00012202	-0.000910602	0.000613653	0.000521367	-4.9517e-05
10339842	2.16314e-05	2.32567e-05	-3.22466e-05	-0.000339936	-8.03575e-05	-0.000159084	9.11805e-05	-0.00559627	4.99304e-05	4.97937e-05	0.000181861	-3.20848e-06	0.000177042	-0.000107975	-9.06198e-05
10339843	-0.00213553	0.000745827	-0.00055928	-0.00143413	0.00162443	0.00136112	0.000291517	0.00563479	-2.92448e-05	-0.0044677	0.000106782	-0.00274692	0.000503906	-0.00198876	0.00172522
10339844	0.000630954	0.000158691	0.000404422	-0.00201632	-0.000439808	0.00013398	0.000430895	-0.00562939	0.00116616	0.000372458	0.00309808	0.00192329	0.000647131	-0.00152415	-0.00329996
10339845	-0.000694678	5.79221e-05	9.22368e-06	-0.00138296	0.000427159	-0.000440518	-0.000114648	0.00560965	-0.000389068	-0.00116338	-0.00102763	-0.000166624	-0.000102157	0.000241742	-0.000690445
10339846	-1.29894e-05	-8.93315e-05	-0.000385342	0.000157559	-8.05888e-05	-3.89977e-08	-0.000103911	0.00558654	5.12614e-05	-0.000254076	4.12626e-05	0.000165487	-8.36805e-05	5.6228e-07	-0.000403382
10339847	4.54262e-05	-0.000208686	-0.000104707	-0.000496073	-0.00029404	-0.000366122	0.00048422	0.00560978	-0.000271389	-0.000945472	0.00199883	0.000721704	0.000671488	-0.000539318	0.00120957
10339848	-1.59252e-05	-8.45413e-05	0.000196703	0.000287232	0.000237743	-4.84025e-05	-8.76084e-05	-0.00558698	0.000179225	8.13268e-05	-0.00112466	-0.000181607	8.47019e-05	-0.000122239	-7.19429e-05
10339849	-0.000109049	-6.59166e-05	0.000130454	-5.84085e-05	4.5368e-07	-6.51597e-05	-1.46815e-05	-0.00559729	-9.42634e-05	0.00022281	-0.000107008	-3.58074e-05	4.75187e-05	-0.00063982	-6.57392e-05
10339850	-0.00205522	-0.00353655	0.00274352	-0.0272343	0.000424234	-0.00725518	0.000147003	-0.00540699	-0.00067143	-0.00630232	0.00036987	-0.0031482	0.00816589	0.00103429	-0.00085084
10339851	-6.77706e-05	-3.79717e-05	-2.80949e-06	5.47126e-05	4.34114e-07	4.37749e-05	1.67939e-05	0.00559859	-8.57052e-06	-5.70243e-05	-7.88543e-05	-7.43236e-05	0.000108119	0.000118951	0.000118763
10339852	4.20035e-05	8.00271e-05	7.11869e-05	0.000142184	8.44861e-05	6.22534e-05	-0.000118558	0.00559175	-0.00010636	0.000165346	1.66817e-05	-0.000320293	3.96408e-05	-0.00023623	0.00010562
10339853	-5.11213e-05	8.06841e-05	0.000165732	-0.00010112	4.92597e-05	-1.83259e-05	8.91269e-05	-0.00559351	9.31671e-05	-6.04406e-05	0.000139997	9.08289e-05	-2.33072e-05	-3.11333e-05	-0.000139365
10339854	-0.000615372	-0.00018068	0.00064093	0.000238776	0.000874199	-1.45032e-05	4.97978e-05	-0.00560072	-1.32862e-05	-0.000190858	0.000346577	-0.00129021	-0.000583323	0.000219299	-0.000189008
10339855	-0.000119915	-1.58676e-05	-0.000106158	-9.81254e-05	0.000102791	0.000110694	3.93239e-05	-0.0055982	2.94596e-06	0.000123233	-0.00011354	8.01491e-05	-0.000162728	-0.000108154	-9.29493e-05
10339856	-0.000740015	-0.00014082	-0.00093725	-5.73991e-05	0.00100162	-0.00106433	-0.000652425	0.00552746	-0.0018949	0.000882454	0.00151125	-0.000841753	-0.00055785	-0.00255219	-0.000716274
10339857	2.82438e-06	5.17807e-05	-2.071e-05	8.26093e-05	3.63284e-06	-4.3261e-06	5.87185e-05	-0.00559673	-7.74458e-06	-4.21636e-05	5.80327e-05	-2.30197e-05	3.91095e-05	4.16869e-05	-4.41436e-05
10339858	0.000219739	0.00024823	-0.000891587	0.000254797	9.92887e-05	-0.00013742	-0.000348027	0.00557722	5.36688e-05	5.53329e-05	0.0001923	-7.51209e-05	-2.92868e-05	0.00025088	0.000332031
10339859	-3.57854e-05	-5.57401e-05	0.000124754	0.000804568	1.78705e-05	-0.000183524	7.5855e-06	0.00559432	-1.23205e-05	-6.54174e-05	-0.000134185	-5.4551e-05	-0.000129994	-0.000239094	8.18646e-05
10339860	0.000450296	-0.000168868	0.00016778	-0.000257886	-0.000169108	-0.000324669	0.000154222	-0.00559208	6.99621e-05	-0.000220176	0.000221436	-2.75293e-05	0.000534362	-0.00025377	2.64873e-05
10339861	4.50239e-05	1.14414e-05	-2.56136e-05	-0.000163289	-9.70284e-05	6.52354e-05	0.000150231	-0.00559433	-6.90917e-05	-2.55647e-05	-8.63964e-05	8.53835e-05	0.000173732	-5.69694e-05	-0.000154144
10339862	0.00143364	-0.00327156	-0.0277064	0.00332627	-0.00487428	0.00378633	-0.00912381	-0.00594801	0.000442007	-0.00448421	-0.00643246	0.014942	0.0042783	-0.000175821	0.000132244
10339863	-1.69876e-05	-7.80715e-05	-8.41633e-06	-7.49411e-05	-9.67402e-05	-2.03706e-05	0.000159127	0.00559902	-8.91199e-06	6.97781e-06	0.000589539	0.000104013	0.000288038	0.000367549	0.000364721
10339864	0.000120727	-2.22565e-05	2.32674e-05	-0.000178571	-5.13421e-05	-0.000149968	0.000108599	-0.00559371	-1.71391e-05	0.000154518	5.37516e-05	7.69665e-05	-1.31983e-05	0.000181936	0.000112467
10339865	4.75901e-05	2.24836e-05	7.32492e-07	-0.000255923	-1.06668e-05	-5.7791e-05	3.29662e-05	-0.00559391	-6.05456e-05	-3.956e-05	7.07497e-05	-7.19816e-05	-2.03695e-05	0.000101084	0.000143512
10339866	0.000499796	-0.000723472	-0.000852338	0.000202335	-0.00012339	-0.000726147	0.000286374	0.00556466	-0.000768113	0.000241915	0.000489975	0.00021338	-0.00242229	-0.000483299	0.000199174
10339867	0.000125885	-0.000186001	-8.14611e-05	0.000203785	-0.000204684	-0.000183122	0.00016163	0.00559163	-0.000125477	2.17902e-05	0.000610803	6.84701e-05	-0.000262137	2.84056e-05	0.000432231
10339868	0.000123235	-3.05637e-05	-0.000128447	-0.000203342	-8.42594e-05	-0.000128541	8.61868e-05	-0.0055998	8.40264e-05	-2.98182e-06	9.25526e-05	7.14068e-05	-0.000136686	-0.000297891	3.96269e-05
10339869	0.000237296	2.38276e-05	-0.000432565	-0.000296041	-0.000341889	0.000326228	-2.29419e-05	-0.00561898	-0.000260867	0.000528095	-0.000238753	-0.000401356	-0.00043412	-0.00189756	-0.000295414
10339870	0.000179961	-6.75722e-05	-9.91995e-06	-0.000210945	2.83946e-05	-0.000261784	-6.50076e-05	-0.0055952	-4.6575e-05	-0.000652495	2.1131e-05	-5.08381e-05	-0.000159857	-0.000271482	-0.000369675
10339871	-2.57298e-05	2.54303e-05	-0.00023652	-0.000705598	-1.37166e-05	-0.000443004	-0.000173974	-0.00558539	-3.42689e-05	-0.000433765	-0.000142475	0.000158809	0.000288216	-3.87872e-05	7.39773e-05
10339872	1.48276e-05	2.46778e-05	4.95968e-05	-6.54345e-05	3.11752e-06	-8.94273e-05	1.97648e-05	-0.00559438	4.67684e-05	-0.000119965	2.13776e-05	-6.58706e-06	6.96512e-05	4.25841e-05	-7.05535e-05
10339873	-4.44119e-05	5.10503e-05	7.69263e-05	0.000142831	0.000421311	-0.000259292	-0.000348965	0.00557986	-0.00027718	4.01032e-05	0.000519019	-0.000560461	-0.00076188	-0.00020142	-0.000326563
10339874	3.69467e-05	-1.21464e-05	0.000254209	-4.91577e-05	6.04942e-05	9.76405e-05	-1.25303e-05	0.00560039	9.35128e-05	-3.39417e-05	1.75457e-06	0.000132665	-1.3004e-05	-0.000128818	4.405e-05
10339875	0.000107457	-0.000166184	-0.000583254	0.000249728	-0.000130521	0.000248665	-6.71488e-05	0.00557737	0.000101534	0.000464455	0.000389591	7.07461e-05	1.91808e-05	1.18736e-05	2.31393e-05
10339876	0.000109298	-1.1511e-05	0.000148689	-0.000320715	0.0001646	-7.33034e-05	7.80714e-06	0.00560197	-2.7417e-05	8.14279e-05	-6.12216e-05	0.0005077	-4.6835e-05	-0.000201331	-0.000177492
10339877	-8.69013e-05	4.56441e-07	-0.000738014	6.81878e-05	-4.29672e-05	6.54305e-05	-0.000281154	-0.00561216	-1.91731e-05	-7.26301e-05	-0.000158649	-9.49975e-05	-6.89856e-05	-7.5788e-05	-0.000229059
10339879	-0.000127171	7.67395e-05	-1.59263e-05	1.8705e-05	3.67873e-05	-6.75014e-05	0.000147344	-0.00559252	-5.40719e-05	-0.000456406	0.000101996	-4.44399e-05	1.72567e-05	0.000249506	-2.38124e-05
10339880	0.00102185	-0.000108278	0.000406481	-0.00216418	-0.000204786	9.23349e-05	-0.000373717	0.00560699	0.000331739	0.00132229	-0.000732068	-0.000977172	0.000739477	-0.000990504	0.000696546
10339881	8.23494e-05	5.80589e-05	-4.47488e-05	0.000273721	-7.64483e-06	6.35294e-05	3.32895e-05	-0.00559772	0.000102984	-2.72745e-05	-1.55366e-05	0.000112411	-0.000291765	3.60124e-05	-0.000141987
10339882	-0.00323272	-3.33208e-05	0.00419991	-0.00414998	0.00173984	0.00485435	-0.000190095	-0.00566146	-0.00352474	-0.0058673	-0.000440253	-0.0157852	-0.00918818	-0.00910728	-0.00213047
10339883	-3.42022e-06	-3.5758e-05	2.13716e-06	0.000100594	3.1437e-05	-7.91187e-05	1.70508e-05	-0.00559626	-5.10682e-05	-1.69613e-05	-4.88875e-05	-1.43361e-05	5.98565e-05	4.36635e-05	3.76794e-06
10339884	0.000100021	6.93853e-05	0.000267138	-0.000278452	6.69262e-05	-8.20697e-05	-0.000121569	-0.00559362	3.67537e-05	-3.89114e-06	-5.58064e-05	-0.000186881	0.000134535	2.18618e-05	-0.000134668
10339885	-0.00271494	0.000745547	-0.00782048	-0.00633918	-1.39056e-05	-0.000618656	-0.0036485	-0.00569979	0.000585784	0.000755612	0.00274836	0.000241387	0.0017865	0.00249558	0.0025179
10339886	5.25537e-05	-6.27703e-06	0.000117803	-8.01907e-05	-1.61143e-05	-6.74863e-05	-6.94373e-06	-0.00559524	1.07148e-05	-0.000103924	0.00016154	0.000102844	0.000228036	-0.000183511	-0.000120761
10339887	7.79819e-05	-0.000152081	4.95978e-05	-0.000528066	-0.000110661	-3.85249e-05	0.000241621	0.00560795	-0.000147457	6.96086e-05	4.16069e-05	0.000229683	0.000752685	0.000556946	0.000424981
10339888	0.000267346	-0.000266245	0.00122888	-0.000563093	0.000123755	6.73094e-05	-0.000238443	-0.00557178	0.000947652	0.000932157	-0.000716015	0.000195995	0.00299749	-6.63815e-05	-0.000722981
10339889	8.66027e-05	6.64403e-05	-0.000140469	0.00114215	0.000203772	-0.000167593	0.000177615	-0.00559447	5.90167e-05	8.64749e-05	-0.000339454	3.39584e-05	-0.000356751	0.000409525	0.000256745
10339890	-0.000858037	-9.74537e-05	0.000116713	0.000267012	0.000226616	0.00172392	0.00105841	-0.00557731	0.000447458	8.34122e-05	-0.00131249	0.00042463	0.000248631	0.000342499	1.69673e-06
10339891	-2.16731e-05	2.88124e-05	-3.73229e-05	6.7227e-05	1.27778e-05	3.85316e-05	-3.59747e-05	0.00559425	-1.66268e-05	-6.81133e-06	4.64016e-06	-0.00011511	7.97539e-06	-4.34098e-05	3.43558e-06
10339892	5.2015e-05	-8.63431e-05	0.000215027	0.000186237	-3.76155e-05	0.000174254	5.44778e-05	-0.00559111	-0.000118391	-5.08031e-05	-0.000142982	-0.000372403	0.000251748	-0.000233488	0.000260992
10339893	-8.74127e-06	-3.52311e-05	0.000234903	-0.000898816	-1.02287e-05	-2.55929e-05	-0.00021075	-0.00559539	0.000348204	-0.00111347	0.000988795	0.000261397	0.000730522	-0.00062433	-0.000510745
10339894	-5.95871e-05	1.82605e-05	9.67507e-06	-0.000121603	-1.73928e-05	-4.67141e-05	8.59126e-06	0.00559818	-9.14077e-05	-0.000270403	6.96131e-05	9.20228e-05	4.6204e-05	-2.75915e-05	-0.000123926
10339895	3.32583e-05	6.29598e-05	-0.000194688	-8.47132e-05	-6.66059e-06	-0.000103698	2.57396e-05	-0.00560175	-2.13594e-05	7.67709e-05	0.000292485	8.21462e-05	-0.000137433	0.000134726	-3.62872e-05
10339896	0.000122619	2.59638e-05	0.000194275	-1.65804e-05	6.16447e-05	-0.000396568	-9.91877e-05	-0.00559711	-3.40486e-05	-0.000440617	-0.00017483	-0.00103129	-0.000397588	-0.000531426	0.000217284
10339897	5.44344e-05	2.97028e-05	-7.69469e-05	5.13534e-05	-3.03552e-05	-1.44149e-05	2.36032e-05	-0.00559776	-3.19447e-05	2.57891e-06	1.64715e-05	0.000151053	5.47873e-05	5.64082e-05	-0.000119432
10339898	7.70929e-05	-3.00839e-05	-0.000112115	0.000239572	-7.99231e-06	1.79611e-05	-0.000106401	0.00558905	1.94003e-05	0.000210748	8.34699e-05	9.03797e-05	-0.000291867	3.63198e-05	6.3392e-05
10339899	0.000504343	0.000106901	-0.000268541	-4.1935e-05	4.86011e-05	0.000237055	2.8077e-05	-0.00560185	0.000482456	0.00036966	-4.19409e-05	-0.00119122	0.000109279	3.08203e-05	0.000505097
10339900	3.61946e-05	-8.29704e-05	3.26277e-05	0.000209989	5.9638e-05	-7.94264e-05	3.792e-05	0.00558434	0.000464594	0.000132502	0.000701536	0.000219709	-0.000299499	0.000317532	-0.000677593
10339901	-7.68756e-05	-0.000354326	0.000357055	-0.000667731	5.35104e-05	-0.000230643	0.000108365	-0.00559264	0.000379618	0.000362705	0.000871397	1.19643e-05	1.16348e-05	0.000786354	0.000454953
10339902	3.27781e-05	-6.95265e-06	-0.00019677	-0.00090827	-0.000106591	-0.000190472	0.000193115	-0.00560393	0.000448206	0.0001887	0.000370907	-0.000115614	0.000129894	-0.000198024	-0.000434312
10339903	-2.84682e-05	-3.64701e-05	-8.84413e-05	5.48279e-05	3.77643e-06	-0.000119178	-6.96875e-05	0.00559556	1.33599e-05	1.17404e-05	-9.35688e-05	3.5799e-05	-3.46104e-05	7.40208e-05	-3.71879e-05
10339904	5.60567e-05	-2.97646e-05	-9.70077e-05	-2.14421e-05	-2.12839e-07	0.000344631	-8.73177e-06	0.00559105	0.000145554	0.000222753	2.82374e-05	-0.000129247	-9.62851e-05	-0.000102874	7.89277e-06
10339905	6.22554e-05	8.00587e-06	8.37855e-05	5.00971e-05	-7.37867e-05	2.17946e-05	5.42107e-05	-0.00559699	3.03707e-05	0.000124751	-6.96756e-05	6.23218e-05	0.000216141	0.000153184	-0.000249324
10339906	0.000234548	0.000233124	-0.000300791	0.000982824	1.14419e-05	0.000240993	-0.000679612	-0.00561028	-2.55813e-05	-0.000272538	-0.00126993	6.92713e-05	-8.13658e-05	-0.00138706	-0.000649088
10339907	0.000374531	0.000531779	-0.000686346	-0.000483161	-0.000286091	0.000301953	-0.000191135	-0.00561757	-0.000521871	0.000288888	0.000340871	-0.000579452	0.00033137	-0.00105742	-4.04644e-05
10339908	-0.000639862	-4.55621e-05	-0.000537056	0.000937468	0.000369824	-0.000649988	0.000215932	-0.00560631	0.000271078	-0.00104324	-0.000906101	0.000204518	-0.00117052	-0.00175803	-0.000786835
10339909	6.87455e-05	9.28736e-06	6.69191e-05	-1.12615e-07	-8.44714e-05	7.53651e-05	2.69039e-05	0.00559747	4.53101e-05	1.12966e-05	-0.000170003	-7.91429e-05	0.000158204	-0.00014864	-5.05633e-05
10339910	-5.7289e-05	-4.43265e-05	-0.000112636	-2.63674e-05	5.27763e-05	1.60132e-05	-8.37887e-05	0.00559265	-4.41331e-05	0.000197345	-4.02544e-05	-2.36321e-05	-9.29661e-05	-4.88042e-05	8.83402e-05
10339911	0.00019087	-0.000224727	0.000260238	0.000827409	2.49928e-05	-0.000214792	6.22856e-05	0.00559926	0.000272595	5.12217e-05	-0.000593867	0.000307222	-7.67563e-05	8.85171e-05	-0.000240801
10339912	0.00109711	0.000848179	-0.00112459	0.000477172	-0.000468684	-0.00100185	0.00025648	-0.00557106	-7.08617e-05	-0.00118598	0.0023154	0.000608335	0.000211017	0.00247052	0.00184053
10339913	-0.00034256	-0.00204375	-0.000202157	-0.000447161	0.00127036	-0.00235446	-0.00111431	-0.00561614	0.000218402	0.00321012	0.00116061	-0.00125252	-0.000361945	0.00193756	0.00344379
10339914	0.00107653	0.000479903	-0.00105111	0.00272148	0.000218034	-0.000424368	-0.000823932	0.00554197	-0.000810621	0.00146669	-0.00078866	-0.000192368	-0.000877436	-0.00084567	-0.000104733
10339915	-2.48885e-05	3.18416e-05	-1.58042e-05	-0.000141329	1.82194e-05	-0.000138677	-0.000262746	0.00559069	-0.000236064	6.35532e-05	-2.31232e-05	-0.000157769	-0.000166656	0.00010878	-0.000176784
10339916	0.000126721	0.000148724	-0.00092531	0.000517307	0.000356699	0.000187235	-0.000358335	0.0055257	8.34956e-06	0.00120222	0.0031968	-0.00013227	-0.00291538	-0.000751865	0.000170011
10339917	0.000247683	6.33042e-05	-0.000311617	-9.31634e-05	-5.49249e-05	0.000580911	-0.000197436	0.00558871	-4.28779e-05	0.000157152	-0.00034683	-0.000229616	0.000176113	-0.000299926	-0.000175549
10339918	1.47778e-05	-9.24389e-05	-0.000172915	0.000186002	1.44533e-05	-0.000203246	-8.09307e-05	0.00559043	-3.35293e-05	9.61581e-05	-0.000100337	0.000121041	-0.000726916	-1.63752e-05	6.59831e-07
10339919	0.000144394	0.00027089	-0.0015326	-0.000276555	-0.000475496	9.88059e-05	-0.000179371	-0.00558178	-0.000297912	-0.00110331	-0.00119976	0.00169844	0.00158324	0.000991933	-0.000729732
10339920	-9.75369e-06	3.33236e-05	0.000162455	-3.73903e-05	-1.19761e-05	-6.58494e-06	-1.82156e-05	0.00559994	5.11108e-05	-7.06873e-05	4.87308e-05	7.87028e-05	0.000100347	5.99458e-07	2.93993e-05
10339921	2.99017e-05	4.51605e-05	4.64953e-05	1.49306e-05	2.2235e-05	-2.4793e-05	-9.24998e-06	-0.00559543	-6.39183e-05	4.63667e-05	-1.54628e-05	-2.89734e-05	9.40044e-05	-3.03054e-05	2.33163e-05
10339922	6.63027e-05	-2.88367e-05	0.000142263	-0.000224032	-3.61138e-06	-0.000139588	7.02744e-05	-0.00558965	-5.67622e-05	-3.8926e-05	-0.000127811	1.71412e-05	1.4281e-05	-0.000172521	0.000228997
10339923	-5.35273e-05	1.60971e-05	0.000114136	-0.000327006	6.76455e-05	-0.00013394	1.21772e-06	-0.00559141	-9.91522e-05	-8.1449e-05	-2.17055e-05	-0.000119484	-0.000286976	0.000112957	0.00024225
10339924	-0.00044017	-2.02806e-05	0.000277133	-0.00166059	0.000616565	0.000678042	0.000933021	-0.00557987	0.000334458	-0.0014648	0.00337605	-0.00218901	0.000676159	0.00395477	0.000568683
10339925	0.000577971	7.68851e-05	-0.000196786	-0.000283315	-0.000188596	0.000888386	-0.000187563	-0.00560582	-8.37132e-06	0.000202264	-0.000106595	-0.000198652	0.000467261	-0.000653737	-0.0004061
10339926	-5.96887e-05	-0.000204206	0.000357092	0.000212604	-0.000252779	-0.000439725	0.000275524	-0.0055872	-0.000492129	-0.000483313	0.000206847	6.93719e-05	0.000642303	0.000209463	0.000284522
10339927	0.00196731	-0.000364578	0.00224614	-0.00101198	0.00129083	-0.00235654	-0.00197948	-0.00579044	0.00121277	0.00185407	0.0203712	0.0050965	0.000674927	-0.00110253	-0.00434224
10339928	-0.00330955	-0.00111504	-0.0257853	0.00641478	-0.00941933	0.000971387	-0.000405382	-0.00604051	0.00179872	0.000880298	0.00181199	0.00142899	-0.00303359	0.00536929	-0.000452294
10339929	0.000281528	-9.57478e-05	-0.000118147	0.000354616	-0.000298693	0.000353685	0.000295972	0.00558506	0.000142768	0.000246152	0.000382174	-0.000193621	-0.000287249	-0.000320189	-7.09608e-05
10339930	3.05606e-05	5.40445e-06	1.75783e-05	-0.000101006	-4.4036e-05	-3.94549e-05	-3.58442e-05	0.00559595	-5.13622e-06	0.000196499	-0.000122461	-1.95575e-05	2.45066e-06	-6.79491e-05	6.72038e-05
10339931	-0.000254321	-0.000361657	-0.00112882	0.00105725	-0.000353263	0.000332065	0.001063	0.00559604	-0.000110461	0.000732839	-0.00076716	0.000175092	0.000527476	-0.000259539	0.00107836
10339932	3.96446e-05	3.53391e-05	0.000131092	0.000765576	5.6811e-05	0.00017073	-0.000140922	-0.00559229	-0.00016814	0.000276029	-0.000128463	0.000184263	0.000443306	-8.19326e-05	0.000544018
10339933	3.38102e-05	1.52644e-05	0.000146161	-0.000448764	6.09341e-06	-0.000111125	1.04077e-05	-0.00559647	-0.00010161	1.45045e-05	0.000219373	-4.23159e-05	0.000313664	-1.51611e-05	-0.000293775
10339934	1.2015e-05	2.64195e-05	2.38712e-05	-0.000305775	3.87819e-05	-3.81985e-05	3.03158e-05	-0.00559297	-2.52411e-05	-4.39997e-05	-0.000126347	5.99661e-05	0.000181649	-7.02209e-05	-7.21401e-05
10339935	-0.00011216	0.00041326	-0.000163344	0.000645555	0.000193065	0.000342805	6.17754e-07	0.00559357	0.00023575	0.000491298	-0.000492211	-0.000312187	0.000407792	-0.000625802	5.85468e-05
10339936	6.37012e-05	2.85481e-06	0.000129329	2.37155e-05	1.74072e-05	-9.59959e-05	-1.59575e-05	-0.00559242	5.61327e-06	-0.000153964	7.41767e-05	7.26917e-05	-8.67425e-06	0.000146087	6.15003e-05
10339937	-0.000130707	-0.000232233	-0.000133936	0.000122088	4.09348e-05	9.67018e-05	2.60132e-06	0.00559459	5.17251e-05	3.38203e-05	8.61543e-06	0.000109892	-6.14469e-05	0.000197275	-1.29013e-05
10339938	-0.000153354	-4.13002e-05	0.0001373	-0.000113202	0.000102034	-5.7517e-05	-2.29615e-05	0.00559192	-0.000121771	-0.000423255	0.00055901	-0.000245516	9.21379e-05	-0.000238479	-0.000238196
10339939	8.49699e-05	-5.4104e-05	-7.16166e-05	0.000139116	0.000226143	-2.36875e-05	-1.91299e-05	-0.00559608	-3.6376e-06	0.000142628	-9.67486e-05	-8.17606e-05	0.00030292	-0.000212189	0.000357251
10339940	-0.000386563	1.02133e-05	6.75388e-05	-3.91006e-06	0.000149937	8.19053e-05	0.000114436	-0.00559267	-0.000215121	-5.86293e-05	0.000299517	0.000126683	1.47357e-05	-7.19607e-05	0.000279619
10339941	-0.000332177	-3.527e-06	-0.000390967	-0.00172212	0.000645944	-0.000208871	-7.25705e-05	-0.00559649	-6.62909e-05	0.000447545	-0.000278968	-0.000424354	1.71648e-05	-0.000518104	0.000259426
10339942	-0.000114558	-0.00016083	0.000236121	0.000132817	-0.00013301	0.000122255	0.000333502	-0.0055942	0.000166419	-5.66011e-05	0.00019867	-8.6823e-05	-0.000312487	0.000160917	-5.50271e-05
10339943	-0.000332177	-3.527e-06	-0.000390967	-0.00172212	0.000645944	-0.000208871	-7.25705e-05	-0.00559649	-6.62909e-05	0.000447545	-0.000278968	-0.000424354	1.71648e-05	-0.000518104	0.000259426
10339944	-0.000108869	-6.06482e-05	-5.09955e-05	0.000110616	8.68932e-05	-1.19796e-05	0.000113642	-0.00559642	2.6839e-05	3.43251e-05	-2.62141e-05	2.50073e-05	7.48203e-05	-4.29329e-06	-3.41292e-06
10339945	0.00836587	0.000471555	-0.00349044	0.00186495	-0.00353531	-0.00225573	0.0013872	-0.00549684	0.000653004	-0.00375096	-0.00267851	0.00562422	0.00176036	0.000450641	0.00562273
10339946	-0.000178145	-6.73325e-05	0.000153153	-0.000339045	9.47533e-05	3.40262e-05	-0.000129128	-0.00557876	1.66938e-05	-0.000786289	7.07469e-05	-1.72755e-05	0.000281249	0.000156112	0.000521452
10339947	-8.29205e-06	-1.06604e-05	6.88671e-05	-0.000178431	4.67146e-05	-0.000142418	3.11675e-06	-0.00558875	3.73054e-05	-0.000121096	-0.000305365	-4.47029e-05	0.000226189	0.000174034	7.58417e-05
10339948	0.000199695	-3.25244e-05	-0.00012787	-0.000189286	0.000447539	-6.36628e-06	-6.43494e-05	-0.00559837	0.000132397	0.000423748	7.98985e-05	-0.000305959	8.59599e-05	4.82733e-05	0.000314083
10339949	1.78399e-05	-1.67802e-05	2.25136e-05	8.48653e-05	-3.21882e-05	-3.13423e-05	0.000138906	-0.00559199	1.98232e-05	-0.000176673	-0.000196212	0.000104971	-1.80135e-05	-0.000233825	3.13448e-05
10339950	-0.00113909	-0.000740285	-0.00116697	-0.000880428	0.000360654	0.000579334	0.000852631	-0.0056032	-0.000500857	-0.000661145	0.000162083	-0.000321416	-0.000488699	0.000230521	0.000763158
10339951	5.19092e-05	3.21326e-05	5.04754e-05	-8.68084e-05	-0.00010124	4.31672e-05	8.35618e-05	0.00559426	2.80479e-05	0.000339291	0.000207546	-9.44773e-05	-3.71802e-06	-6.85614e-05	0.000110725
10339952	-7.37537e-05	1.79281e-05	0.000132683	-0.000338327	-0.000264278	0.000219483	0.000322615	0.00560955	-7.59503e-05	-0.00080944	0.000175168	-0.00115598	0.000500543	0.000507254	0.000609378
10339953	-3.04483e-05	-0.000136892	-0.000122157	0.000234805	-0.000123425	-7.10015e-06	0.000270493	0.00559644	-0.000118806	0.000213526	1.88294e-05	0.000348896	-0.000316106	-0.000319421	0.000288859
10339954	9.32225e-06	7.79026e-05	4.94857e-06	-0.000200401	-0.000148762	-5.85284e-05	-8.12919e-05	0.00559534	5.29886e-05	1.7995e-05	5.97513e-05	-0.000105114	0.000153799	3.53736e-05	-4.27479e-05
10339955	-5.15809e-06	5.43403e-05	8.46919e-05	-0.000244012	-3.37259e-05	-6.31952e-06	5.94011e-05	-0.00559064	8.67341e-05	-0.000137012	3.71753e-05	-4.33089e-06	0.000217532	8.32404e-05	-1.88565e-05
10339956	0.000619645	-0.00017565	-0.000113288	-0.000571075	-0.00102889	0.000464872	-0.000434372	0.00559011	-0.000578203	-0.000592524	0.000346627	0.000129006	0.00133894	0.000313209	-0.000222413
10339957	-0.000653729	4.33861e-05	-0.000441101	-0.000300029	-0.000175147	8.08148e-05	0.000864359	-0.00558888	0.000174931	-0.000105121	0.000180371	0.00024544	0.000539097	-8.42542e-05	0.000175469
10339958	-0.0190938	-0.0389978	0.00502175	-0.00161831	-0.0122291	0.00434236	0.00481649	-0.00682919	-0.000267665	-0.0333209	0.196744	0.0118258	0.0683561	-0.0534718	0.0353223
10339959	2.54185e-05	7.4651e-05	3.60005e-05	-0.000231701	-5.29947e-05	-2.68605e-05	6.7887e-05	-0.00559334	3.20822e-06	-0.000195074	3.17596e-05	8.61382e-05	-0.000204422	-9.33933e-06	-9.649e-05
10339960	0.000115384	-7.81718e-05	-2.79338e-05	-0.000116226	0.000130747	-5.169e-05	-0.000154829	-0.0055935	0.000100982	1.50256e-05	-0.000455446	0.000345205	0.00028931	-0.000211557	-0.000183705
10339961	0.000108459	4.49907e-05	-0.000261323	0.000105572	-6.42626e-05	2.04379e-05	-6.787e-05	0.00558723	1.14377e-05	0.000127552	0.000150651	-0.000129976	-5.70791e-05	0.000232234	-6.46485e-05
10339962	-2.17649e-05	8.22925e-05	0.000347375	-0.00133623	-0.000127352	-0.00106713	2.18032e-06	0.00560664	-0.000332893	0.000258286	-0.000580887	-0.000222376	-8.01192e-05	-0.00058894	9.82195e-05
10339963	0.000117655	-1.43733e-05	0.000293006	0.000209425	-5.60284e-05	5.50145e-05	0.000256753	-0.0055876	6.7518e-05	6.57603e-05	6.31043e-05	0.000168568	0.000387192	0.000240297	0.000133879
10339964	7.63385e-05	-9.89903e-07	-6.16235e-05	0.000261709	-5.91449e-05	-8.71664e-05	0.00018387	-0.00558294	-0.00011789	-0.000299895	-0.000301938	0.000107126	-0.00015847	0.000184371	0.000573853
10339965	-0.000130314	-7.20214e-05	-0.000323383	0.000197966	6.57643e-05	3.48594e-05	-4.52557e-05	0.00558984	-0.000344478	2.7753e-07	-0.000430247	0.000120092	-5.90369e-05	-0.000536509	-0.000104207
10339966	-5.07469e-05	-0.000193729	0.000116633	0.000112302	0.00018906	-2.60839e-05	-0.000159406	0.00558556	9.3892e-05	1.01117e-05	0.000244691	-0.000181062	-0.000293221	-0.000287079	-0.000422026
10339967	-5.01291e-05	0.000167845	3.5912e-05	7.59175e-05	-2.82268e-05	-7.873e-05	5.14189e-05	-0.0055998	0.000110679	0.000198536	0.000176039	-9.44848e-05	0.000238372	-5.24558e-05	-0.000173939
10339968	-8.62952e-05	-0.000277164	5.8854e-05	1.84731e-05	-5.53409e-05	-5.57316e-05	6.65307e-05	0.00559339	0.000191811	0.000224338	0.000192983	0.000514966	-0.000329822	-0.000368279	-1.10475e-05
10339969	-2.78795e-05	1.04888e-05	-2.63637e-05	-0.000100701	1.73197e-05	-2.63781e-05	-0.000107191	0.00559444	-3.20996e-05	-8.96896e-06	2.05226e-05	8.40779e-05	-8.87432e-05	-3.38137e-05	-9.28763e-05
10339970	8.24329e-05	-5.50663e-05	-0.000228691	-9.1238e-05	-8.00662e-06	0.000197271	-0.000178977	0.00558856	4.1537e-05	0.000293875	-0.000276801	-0.000139434	0.000108763	-0.000223515	-0.000170387
10339971	-0.000124728	-7.60952e-05	8.83872e-05	-0.000188777	-9.22066e-05	-2.26168e-05	-0.000136164	0.00558261	-0.000280289	-0.000184226	0.00151968	0.000146861	-5.21572e-05	5.13895e-05	-0.000152377
10339972	-0.000351373	0.000293228	0.00218249	-0.00351973	-0.000905181	0.0032408	0.00316108	-0.00554542	0.00123841	0.00164681	-0.00277785	0.000170035	-0.00027799	0.000146832	-0.00213369
[truncated: 29,952 more rows]

## Sheet: Score-Sorted_Perturbagans
	P1V	P2V	P3V	P4V	P5V	P6V	P7V	P8V	P9V	P10V	P11V	P12V	P13V	P14V	P15V	P16	P17	P18	P19	P20	P21	P22	P23	P24	P25	P26	P27	P28	P29	P30	P31	P32
[truncated: 30 more rows]

[truncated: 5 more sheets: Gene_List_forGO, GO_Result, Correl_Coeff, Sorted_Correl_Coeff, Sorted_Perturbagans]
