# Supplementary material for: Development of Orthogonal Linear Separation Analysis (OLSA) to Decompose Drug Effects into Basic Components
Source: Sci Rep. 2019 Feb 12;9:1824. doi: 10.1038/s41598-019-38528-4 (PMC6372619; doi:10.1038/s41598-019-38528-4)
Supplement: Supplementary file 5 — Supplementary Dataset For Figure 6 [file 41598_2019_38528_MOESM5_ESM.xlsx]

## Sheet: P15
GO term	P value	Q value
respiratory electron transport chain (GO:0022904)	5.76e-14	1.6e-12
mitochondrial ATP synthesis coupled electron transport (GO:0042775)	8.13e-14	1.6e-12
electron transport chain (GO:0022900)	8.67e-14	1.6e-12
ATP synthesis coupled electron transport (GO:0042773)	9.53e-14	1.6e-12
oxidative phosphorylation (GO:0006119)	3.21e-13	4.3e-12
cellular respiration (GO:0045333)	2.67e-11	2.93e-10
purine nucleoside triphosphate metabolic process (GO:0009144)	3.06e-11	2.93e-10
mitochondrial electron transport, NADH to ubiquinone (GO:0006120)	7.91e-11	6.62e-10
nucleoside triphosphate metabolic process (GO:0009141)	1.1e-10	8.19e-10
nucleoside monophosphate metabolic process (GO:0009123)	2.65e-10	1.78e-09
purine ribonucleoside triphosphate metabolic process (GO:0009205)	2.93e-10	1.78e-09
ribonucleoside triphosphate metabolic process (GO:0009199)	4.1e-10	2.29e-09
ATP metabolic process (GO:0046034)	5.52e-10	2.84e-09
purine nucleotide metabolic process (GO:0006163)	6.31e-10	3.02e-09
purine ribonucleoside monophosphate metabolic process (GO:0009167)	6.91e-10	3.09e-09
purine nucleoside monophosphate metabolic process (GO:0009126)	7.37e-10	3.09e-09
ribonucleoside monophosphate metabolic process (GO:0009161)	1.47e-09	5.79e-09
purine-containing compound metabolic process (GO:0072521)	3.36e-09	1.25e-08
mitochondrial respiratory chain complex assembly (GO:0033108)	3.77e-09	1.33e-08
energy derivation by oxidation of organic compounds (GO:0015980)	6.3e-09	2.11e-08
nucleobase-containing small molecule metabolic process (GO:0055086)	1.38e-08	4.4e-08
nucleotide metabolic process (GO:0009117)	1.61e-08	4.9e-08
nucleoside phosphate metabolic process (GO:0006753)	2e-08	5.83e-08
generation of precursor metabolites and energy (GO:0006091)	2.86e-08	7.98e-08
purine ribonucleotide metabolic process (GO:0009150)	3.18e-08	8.52e-08
NADH dehydrogenase complex assembly (GO:0010257)	5.36e-08	1.28e-07
mitochondrial respiratory chain complex I assembly (GO:0032981)	5.36e-08	1.28e-07
mitochondrial respiratory chain complex I biogenesis (GO:0097031)	5.36e-08	1.28e-07
mitochondrion organization (GO:0007005)	6.01e-08	1.37e-07
ribonucleotide metabolic process (GO:0009259)	6.12e-08	1.37e-07
ribose phosphate metabolic process (GO:0019693)	1.14e-07	2.46e-07
cellular nitrogen compound metabolic process (GO:0034641)	9.34e-07	1.96e-06
macromolecular complex subunit organization (GO:0043933)	1.05e-06	2.13e-06
cellular macromolecular complex assembly (GO:0034622)	1.82e-06	3.59e-06
organic cyclic compound metabolic process (GO:1901360)	6.83e-06	1.31e-05
cellular aromatic compound metabolic process (GO:0006725)	1.1e-05	2.05e-05
protein complex subunit organization (GO:0071822)	3.57e-05	6.46e-05
cellular process (GO:0009987)	0.00012	0.000211579
cellular protein complex assembly (GO:0043623)	0.000142	0.000243949
nucleobase-containing compound metabolic process (GO:0006139)	0.000179	0.000299825
cellular metabolic process (GO:0044237)	0.000225	0.000367683
heterocycle metabolic process (GO:0046483)	0.000237	0.000378071
organophosphate metabolic process (GO:0019637)	0.000322	0.000501721
macromolecular complex assembly (GO:0065003)	0.000542	0.000825318
small molecule metabolic process (GO:0044281)	0.000595	0.000884109
oxidation-reduction process (GO:0055114)	0.000607	0.000884109
mitochondrial translation (GO:0032543)	0.00197	0.0028083
phosphorylation (GO:0016310)	0.00208	0.0028851
cellular response to stress (GO:0033554)	0.00211	0.0028851
primary metabolic process (GO:0044238)	0.00349	0.00461118
organic substance metabolic process (GO:0071704)	0.00351	0.00461118
translational elongation (GO:0006414)	0.0046	0.00592692
metabolic process (GO:0008152)	0.00514	0.00649774
mitochondrial gene expression (GO:0140053)	0.00552	0.00684889
biological_process (GO:0008150)	0.00596	0.00726036
mitochondrial translational elongation (GO:0070125)	0.00619	0.00740589
mitochondrial translational termination (GO:0070126)	0.0072	0.00846316
carbohydrate derivative metabolic process (GO:1901135)	0.0074	0.00854828
nitrogen compound metabolic process (GO:0006807)	0.00915	0.0103907
translational termination (GO:0006415)	0.0128	0.0142933
translation (GO:0006412)	0.0179	0.0196607
cellular component organization (GO:0016043)	0.0317	0.0342565
protein complex assembly (GO:0006461)	0.0326	0.0345469
protein complex biogenesis (GO:0070271)	0.033	0.0345469
peptide biosynthetic process (GO:0043043)	0.0357	0.0367985
cellular component organization or biogenesis (GO:0071840)	0.0481	0.0488288
organonitrogen compound metabolic process (GO:1901564)	0.0495	0.0495

## Sheet: P16
GO term	P value	Q value
biological_process (GO:0008150)	0.000511	0.002631
organelle organization (GO:0006996)	0.000601	0.002631
cellular component organization or biogenesis (GO:0071840)	0.000877	0.002631
cellular component organization (GO:0016043)	0.00142	0.003195
regulation of cellular metabolic process (GO:0031323)	0.0203	0.0344
negative regulation of cellular process (GO:0048523)	0.0246	0.0344
developmental process (GO:0032502)	0.0337	0.0344
peptidyl-amino acid modification (GO:0018193)	0.0341	0.0344
positive regulation of cellular component organization (GO:0051130)	0.0344	0.0344
