# Supplementary material for: Development of Orthogonal Linear Separation Analysis (OLSA) to Decompose Drug Effects into Basic Components
Source: Sci Rep. 2019 Feb 12;9:1824. doi: 10.1038/s41598-019-38528-4 (PMC6372619; doi:10.1038/s41598-019-38528-4)
Supplement: Supplementary file 6 — Supplementary Dataset For Figure 7 [file 41598_2019_38528_MOESM6_ESM.xlsx]

## Sheet: Fig7e
	DMSO	LOP	BEN	BC	MTP	MTX
1	93.3086	87.1536	82.3359	63.3744	89.1755	71.7277
2	102.275	83.8328	78.4687	63.9258	79.5097	73.0477
3	97.4776	84.6667	81.5117	62.7571	83.4024	73.97
4	97.656	78.4016	85.0332	55.7739	77.916	80.6125
5	105.813	78.4565	80.5053	61.4169	83.0072	77.6881
